# Supplementary material for: Morphine effects on striatal transcriptome in mice
Source: Genome Biol. 2007 Jun 28;8(6):R128. doi: 10.1186/gb-2007-8-6-r128 (PMC2394777; doi:10.1186/gb-2007-8-6-r128)
Supplement: Additional data file 1 — Lists of probe sets and gene names altered by strain (3457) and morphine treatment (661) as well as with significant interaction (48) are available as separate sheets. List of transcripts with differences in both the factors (178) was also included. In addition, genes reported in previous gene expression studies on morphine action in a brain are indicated. [file gb-2007-8-6-r128-S1.xls]

## Sheet: Strain
probe-set	gene							STRAIN
1415679_at	presenilin enhancer 2 homolog (C. elegans)
1415694_at	tryptophanyl-tRNA synthetase
1415698_at	golgi phosphoprotein 2
1415710_at	cDNA sequence BC038311
1415716_a_at	ribosomal protein S27
1415719_s_at	armadillo repeat containing 1
1415723_at	eukaryotic translation initiation factor 5
1415737_at	riboflavin kinase
1415747_s_at	RIO kinase 3 (yeast)
1415748_a_at	dynactin 5
1415751_at	heterochromatin protein 1, binding protein 3
1415756_a_at	SNAP-associated protein
1415758_at	RIKEN cDNA 2510002A14 gene
1415764_at	zinc finger CCCH type containing 11A
1415789_a_at	ubiquitin-like domain containing CTD phosphatase 1
1415804_at	chemokine (C-X3-C motif) ligand 1
1415806_at	plasminogen activator, tissue
1415812_at	gelsolin
1415824_at	stearoyl-Coenzyme A desaturase 2
1415844_at	synaptotagmin IV
1415882_at	growth hormone inducible transmembrane protein
1415890_at	3'-phosphoadenosine 5'-phosphosulfate synthase 1
1415897_a_at	microsomal glutathione S-transferase 1
1415903_at	solute carrier family 38, member 1
1415904_at	lipoprotein lipase
1415911_at	imprinted and ancient
1415925_a_at	nucleoporin 62
1415926_at	nucleoporin 62
1415947_at	cellular repressor of E1A-stimulated genes 1
1415948_at	cellular repressor of E1A-stimulated genes 1
1415964_at	stearoyl-Coenzyme A desaturase 1
1415970_at	cytochrome c oxidase, subunit VIc
1415992_at	phosphatidylinositol glycan, class O
1415993_at	squalene epoxidase
1415995_at	caspase 6
1415996_at	thioredoxin interacting protein
1416020_a_at	ATP synthase, H+ transporting, mitochondrial F0 complex, subunit c (subunit 9), isoform 1
1416021_a_at	fatty acid binding protein 5, epidermal
1416026_a_at	ribosomal protein L12
1416028_a_at	hematological and neurological expressed sequence 1
1416090_at	pyruvate dehydrogenase (lipoamide) beta
1416101_a_at	histone 1, H1c
1416103_at	tyrosine 3-monooxygenase/tryptophan 5-monooxygenase activation protein, zeta polypeptide
1416104_at	mannose-P-dolichol utilization defect 1
1416105_at	nicotinamide nucleotide transhydrogenase
1416107_at	neuron specific gene family member 2
1416115_at	origin recognition complex, subunit 3-like (S. cerevisiae)
1416116_at	origin recognition complex, subunit 3-like (S. cerevisiae)
1416118_at	gb:NM_025863.1 /DB_XREF=gi:13385345 /GEN=2310035M22Rik /FEA=FLmRNA /CNT=194 /TID=Mm.41535.1 /TIER=FL+Stack /STK=125 /UG=Mm.41535 /LL=66949 /DEF=Mus musculus RIKEN cDNA 2310035M22 gene (2310035M22Rik), mRNA. /PROD=RIKEN cDNA 2310035M22 /FL=gb:BC006700.1 gb:BC025430.1 gb:NM_025863.1
1416122_at	cyclin D2
1416127_a_at	aspartyl aminopeptidase
1416135_at	apurinic/apyrimidinic endonuclease 1
1416142_at	ribosomal protein S6 /// similar to 40S ribosomal protein S6 /// similar to 40S ribosomal protein S6 /// similar to 40S ribosomal protein S6 /// similar to 40S ribosomal protein S6 /// similar to 40S ribosomal protein S6
1416149_at	oligodendrocyte transcription factor 1
1416153_at	signal recognition particle 54
1416178_a_at	pleckstrin homology domain containing, family B (evectins) member 1
1416187_s_at	proline-rich nuclear receptor coactivator 2
1416192_at	N-ethylmaleimide sensitive fusion protein attachment protein alpha
1416197_at	U1 small nuclear ribonucleoprotein 1C
1416200_at	RIKEN cDNA 9230117N10 gene
1416205_at	galactosidase, beta 1
1416224_at	zinc finger and BTB domain containing 17
1416226_at	actin related protein 2/3 complex, subunit 1B
1416229_at	riboflavin kinase
1416230_at	riboflavin kinase
1416232_at	oligodendrocyte transcription factor 2
1416245_at	aurora kinase A interacting protein 1
1416247_at	dynactin 3
1416250_at	B-cell translocation gene 2, anti-proliferative
1416266_at	prodynorphin
1416280_at	ubiquitin-like 1 (sentrin) activating enzyme E1B
1416286_at	regulator of G-protein signaling 4
1416287_at	regulator of G-protein signaling 4
1416300_a_at	solute carrier family 25 (mitochondrial carrier, phosphate carrier), member 3
1416303_at	LPS-induced TN factor
1416308_at	UDP-glucose dehydrogenase
1416315_at	abhydrolase domain containing 4
1416327_at	ubiquitin-fold modifier conjugating enzyme 1
1416334_at	WW domain-containing oxidoreductase
1416340_a_at	mannosidase 2, alpha B1
1416357_a_at	melanoma cell adhesion molecule
1416362_a_at	FK506 binding protein 4
1416366_at	NADH dehydrogenase (ubiquinone) 1, subcomplex unknown, 2
1416370_at	zinc finger proliferation 1
1416371_at	apolipoprotein D
1416378_at	polynucleotide kinase 3'- phosphatase
1416387_at	phosphatidylinositol-4-phosphate 5-kinase, type II, gamma
1416389_a_at	regulator of chromosome condensation (RCC1) and BTB (POZ) domain containing protein 2
1416390_at	regulator of chromosome condensation (RCC1) and BTB (POZ) domain containing protein 2
1416391_at	pentatricopeptide repeat domain 1
1416401_at	CD82 antigen
1416402_at	ATP-binding cassette, sub-family B (MDR/TAP), member 10
1416403_at	ATP-binding cassette, sub-family B (MDR/TAP), member 10
1416436_a_at	RIKEN cDNA 2410003P15 gene
1416441_at	plasma glutamate carboxypeptidase
1416443_a_at	ubiquitin-like 1 (sentrin) activating enzyme E1A
1416449_x_at	syntaxin binding protein 2
1416455_a_at	crystallin, alpha B
1416456_a_at	chitinase, acidic
1416458_at	ADP-ribosylation factor 2
1416468_at	aldehyde dehydrogenase family 1, subfamily A1
1416493_at	dolichyl-di-phosphooligosaccharide-protein glycotransferase
1416494_at	NADH dehydrogenase (ubiquinone) Fe-S protein 5
1416497_at	protein disulfide isomerase associated 4
1416500_at	SAC1 (supressor of actin mutations 1, homolog)-like (S. cerevisiae)
1416503_at	latexin
1416530_a_at	purine-nucleoside phosphorylase
1416531_at	glutathione S-transferase omega 1
1416549_at	solute carrier family 35, member B4
1416550_at	solute carrier family 35, member B4
1416559_at	RIKEN cDNA 1500003O22 gene
1416569_at	actin-like 6A
1416570_s_at	G elongation factor 1
1416585_at	RuvB-like protein 1
1416588_at	protein tyrosine phosphatase, receptor type, N
1416602_a_at	RAD52 homolog (S. cerevisiae)
1416603_at	ribosomal protein L22
1416617_at	acyl-CoA synthetase short-chain family member 1
1416619_at	RIKEN cDNA 4632428N05 gene
1416627_at	serine protease inhibitor, Kunitz type 1
1416631_at	adaptor-related protein complex AP-4, beta 1
1416639_at	solute carrier family 2 (facilitated glucose transporter), member 5
1416642_a_at	Tpt1 pseudogene
1416656_at	chloride intracellular channel 1
1416665_at	demethyl-Q 7
1416679_at	ATP-binding cassette, sub-family D (ALD), member 3
1416683_at	plexin B2
1416705_at	ribulose-5-phosphate-3-epimerase
1416743_at	UDP-N-acetylglucosamine pyrophosphorylase 1
1416755_at	DnaJ (Hsp40) homolog, subfamily B, member 1
1416762_at	S100 calcium binding protein A10 (calpactin)
1416770_at	serine/threonine kinase 25 (yeast)
1416776_at	crystallin, mu
1416805_at	RIKEN cDNA 1110032E23 gene
1416807_at	ribosomal protein L36a
1416811_s_at	cytotoxic T lymphocyte-associated protein 2 alpha /// cytotoxic T lymphocyte-associated protein 2 beta
1416812_at	cytotoxic granule-associated RNA binding protein 1
1416826_a_at	Trf (TATA binding protein-related factor)-proximal protein homolog (Drosophila)
1416865_at	FYVE, RhoGEF and PH domain containing 1
1416877_a_at	mitochondrial ribosomal protein L51
1416878_at	mitochondrial ribosomal protein L51
1416892_s_at	RIKEN cDNA 3110001A13 gene
1416894_at	RIKEN cDNA 1500019G21 gene
1416901_at	Niemann Pick type C2
1416908_s_at	translin
1416914_s_at	mammary tumor virus receptor 2
1416919_a_at	nephronophthisis 1 (juvenile) homolog (human)
1416926_at	transformation related protein 53 inducible nuclear protein 1
1416931_at	Ngg1 interacting factor 3-like 1 (S. pombe)
1416935_at	transient receptor potential cation channel, subfamily V, member 2
1416945_at	prostate tumor over expressed gene 1
1416946_a_at	acetyl-Coenzyme A acyltransferase 1 /// 3-ketoacyl-CoA thiolase B
1416947_s_at	acetyl-Coenzyme A acyltransferase 1 /// 3-ketoacyl-CoA thiolase B
1416951_a_at	ATPase, H+ transporting, V1 subunit D
1416952_at	ATPase, H+ transporting, V1 subunit D
1416991_at	mitochondrial translation optimization 1 homolog (S. cerevisiae)
1416998_at	RRS1 ribosome biogenesis regulator homolog (S. cerevisiae)
1417008_at	carnitine acetyltransferase
1417013_at	heat shock 27kDa protein 8
1417042_at	solute carrier family 37 (glycerol-6-phosphate transporter), member 4
1417061_at	solute carrier family 40 (iron-regulated transporter), member 1
1417063_at	complement component 1, q subcomponent, beta polypeptide
1417066_at	chaperone, ABC1 activity of bc1 complex like (S. pombe)
1417069_a_at	glia maturation factor, beta
1417081_a_at	synaptogyrin 2
1417089_a_at	creatine kinase, mitochondrial 1, ubiquitous
1417090_at	reticulocalbin 1
1417105_at	RIKEN cDNA 1810017G16 gene
1417106_at	tumor protein D52-like 2
1417108_at	kinesin light chain 4
1417120_at	DNA segment, Chr 4, Wayne State University 114, expressed
1417124_at	destrin
1417130_s_at	angiopoietin-like 4
1417146_at	RIKEN cDNA 2410018C20 gene
1417151_a_at	neurotensin receptor 2
1417170_at	leucine zipper transcription factor-like 1
1417174_at	RIKEN cDNA 1810021J13 gene
1417176_at	casein kinase 1, epsilon
1417178_at	GIPC PDZ domain containing family, member 2
1417182_at	DnaJ (Hsp40) homolog, subfamily A, member 2
1417201_at	5'-nucleotidase, cytosolic II
1417205_at	KDEL (Lys-Asp-Glu-Leu) endoplasmic reticulum protein retention receptor 2
1417208_at	alpha-methylacyl-CoA racemase
1417211_a_at	RIKEN cDNA 1110032A03 gene
1417215_at	RAB27b, member RAS oncogene family
1417227_at	methylcrotonoyl-Coenzyme A carboxylase 1 (alpha)
1417235_at	EH-domain containing 3
1417236_at	EH-domain containing 3
1417241_at	EST X83328
1417245_at	RIKEN cDNA E130016I23 gene
1417253_at	FSHD region gene 1
1417266_at	chemokine (C-C motif) ligand 6
1417268_at	CD14 antigen
1417273_at	pyruvate dehydrogenase kinase, isoenzyme 4
1417275_at	myelin and lymphocyte protein, T-cell differentiation protein
1417283_at	Ly6/neurotoxin 1
1417300_at	sphingomyelin phosphodiesterase, acid-like 3B
1417301_at	frizzled homolog 6 (Drosophila)
1417335_at	sulfotransferase family, cytosolic, 2B, member 1
1417343_at	FXYD domain-containing ion transport regulator 6
1417344_at	RIKEN cDNA 2900064A13 gene
1417351_a_at	small nuclear ribonucleoprotein polypeptide A'
1417352_s_at	small nuclear ribonucleoprotein polypeptide A'
1417353_x_at	small nuclear ribonucleoprotein polypeptide A'
1417360_at	mutL homolog 1 (E. coli)
1417361_at	ankyrin repeat and SOCS box-containing protein 3
1417379_at	IQ motif containing GTPase activating protein 1
1417380_at	IQ motif containing GTPase activating protein 1
1417381_at	complement component 1, q subcomponent, alpha polypeptide
1417387_at	mediator of RNA polymerase II transcription, subunit 31 homolog (yeast)
1417393_a_at	C1q domain containing 2
1417397_at	solute carrier family 9 (sodium/hydrogen exchanger), member 1
1417405_at	START domain containing 3
1417408_at	coagulation factor III
1417416_at	potassium voltage-gated channel, shaker-related subfamily, member 1
1417420_at	cyclin D1
1417426_at	proteoglycan 1, secretory granule
1417427_at	RIKEN cDNA 1500026D16 gene
1417429_at	flavin containing monooxygenase 1
1417430_at	cerebellar degeneration-related 2
1417432_a_at	guanine nucleotide binding protein, beta 1
1417437_at	X-ray repair complementing defective repair in Chinese hamster cells 6
1417461_at	CAP, adenylate cyclase-associated protein 1 (yeast)
1417462_at	CAP, adenylate cyclase-associated protein 1 (yeast)
1417474_at	RIKEN cDNA 1500035H01 gene
1417491_at	cathepsin B
1417501_at	F-box only protein 6b
1417555_at	ATPase family, AAA domain containing 1
1417569_at	neurocalcin delta
1417571_at	N-methylpurine-DNA glycosylase
1417572_at	N-methylpurine-DNA glycosylase
1417574_at	chemokine (C-X-C motif) ligand 12
1417577_at	transient receptor potential cation channel, subfamily C, member 3
1417584_at	solute carrier family 11 (proton-coupled divalent metal ion transporters), member 2
1417590_at	cytochrome P450, family 27, subfamily a, polypeptide 1
1417591_at	prostaglandin E synthase 2
1417594_at	G kinase anchoring protein 1
1417596_at	endothelial precursor protein B9
1417600_at	solute carrier family 15 (H+/peptide transporter), member 2
1417607_at	cytochrome c oxidase, subunit VI a, polypeptide 2
1417608_a_at	ribosomal protein L13a
1417615_a_at	ribosomal protein L11
1417619_at	growth arrest and DNA-damage-inducible, gamma interacting protein 1
1417622_at	solute carrier family 12, member 2
1417644_at	sarcospan
1417648_s_at	sorting nexin 5
1417654_at	syndecan 4
1417661_at	RAD52 homolog B (S. cerevisiae)
1417673_at	growth factor receptor bound protein 14
1417681_at	nudix (nucleoside diphosphate linked moiety X)-type motif 21
1417683_at	diablo homolog (Drosophila)
1417694_at	growth factor receptor bound protein 2-associated protein 1
1417696_at	sterol O-acyltransferase 1
1417712_at	eukaryotic translation initiation factor 2, subunit 2 (beta)
1417714_x_at	hemoglobin alpha, adult chain 1
1417733_at	ring finger protein 146
1417752_at	coronin, actin binding protein 1C
1417764_at	signal sequence receptor, alpha
1417766_at	RIKEN cDNA 1810044O22 gene
1417773_at	N-acetylneuraminic acid synthase (sialic acid synthase)
1417775_at	RNA polymerase 1-4
1417801_a_at	protein tyrosine phosphatase, receptor-type, F interacting protein, binding protein 2
1417810_a_at	potassium voltage gated channel, Shab-related subfamily, member 1 /// protein kinase C and casein kinase substrate in neurons 2
1417812_a_at	laminin, beta 3
1417825_at	esterase D/formylglutathione hydrolase
1417826_at	aldo-keto reductase family 1, member E1
1417840_at	RIKEN cDNA 1500031L02 gene
1417849_at	glucocorticoid induced gene 1
1417850_at	retinoblastoma 1
1417859_at	growth arrest specific 7
1417901_a_at	islet cell autoantigen 1
1417902_at	solute carrier family 19 (thiamine transporter), member 2
1417903_at	deafness, autosomal dominant 5 homolog (human)
1417913_at	RIKEN cDNA 2810037C03 gene
1417916_a_at	fractured callus expressed transcript 1 /// RIKEN cDNA 8030491N06 gene
1417932_at	interleukin 18
1417946_at	abhydrolase domain containing 3
1417951_at	enolase 3, beta muscle
1417970_at	ATP synthase, H+ transporting, mitochondrial F0 complex, subunit s
1417988_at	regulated endocrine-specific protein 18
1418003_at	RIKEN cDNA 1190002H23 gene
1418008_at	RIKEN cDNA 1810007M14 gene
1418011_a_at	SH3-domain GRB2-like B1 (endophilin)
1418021_at	complement component 4 (within H-2S)
1418028_at	dopachrome tautomerase
1418029_at	Fas apoptotic inhibitory molecule
1418035_a_at	DNA primase, p58 subunit
1418038_s_at	dual specificity phosphatase 19
1418045_at	inositol polyphosphate-1-phosphatase
1418057_at	T-cell lymphoma invasion and metastasis 1
1418058_at	EGF, latrophilin seven transmembrane domain containing 1
1418066_at	cofilin 2, muscle
1418067_at	cofilin 2, muscle
1418072_at	histone 1, H2bc
1418073_at	acyl-CoA thioesterase 9
1418075_at	ST6 (alpha-N-acetyl-neuraminyl-2,3-beta-galactosyl-1,3)-N-acetylgalactosaminide alpha-2,6-sialyltransferase 4
1418080_at	UDP-Gal:betaGlcNAc beta 1,4- galactosyltransferase, polypeptide 2
1418086_at	protein phosphatase 1, regulatory (inhibitor) subunit 14A
1418090_at	plasmalemma vesicle associated protein
1418097_a_at	transmembrane phosphoinositide 3-phosphatase and tensin homolog 2
1418100_at	RIKEN cDNA A030009H04 gene
1418134_at	RIKEN cDNA 1200007B05 gene
1418135_at	AF4/FMR2 family, member 1
1418141_at	doublecortin
1418148_at	abhydrolase domain containing 1
1418161_at	junctophilin 3
1418172_at	heme binding protein 1
1418203_at	phorbol-12-myristate-13-acetate-induced protein 1
1418204_s_at	allograft inflammatory factor 1
1418217_at	non-metastatic cells 7, protein expressed in
1418222_at	RIKEN cDNA 2610024G14 gene
1418225_at	origin recognition complex, subunit 2-like (S. cerevisiae)
1418238_at	isovaleryl coenzyme A dehydrogenase
1418250_at	ADP-ribosylation factor 4-like
1418252_at	peptidyl arginine deiminase, type II
1418254_at	APAF1 interacting protein
1418259_a_at	ectonucleoside triphosphate diphosphohydrolase 2
1418273_a_at	ribosomal protein L30
1418304_at	protocadherin 21
1418327_at	RIKEN cDNA 1110058L19 gene
1418340_at	Fc receptor, IgE, high affinity I, gamma polypeptide
1418345_at	tumor necrosis factor (ligand) superfamily, member 13 /// tumor necrosis factor (ligand) superfamily, member 12-member 13
1418349_at	heparin-binding EGF-like growth factor
1418355_at	nucleobindin 2
1418364_a_at	ferritin light chain 1
1418365_at	cathepsin H
1418366_at	histone 2, H2aa1 /// histone 1, H2ad /// histone 1, H2an /// histone 2, H2ab /// histone 2, H2ac /// histone 2, H2aa2
1418367_x_at	histone 2, H2aa1 /// histone 1, H2ad /// histone 1, H2an /// histone 2, H2ab /// histone 2, H2ac /// histone 2, H2aa2
1418380_at	telomeric repeat binding factor 1
1418386_at	RIKEN cDNA 2510005D08 gene
1418406_at	phosphodiesterase 8A
1418409_at	jerky
1418412_at	tumor protein D52-like 1
1418414_at	potassium voltage-gated channel, subfamily H (eag-related), member 1
1418424_at	tumor necrosis factor alpha induced protein 6
1418429_at	kinesin family member 5B
1418462_at	exosome component 9
1418463_at	phosphatidylinositol 3-kinase, regulatory subunit, polypeptide 2 (p85 beta)
1418464_at	matrilin 4
1418469_at	nuclear receptor interacting protein 1
1418474_at	RIKEN cDNA 1500005A01 gene
1418492_at	gremlin 2 homolog, cysteine knot superfamily (Xenopus laevis)
1418495_at	zinc finger CCCH type containing 8
1418512_at	serine/threonine kinase 3 (Ste20, yeast homolog)
1418524_at	pericentriolar material 1
1418526_at	FUS interacting protein (serine-arginine rich) 1
1418529_at	O-sialoglycoprotein endopeptidase
1418534_at	frizzled homolog 2 (Drosophila)
1418535_at	ral guanine nucleotide dissociation stimulator,-like 1
1418567_a_at	signal recognition particle 14
1418568_x_at	signal recognition particle 14
1418585_at	cyclin H
1418586_at	adenylate cyclase 9
1418587_at	Tnf receptor-associated factor 3
1418591_at	DnaJ (Hsp40) homolog, subfamily A, member 4
1418605_at	nuclear receptor subfamily 2, group C, member 1
1418629_a_at	gb:BE447456 /DB_XREF=gi:9447033 /DB_XREF=ut35d06.x1 /CLONE=IMAGE:3329867 /FEA=FLmRNA /CNT=206 /TID=Mm.8256.1 /TIER=Stack /STK=78 /UG=Mm.8256 /LL=20218 /UG_GENE=Khdrbs1 /UG_TITLE=KH domain containing, RNA binding, signal transduction associated 1 /FL=gb:NM_011317.1 gb:U17046.1 gb:BC002051.1 gb:U17961.1
1418635_at	ets variant gene 3
1418647_at	guanine nucleotide binding protein, related sequence 1
1418674_at	oncostatin M receptor
1418684_at	RIKEN cDNA 2310012P17 gene
1418687_at	activity regulated cytoskeletal-associated protein
1418693_at	heterogeneous nuclear ribonucleoprotein C /// similar to heterogeneous nuclear ribonucleoprotein C isoform b
1418697_at	indolethylamine N-methyltransferase
1418701_at	catechol-O-methyltransferase
1418710_at	CD59a antigen
1418732_s_at	RIKEN cDNA 1500041N16 gene
1418764_a_at	bisphosphate 3'-nucleotidase 1
1418777_at	chemokine (C-C motif) ligand 25
1418781_at	NAT9
1418782_at	retinoid X receptor gamma
1418793_at	iduronidase, alpha-L-
1418801_at	zinc finger with KRAB and SCAN domains 1
1418844_at	disrupted in bipolar disorder 1 homolog (human)
1418847_at	arginase type II
1418873_at	sideroflexin 4
1418892_at	ras homolog gene family, member J
1418908_at	peptidylglycine alpha-amidating monooxygenase
1418922_at	immunoglobulin superfamily, member 4B
1418929_at	estrogen-related receptor beta like 1
1418950_at	dopamine receptor 2
1418955_at	zinc finger protein 93
1418965_at	nitric oxide synthase interacting protein
1418980_a_at	cyclic nucleotide phosphodiesterase 1
1418988_at	peroxisome biogenesis factor 7
1419024_at	protein tyrosine phosphatase 4a1
1419040_at	cytochrome P450, family 2, subfamily d, polypeptide 22
1419063_at	UDP galactosyltransferase 8A
1419077_at	membrane protein, palmitoylated 3 (MAGUK p55 subfamily member 3)
1419100_at	serine (or cysteine) peptidase inhibitor, clade A, member 3N
1419115_at	asparagine-linked glycosylation 14 homolog (yeast)
1419130_at	deaminase domain containing 1
1419159_at	golgi autoantigen, golgin subfamily a, 3
1419162_s_at	DnaJ (Hsp40) homolog, subfamily C, member 3
1419179_at	thioredoxin-like 4
1419189_at	vesicle transport through interaction with t-SNAREs homolog 1A (yeast)
1419190_at	vesicle transport through interaction with t-SNAREs homolog 1A (yeast)
1419217_at	guanine nucleotide exchange factor (RCC1 related)
1419224_at	cat eye syndrome chromosome region, candidate 6 homolog (human)
1419231_s_at	keratin complex 1, acidic, gene 12
1419250_a_at	PFTAIRE protein kinase 1
1419253_at	methylenetetrahydrofolate dehydrogenase (NAD+ dependent), methenyltetrahydrofolate cyclohydrolase
1419257_at	transcription elongation factor A (SII) 1
1419258_at	transcription elongation factor A (SII) 1
1419290_at	RIKEN cDNA 1600013P15 gene
1419291_x_at	growth arrest specific 5
1419308_at	inversin
1419309_at	podoplanin
1419327_at	expressed sequence AA415817
1419352_at	RIKEN cDNA 0610007P06 gene
1419354_at	Kruppel-like factor 7 (ubiquitous)
1419356_at	Kruppel-like factor 7 (ubiquitous)
1419359_at	hexamethylene bis-acetamide inducible 1
1419362_at	mitochondrial ribosomal protein L35
1419367_at	2,4-dienoyl CoA reductase 1, mitochondrial
1419370_a_at	microfibrillar-associated protein 1
1419378_a_at	FXYD domain-containing ion transport regulator 2
1419379_x_at	FXYD domain-containing ion transport regulator 2
1419399_at	microsomal triglyceride transfer protein
1419423_at	stabilin 2
1419428_a_at	glucosidase, alpha, acid
1419442_at	matrilin 2
1419469_at	guanine nucleotide binding protein, beta 4
1419470_at	guanine nucleotide binding protein, beta 4
1419471_a_at	nuclear distribution gene C homolog (Aspergillus)
1419472_s_at	nuclear distribution gene C homolog (Aspergillus) /// nuclear distribution gene C homolog (Aspergillus), pseudogene 1
1419506_at	geranylgeranyl diphosphate synthase 1
1419521_at	zinc finger protein 94
1419546_at	ATPase, H+ transporting, V1 subunit C, isoform 1
1419547_at	fumarylacetoacetate hydrolase domain containing 1
1419554_at	CD47 antigen (Rh-related antigen, integrin-associated signal transducer)
1419564_at	zinc finger protein 467
1419584_at	expressed sequence AI428795
1419601_at	potassium inwardly-rectifying channel, subfamily J, member 10
1419606_a_at	troponin T1, skeletal, slow
1419620_at	pituitary tumor-transforming 1
1419635_at	RIKEN cDNA 4833420G17 gene
1419636_at	RIKEN cDNA 4833420G17 gene
1419637_s_at	RIKEN cDNA 4833420G17 gene
1419641_at	purine rich element binding protein B
1419646_a_at	myelin basic protein
1419652_s_at	RIKEN cDNA 2610200G18 gene
1419660_at	RIKEN cDNA 1600012F09 gene
1419665_a_at	nuclear protein 1
1419668_at	sarcoglycan, beta (dystrophin-associated glycoprotein)
1419672_at	sparc/osteonectin, cwcv and kazal-like domains proteoglycan 1
1419673_at	sparc/osteonectin, cwcv and kazal-like domains proteoglycan 1
1419700_a_at	prominin 1
1419716_a_at	POU domain, class 2, transcription factor 1
1419737_a_at	lactate dehydrogenase 1, A chain
1419741_at	suppressor of Ty 16 homolog (S. cerevisiae)
1419745_at	Rho GTPase activating protein 23
1419759_at	ATP-binding cassette, sub-family B (MDR/TAP), member 1A
1419766_at	SNF1-like kinase
1419814_s_at	S100 calcium binding protein A1
1419827_s_at	kinesin family member 17
1419839_x_at	PRP19/PSO4 homolog (S. cerevisiae)
1419903_at	Adult male corpora quadrigemina cDNA, RIKEN full-length enriched library, clone:B230215D24 product:unclassifiable, full insert sequence
1419905_s_at	hydroxyprostaglandin dehydrogenase 15 (NAD)
1419971_s_at	solute carrier family 35, member A5
1419979_s_at	cAMP responsive element binding protein 3
1419988_at	mitogen activated protein kinase kinase kinase 7
1420011_s_at	X-box binding protein 1
1420033_s_at	protein phosphatase 2, regulatory subunit B, delta isoform
1420142_s_at	proliferation-associated 2G4
1420146_at	T-cell lymphoma invasion and metastasis 2
1420284_at	HLA-B associated transcript 4 /// similar to Bat4 protein
1420286_at	Transcribed locus
1420287_at	Transcribed locus
1420325_at	Crm, cramped-like (Drosophila)
1420329_at	RIKEN cDNA 4930455C21 gene
1420354_at	cyclin M1
1420356_at	ninjurin 2
1420374_at	forkhead box J2
1420377_at	ST8 alpha-N-acetyl-neuraminide alpha-2,8-sialyltransferase 2
1420381_a_at	ribosomal protein L31
1420405_at	solute carrier organic anion transporter family, member 1a4
1420416_at	sema domain, immunoglobulin domain (Ig), short basic domain, secreted, (semaphorin) 3A
1420429_at	protocadherin beta 3
1420444_at	solute carrier family 22 (organic cation transporter), member 3
1420477_at	nucleosome assembly protein 1-like 1
1420488_at	mitochondrial ribosomal protein S14
1420489_at	mitochondrial ribosomal protein S14
1420494_x_at	ubiquitin C
1420524_a_at	mannan-binding lectin serine peptidase 2 /// similar to Mannan-binding lectin serine protease 2, isoform 1
1420534_at	guanylate cyclase 1, soluble, alpha 3
1420535_a_at	RIKEN cDNA 6330412F12 gene
1420590_at	hyaluronan synthase1
1420613_at	protein tyrosine phosphatase 4a2
1420630_at	RIKEN cDNA 8430419L09 gene
1420745_a_at	cyclin D-type binding-protein 1
1420764_at	scrapie responsive gene 1
1420800_a_at	potassium voltage-gated channel, subfamily Q, member 2
1420810_at	RIKEN cDNA 1500003O03 gene
1420830_x_at	tyrosine 3-monooxygenase/tryptophan 5-monooxygenase activation protein, theta polypeptide
1420838_at	neurotrophic tyrosine kinase, receptor, type 2
1420841_at	protein tyrosine phosphatase, receptor type, F
1420843_at	protein tyrosine phosphatase, receptor type, F
1420846_at	mitochondrial ribosomal protein S2
1420849_at	Crn, crooked neck-like 1 (Drosophila)
1420862_at	dynactin 4
1420863_at	dynactin 4
1420874_at	protein tyrosine kinase 9
1420886_a_at	X-box binding protein 1
1420903_at	ST6 (alpha-N-acetyl-neuraminyl-2,3-beta-galactosyl-1,3)-N-acetylgalactosaminide alpha-2,6-sialyltransferase 3
1420918_at	serum/glucocorticoid regulated kinase 3
1420919_at	serum/glucocorticoid regulated kinase 3
1420936_s_at	cleavage and polyadenylation specific factor 2
1420940_x_at	regulator of G-protein signaling 5
1420941_at	regulator of G-protein signaling 5
1420965_a_at	ectodermal-neural cortex 1
1420999_at	CCR4-NOT transcription complex, subunit 4
1421000_at	CCR4-NOT transcription complex, subunit 4
1421014_a_at	citrate lyase beta like
1421024_at	1-acylglycerol-3-phosphate O-acyltransferase 1 (lysophosphatidic acid acyltransferase, alpha)
1421025_at	1-acylglycerol-3-phosphate O-acyltransferase 1 (lysophosphatidic acid acyltransferase, alpha)
1421036_at	neuronal PAS domain protein 2
1421037_at	neuronal PAS domain protein 2
1421087_at	period homolog 3 (Drosophila)
1421090_at	erythrocyte protein band 4.1-like 1
1421093_at	solute carrier family 7 (cationic amino acid transporter, y+ system), member 10
1421139_a_at	zinc finger protein 386 (Kruppel-like)
1421144_at	retinitis pigmentosa GTPase regulator interacting protein 1
1421163_a_at	nuclear factor I/A
1421189_at	gamma-aminobutyric acid (GABA-A) receptor, subunit beta 3
1421190_at	gamma-aminobutyric acid (GABA-A) receptor, subunit beta 3
1421193_a_at	pre B-cell leukemia transcription factor 3
1421203_at	cholinergic receptor, nicotinic, alpha polypeptide 4
1421205_at	ataxia telangiectasia mutated homolog (human)
1421223_a_at	annexin A4
1421225_a_at	solute carrier family 4 (anion exchanger), member 4
1421276_a_at	dystonin
1421281_at	gamma-aminobutyric acid (GABA-A) receptor, subunit alpha 1
1421297_a_at	calcium channel, voltage-dependent, L type, alpha 1C subunit
1421311_at	protocadherin 10
1421339_at	exostoses (multiple)-like 3
1421340_at	mitogen activated protein kinase kinase kinase 5
1421360_at	inositol polyphosphate-4-phosphatase, type I
1421374_a_at	FXYD domain-containing ion transport regulator 1
1421385_a_at	myosin VIIa
1421402_at	metastasis associated 3
1421446_at	protein kinase C, gamma
1421477_at	complexin 2
1421595_at	RIKEN cDNA 9630031F12 gene
1421738_at	gamma-aminobutyric acid (GABA-A) receptor, subunit alpha 2
1421772_a_at	cytochrome c oxidase subunit VIIa polypeptide 2-like
1421816_at	glutathione reductase 1
1421817_at	glutathione reductase 1
1421824_at	beta-site APP cleaving enzyme 1
1421825_at	beta-site APP cleaving enzyme 1
1421840_at	ATP-binding cassette, sub-family A (ABC1), member 1
1421847_at	WD repeat and SOCS box-containing 2
1421853_at	presenilin 1
1421867_at	nuclear receptor subfamily 3, group C, member 1
1421903_at	intersex-like (Drosophila)
1421907_at	peroxisome proliferator activated receptor binding protein
1421914_s_at	mitochondrial ribosomal protein L19
1421941_at	calcium/calmodulin-dependent protein kinase IV
1421955_a_at	neural precursor cell expressed, developmentally down-regulted gene 4
1421970_a_at	glutamate receptor, ionotropic, AMPA2 (alpha 2)
1421992_a_at	insulin-like growth factor binding protein 4
1421998_at	torsin family 3, member A
1422064_a_at	zinc finger and BTB domain containing 20
1422072_a_at	glutathione S-transferase, mu 6
1422126_a_at	nudix (nucleoside diphosphate linked moiety X)-type motif 13
1422128_at	ribosomal protein L14
1422146_at	sema domain, seven thrombospondin repeats (type 1 and type 1-like), transmembrane domain (TM) and short cytoplasmic domain, (semaphorin) 5B
1422155_at	histone 2, H3c2
1422156_a_at	ribosomal protein S2 /// similar to 40S ribosomal protein S2 /// similar to 40S ribosomal protein S2 /// similar to 40S ribosomal protein S2 /// similar to 40S ribosomal protein S2 /// similar to 40S ribosomal protein S2 /// similar to 40S ribosomal protein S2
1422157_a_at	integrin beta 1 binding protein 1
1422184_a_at	adenylate kinase 1
1422256_at	somatostatin receptor 2
1422264_s_at	Kruppel-like factor 9
1422280_at	granzyme K
1422302_s_at	ferritin light chain 1 /// ferritin light chain 2 /// similar to Ferritin light chain 1 (Ferritin L subunit 1) /// similar to Ferritin light chain 1 (Ferritin L subunit 1)
1422314_at	chloride channel 6
1422329_a_at	neurotrophic tyrosine kinase, receptor, type 3
1422429_at	ring finger protein 14
1422432_at	diazepam binding inhibitor
1422433_s_at	isocitrate dehydrogenase 1 (NADP+), soluble
1422437_at	procollagen, type V, alpha 2
1422438_at	epoxide hydrolase 1, microsomal
1422445_at	integrin alpha 6
1422452_at	Bcl2-associated athanogene 3
1422467_at	gb:AF087568.1 /DB_XREF=gi:4584978 /FEA=FLmRNA /CNT=276 /TID=Mm.43660.1 /TIER=FL+Stack /STK=88 /UG=Mm.43660 /LL=19063 /UG_GENE=Ppt /DEF=Mus musculus palmitoyl-protein thioesterase precursor, mRNA, complete cds. /PROD=palmitoyl-protein thioesterase precursor /FL=gb:AF071025.1 gb:AF087568.1 gb:AF326558.1 gb:AF326557.1 gb:NM_008917.1
1422485_at	MAD homolog 4 (Drosophila)
1422486_a_at	MAD homolog 4 (Drosophila)
1422487_at	MAD homolog 4 (Drosophila)
1422529_s_at	calsequestrin 2
1422538_at	exotoses (multiple)-like 2
1422579_at	heat shock protein 1 (chaperonin 10)
1422583_at	RAB3B, member RAS oncogene family
1422591_at	transcription elongation factor B (SIII), polypeptide 3
1422596_at	RIKEN cDNA C030019F02 gene
1422597_at	matrix metallopeptidase 15
1422612_at	hexokinase 2
1422616_s_at	WD repeat domain 54
1422619_at	phosphatidic acid phosphatase 2a
1422620_s_at	phosphatidic acid phosphatase 2a
1422622_at	nitric oxide synthase 3, endothelial cell
1422627_a_at	McKusick-Kaufman syndrome protein
1422640_at	protocadherin beta 9
1422647_at	ring finger protein 1
1422649_at	contactin 6
1422650_a_at	RIO kinase 3 (yeast)
1422678_at	diacylglycerol O-acyltransferase 2
1422684_a_at	SEC8-like 1 (S. cerevisiae)
1422692_at	SUB1 homolog (S. cerevisia
1422731_at	LIM domains containing 1
1422733_at	four jointed box 1 (Drosophila)
1422748_at	zinc finger homeobox 1b
1422751_at	transducin-like enhancer of split 1, homolog of Drosophila E(spl)
1422762_at	kinesin family member 17
1422798_at	contactin associated protein-like 2
1422807_at	ADP-ribosylation factor 5
1422823_at	epidermal growth factor receptor pathway substrate 8
1422824_s_at	epidermal growth factor receptor pathway substrate 8
1422843_at	5'-3' exoribonuclease 2
1422848_a_at	poly(A) binding protein, nuclear 1
1422860_at	neurotensin
1422886_a_at	CDC like kinase 4
1422889_at	protocadherin 18
1422903_at	lymphocyte antigen 86
1422953_at	formyl peptide receptor, related sequence 2
1422973_a_at	thyroid hormone responsive SPOT14 homolog (Rattus)
1423000_a_at	diacylglycerol kinase, epsilon
1423044_at	proline synthetase co-transcribed
1423049_a_at	tropomyosin 1, alpha
1423085_at	ephrin B3
1423086_at	Niemann Pick type C1
1423115_at	ST6 (alpha-N-acetyl-neuraminyl-2,3-beta-galactosyl-1,3)-N-acetylgalactosaminide alpha-2,6-sialyltransferase 6
1423119_at	radial spokehead-like 2
1423129_at	soc-2 (suppressor of clear) homolog (C. elegans)
1423131_at	RIKEN cDNA 5730427N09 gene /// similar to TGF beta-inducible nuclear protein 1 (L-name related LNR42) /// similar to TGF beta-inducible nuclear protein 1 (L-name related LNR42)
1423136_at	fibroblast growth factor 1
1423148_at	S-phase kinase-associated protein 1A
1423149_at	S-phase kinase-associated protein 1A
1423150_at	secretory granule neuroendocrine protein 1, 7B2 protein
1423163_at	HLA-B associated transcript 4
1423180_at	potassium voltage gated channel, Shab-related subfamily, member 1
1423181_s_at	chloride channel, nucleotide-sensitive, 1A
1423204_at	transmembrane 9 superfamily protein member 4
1423205_at	transmembrane 9 superfamily protein member 4
1423208_at	RIKEN cDNA 0610041E09 gene
1423210_a_at	nucleolar protein family A, member 3
1423211_at	nucleolar protein family A, member 3
1423212_at	polyhomeotic-like 1 (Drosophila)
1423215_at	signal peptidase complex subunit 2 homolog (S. cerevisiae)
1423216_a_at	RIKEN cDNA 2510049I19 gene
1423224_at	RIKEN cDNA 4432405B04 gene
1423233_at	CCAAT/enhancer binding protein (C/EBP), delta
1423240_at	Rous sarcoma oncogene
1423252_at	hepatoma-derived growth factor, related protein 3
1423255_at	ATPase, H+ transporting, V1 subunit G isoform 1
1423273_at	polymerase (DNA directed), gamma
1423285_at	coagulation factor C homolog (Limulus polyphemus)
1423290_at	hypoxia up-regulated 1
1423291_s_at	hypoxia up-regulated 1
1423307_s_at	trans-golgi network protein /// trans-golgi network protein 2
1423310_at	trophoblast glycoprotein
1423311_s_at	trophoblast glycoprotein
1423344_at	erythropoietin receptor
1423373_at	ribonuclease P/MRP 30 subunit (human)
1423384_s_at	testis expressed gene 261
1423386_at	proteasome (prosome, macropain) 26S subunit, non-ATPase, 9
1423393_at	chloride intracellular channel 4 (mitochondrial)
1423405_at	tissue inhibitor of metalloproteinase 4
1423438_at	kaptin
1423453_at	expressed sequence C78541
1423457_at	solute carrier family 35, member A5
1423458_at	solute carrier family 35, member A5
1423481_at	RIO kinase 2 (yeast)
1423492_at	mitochondrial ribosomal protein L45
1423495_at	2-4-dienoyl-Coenzyme A reductase 2, peroxisomal
1423500_a_at	SRY-box containing gene 5
1423502_at	bromodomain containing 2
1423512_at	expressed sequence AW209491
1423513_at	neogenin
1423544_at	protein tyrosine phosphatase, non-receptor type 5
1423549_at	solute carrier family 1 (glutamate/neutral amino acid transporter), member 4
1423554_at	gamma-glutamyl carboxylase
1423569_at	glycine amidinotransferase (L-arginine:glycine amidinotransferase)
1423571_at	endothelial differentiation sphingolipid G-protein-coupled receptor 1
1423619_at	RAS, dexamethasone-induced 1
1423626_at	dystonin
1423648_at	protein disulfide isomerase associated 6
1423649_at	transmembrane protein 68
1423664_at	quininoid dihydropteridine reductase
1423666_s_at	ribosomal protein L5 /// similar to 60S ribosomal protein L5 /// similar to 60S ribosomal protein L5 /// similar to 60S ribosomal protein L5 /// similar to 60S ribosomal protein L5
1423673_at	leucine zipper, down-regulated in cancer 1-like
1423676_at	ATP synthase, H+ transporting, mitochondrial F0 complex, subunit d
1423677_at	FK506 binding protein 9
1423679_at	RIKEN cDNA 2810432L12 gene
1423689_a_at	G-protein signalling modulator 1 (AGS3-like, C. elegans)
1423696_a_at	proteasome (prosome, macropain) 26S subunit, non-ATPase, 6
1423711_at	NADH dehydrogenase (ubiquinone) 1 alpha subcomplex, assembly factor 1
1423713_at	ATP-binding cassette, sub-family B (MDR/TAP), member 8
1423745_at	RIKEN cDNA 1110031B06 gene
1423754_at	interferon induced transmembrane protein 3
1423762_at	aarF domain containing kinase 1
1423771_at	protein kinase C, delta binding protein
1423787_at	nucleoporin 133
1423808_at	WD repeat domain 79
1423818_a_at	ADP-ribosylation factor-like 6 interacting protein 1
1423841_at	brix domain containing 2
1423842_a_at	ring finger protein 41
1423847_at	RIKEN cDNA 2810406C15 gene
1423854_a_at	RAS-like, family 11, member B
1423855_x_at	ribosomal protein L17 /// similar to Rpl17 protein /// similar to 60S ribosomal protein L17 (L23) (Amino acid starvation-induced protein) (ASI)
1423859_a_at	prostaglandin D2 synthase (brain)
1423871_at	transmembrane protein 63a
1423875_at	expressed sequence AI450540
1423897_at	ring finger protein 187
1423945_a_at	protein kinase inhibitor, gamma
1423946_at	PDZ and LIM domain 2
1423966_at	Cd99 antigen-like 2
1423978_at	SH3-binding kinase 1
1423986_a_at	scotin gene
1424000_a_at	ribosomal protein S11
1424007_at	growth differentiation factor 10
1424024_at	multiple coagulation factor deficiency 2
1424039_at	transmembrane protein 66
1424043_at	peptidylprolyl isomerase (cyclophilin)-like 4
1424045_at	RIKEN cDNA 5730437N04 gene
1424047_at	2-deoxyribose-5-phosphate aldolase homolog (C. elegans)
1424074_at	basic transcription factor 3-like 4
1424077_at	glycerophosphodiester phosphodiesterase domain containing 1
1424079_x_at	RIKEN cDNA 2900073H19 gene
1424080_at	decapping enzyme, scavenger
1424086_at	DNA segment, Chr 9, University of California at Los Angeles 1
1424088_at	melanocyte proliferating gene 1
1424091_at	expressed sequence AI449175
1424101_at	heterogeneous nuclear ribonucleoprotein L
1424105_a_at	pituitary tumor-transforming 1
1424108_at	glyoxalase 1
1424109_a_at	glyoxalase 1
1424117_at	cDNA sequence BC056474
1424138_at	rhomboid family 1 (Drosophila)
1424170_at	PHD finger protein 5A
1424171_a_at	hydroxyacyl glutathione hydrolase
1424186_at	RIKEN cDNA 2610001E17 gene
1424206_at	SWI/SNF related, matrix associated, actin dependent regulator of chromatin, subfamily a, member 5
1424209_at	arginyl-tRNA synthetase-like
1424213_at	UbiA prenyltransferase domain containing 1
1424222_s_at	RAD23b homolog (S. cerevisiae)
1424224_at	ankyrin repeat and SOCS box-containing protein 8
1424235_at	ORM1-like 2 (S. cerevisiae)
1424247_at	Rab6 interacting protein 2
1424270_at	double cortin and calcium/calmodulin-dependent protein kinase-like 1
1424286_at	protein kinase, X-linked
1424308_at	solute carrier family 24 (sodium/potassium/calcium exchanger), member 3
1424317_at	solute carrier family 25 (mitochondrial deoxynucleotide carrier), member 19
1424324_at	establishment of cohesion 1 homolog 1 (S. cerevisiae)
1424336_at	phosphopantothenoylcysteine decarboxylase
1424353_at	leucine-rich PPR-motif containing
1424361_at	cDNA sequence BC019943
1424365_at	RIKEN cDNA 1810037I17 gene
1424385_at	RIKEN cDNA 5830417I10 gene
1424392_at	alcohol dehydrogenase, iron containing, 1
1424393_s_at	alcohol dehydrogenase, iron containing, 1
1424408_at	LIM and senescent cell antigen like domains 2
1424412_at	opioid growth factor receptor-like 1
1424415_s_at	spondin 1, (f-spondin) extracellular matrix protein
1424427_at	transcriptional adaptor 1 (HFI1 homolog, yeast) like
1424436_at	phosphoribosylglycinamide formyltransferase
1424454_at	RIKEN cDNA A930025J12 gene
1424463_at	RIKEN cDNA 2210010L05 gene
1424468_s_at	pleckstrin homology-like domain, family B, member 1
1424469_a_at	cleavage and polyadenylation specific factor 4
1424471_at	Rap guanine nucleotide exchange factor (GEF) 3
1424478_at	Bardet-Biedl syndrome 2 homolog (human)
1424496_at	RIKEN cDNA 5133401N09 gene
1424507_at	Ras and Rab interactor 1
1424508_at	tetratricopeptide repeat domain 5
1424529_s_at	cell growth regulator with EF hand domain 1
1424535_at	RIKEN cDNA 4930521E07 gene
1424541_at	transmembrane protein 70
1424545_at	cDNA sequence BC003965
1424559_at	expressed sequence AW060207
1424567_at	tetraspan 2
1424579_at	solute carrier family 35 (UDP-N-acetylglucosamine (UDP-GlcNAc) transporter), member 3
1424607_a_at	xanthine dehydrogenase /// cDNA sequence BC003993 /// similar to hypothetical protein MGC37588 /// similar to hypothetical protein MGC37588 /// similar to hypothetical protein MGC37588 /// similar to novel protein /// similar to hypothetical protein /// similar to novel protein /// similar to novel protein /// similar to novel protein /// similar to novel protein /// hypothetical LOC433373 /// si…
1424608_a_at	similar to novel protein /// similar to hypothetical protein MGC37588 /// similar to novel protein /// similar to novel protein /// similar to novel protein /// similar to novel protein /// similar to novel protein /// similar to hypothetical protein MGC37588 /// similar to novel protein /// similar to hypothetical protein /// similar to novel protein /// similar to novel protein /// similar to n…
1424609_a_at	xanthine dehydrogenase /// cDNA sequence BC003993 /// similar to hypothetical protein MGC37588 /// similar to hypothetical protein MGC37588 /// similar to hypothetical protein MGC37588 /// similar to novel protein /// similar to hypothetical protein /// similar to novel protein /// similar to novel protein /// similar to novel protein /// similar to novel protein /// similar to novel protein /// …
1424610_at	TruB pseudouridine (psi) synthase homolog 2 (E. coli)
1424611_x_at	TruB pseudouridine (psi) synthase homolog 2 (E. coli)
1424614_at	FGF receptor activating protein 1
1424615_at	FGF receptor activating protein 1
1424616_s_at	FGF receptor activating protein 1
1424633_at	calcium/calmodulin-dependent protein kinase I gamma
1424648_at	RAB, member of RAS oncogene family-like 4
1424652_at	cDNA sequence BC014699
1424654_at	acid phosphatase 2, lysosomal
1424659_at	slit homolog 2 (Drosophila)
1424668_a_at	cut-like 1 (Drosophila)
1424677_at	cytochrome P450, family 2, subfamily j, polypeptide 9
1424694_at	RIKEN cDNA 2010011I20 gene
1424697_at	DTW domain containing 1
1424701_at	protocadherin 20
1424714_at	aldolase 3, C isoform
1424717_at	MIS12 homolog (yeast)
1424718_at	microtubule-associated protein tau
1424727_at	chemokine (C-C motif) receptor 5
1424730_a_at	solute carrier family 15 (H+/peptide transporter), member 2
1424734_at	RAS protein-specific guanine nucleotide-releasing factor 1
1424737_at	thyroid hormone responsive SPOT14 homolog (Rattus)
1424746_at	gb:BC016221.1 /DB_XREF=gi:18921434 /FEA=FLmRNA /CNT=44 /TID=Mm.2204.1 /TIER=FL+Stack /STK=17 /UG=Mm.2204 /DEF=Mus musculus, clone MGC:28766 IMAGE:4485843, mRNA, complete cds. /PROD=Unknown (protein for MGC:28766) /FL=gb:BC016221.1
1424748_at	UDP-N-acetyl-alpha-D-galactosamine:polypeptide N-acetylgalactosaminyltransferase 11
1424749_at	WD repeat and FYVE domain containing 1
1424763_at	RIKEN cDNA 1700027N10 gene
1424784_at	RIKEN cDNA 1700029I01 gene /// similar to RIKEN cDNA 1700029I01 /// similar to RIKEN cDNA 1700029I01
1424831_at	copine II
1424836_a_at	CLIP associating protein 2
1424843_a_at	growth arrest specific 5
1424857_a_at	tripartite motif protein 34 /// similar to tripartite motif protein TRIM34 alpha
1424860_at	RIKEN cDNA D930016D06 gene
1424861_at	RIKEN cDNA D930016D06 gene
1424877_a_at	aminolevulinate, delta-, dehydratase
1424892_at	zinc finger protein 95
1424893_at	nuclear distribution gene E-like homolog 1 (A. nidulans)
1424902_at	plexin domain containing 1
1424940_s_at	cDNA sequence BC022687
1424948_x_at	histocompatibility 2, D region locus 1 /// histocompatibility 2, K1, K region /// histocompatibility 2, D region /// MHC (A.CA/J(H-2K-f) class I antigen
1424952_at	OCIA domain containing 1
1424976_at	ras homolog gene family, member V
1425001_at	enoyl Coenzyme A hydratase domain containing 1
1425007_at	zinc finger protein 566
1425018_at	malignant T cell amplified sequence 1
1425029_a_at	O-acyltransferase (membrane bound) domain containing 2
1425030_at	zinc finger protein 622
1425048_a_at	high mobility group box 1 /// similar to High mobility group protein 1 (HMG-1) (High mobility group protein B1) (Amphoterin) (Heparin-binding protein p30) /// similar to High mobility group protein 1 (HMG-1) (High mobility group protein B1) (Amphoterin) (Heparin-binding protein p30)
1425053_at	isochorismatase domain containing 1
1425054_a_at	RIKEN cDNA 2510006D16 gene
1425058_at	zinc finger protein 472
1425113_x_at	gb:BC020068.1 /DB_XREF=gi:18043363 /FEA=FLmRNA /CNT=31 /TID=Mm.172352.1 /TIER=FL /STK=6 /UG=Mm.172352 /DEF=Mus musculus, Similar to RIKEN cDNA 9530053H05 gene, clone MGC:28371 IMAGE:4020866, mRNA, complete cds. /PROD=Similar to RIKEN cDNA 9530053H05 gene /FL=gb:BC020068.1
1425134_a_at	phosphatidylinositol glycan, class X
1425148_a_at	sorting nexin 6
1425191_at	RIKEN cDNA 9430098E02 gene
1425197_at	protein tyrosine phosphatase, non-receptor type 2
1425201_a_at	hydroxypyruvate isomerase homolog (E. coli)
1425228_a_at	deoxyguanosine kinase
1425231_a_at	zinc finger protein 46
1425263_a_at	myelin basic protein
1425320_at	RIKEN cDNA A830023I12 gene
1425332_at	zinc finger protein 106
1425343_at	haloacid dehalogenase-like hydrolase domain containing 3
1425474_a_at	vacuolar protein sorting 39 (yeast)
1425489_at	DNA segment, Chr 11, ERATO Doi 730, expressed
1425495_at	zinc finger protein 62
1425507_at	ADP-ribosylation factor related protein 1
1425521_at	polyadenylate binding protein-interacting protein 1
1425530_a_at	syntaxin 3
1425531_at	zinc finger, HIT domain containing 1
1425536_at	syntaxin 3
1425545_x_at	histocompatibility 2, D region locus 1 /// histocompatibility 2, D region
1425546_a_at	transferrin
1425560_a_at	S100 calcium binding protein A16
1425562_s_at	tRNA nucleotidyl transferase, CCA-adding, 1
1425567_a_at	annexin A5
1425582_a_at	endomucin
1425597_a_at	quaking
1425614_x_at	histocompatibility 2, D region locus 1
1425665_a_at	signal recognition particle 54
1425682_a_at	RIKEN cDNA 1810034M08 gene
1425699_a_at	abhydrolase domain containing 14A
1425706_a_at	damage specific DNA binding protein 2
1425790_a_at	glutamate receptor, ionotropic, kainate 2 (beta 2)
1425845_a_at	soc-2 (suppressor of clear) homolog (C. elegans)
1425848_a_at	dual specificity phosphatase 26 (putative)
1425868_at	Histone 2, H2bb (Hist2h2bb), mRNA
1425893_a_at	fragile histidine triad gene
1425908_at	guanine nucleotide binding protein, beta 1
1425914_a_at	armadillo repeat containing, X-linked 1
1425927_a_at	activating transcription factor 5
1425966_x_at	ubiquitin C
1425981_a_at	retinoblastoma-like 2
1426032_at	nuclear factor of activated T-cells, cytoplasmic, calcineurin-dependent 2
1426053_a_at	xenotropic and polytropic retrovirus receptor 1
1426074_at	LOC434536
1426111_x_at	interferon regulatory factor 3
1426128_a_at	potassium voltage-gated channel, subfamily Q, member 2
1426164_a_at	upstream transcription factor 1
1426167_a_at	calcium/calmodulin-dependent protein kinase IV
1426195_a_at	cystatin C
1426210_x_at	poly (ADP-ribose) polymerase family, member 3
1426215_at	dopa decarboxylase
1426225_at	retinol binding protein 4, plasma
1426229_s_at	v-Ki-ras2 Kirsten rat sarcoma viral oncogene homolog
1426243_at	cystathionase (cystathionine gamma-lyase)
1426255_at	neurofilament, light polypeptide
1426266_s_at	zinc finger and BTB domain containing 8 opposite strand
1426271_at	SMC5 structural maintenance of chromosomes 5-like 1 (yeast)
1426277_at	RIKEN cDNA C730025P13 gene
1426288_at	low density lipoprotein receptor-related protein 4
1426293_at	RIKEN cDNA 6330581L23 gene
1426296_at	RAD52 homolog (S. cerevisiae)
1426304_x_at	xylosylprotein beta1,4-galactosyltransferase, polypeptide 7 (galactosyltransferase I)
1426342_at	RIKEN cDNA 1300006C19 gene
1426344_at	GLE1 RNA export mediator-like (yeast /// similar to GLE1-like, RNA export mediator isoform 2
1426352_s_at	Tial1 cytotoxic granule-associated RNA binding protein-like 1
1426367_at	calcium binding protein 39-like
1426371_at	male sterility domain containing 2
1426373_at	Sloan-Kettering viral oncogene homolog
1426386_at	ribosomal protein L7-like 1
1426387_x_at	RIKEN cDNA 4933439C20 gene /// phosphatidylserine decarboxylase
1426417_at	Yip1 domain family, member 4
1426436_at	RIKEN cDNA 8430420C20 gene
1426439_at	DEAD (Asp-Glu-Ala-Asp) box polypeptide 3, Y-linked
1426440_at	dehydrogenase/reductase (SDR family) member 7
1426441_at	solute carrier family 11 (proton-coupled divalent metal ion transporters), member 2
1426447_at	nucleoporin 35
1426471_at	zinc finger protein 52
1426475_at	hydroxymethylbilane synthase
1426484_at	UBX domain containing 2
1426501_a_at	Traf2 binding protein
1426510_at	saccharopine dehydrogenase (putative)
1426518_at	tubulin, gamma complex associated protein 5
1426535_at	RIKEN cDNA 9630046K23 gene
1426558_x_at	RIKEN cDNA 3100002L24 gene
1426573_at	malic enzyme 2, NAD(+)-dependent, mitochondrial
1426578_s_at	SNAP-associated protein
1426584_a_at	sorbitol dehydrogenase 1
1426607_at	CDNA clone MGC:118117 IMAGE:6309338
1426611_at	proteasome (prosome, macropain) 26S subunit, ATPase 2
1426622_a_at	glutaminyl-peptide cyclotransferase (glutaminyl cyclase)
1426631_at	RIKEN cDNA C330017I15 gene
1426658_x_at	3-phosphoglycerate dehydrogenase
1426660_x_at	ribosomal protein L23a
1426662_at	cytidine monophospho-N-acetylneuraminic acid synthetase
1426665_at	katanin p80 (WD40-containing) subunit B 1
1426690_a_at	sterol regulatory element binding factor 1
1426702_at	RIKEN cDNA 4632419K20 gene
1426712_at	solute carrier family 6 (neurotransmitter transporter), member 15
1426713_s_at	glutamyl-prolyl-tRNA synthetase
1426719_at	amyloid beta (A4) precursor protein-binding, family B, member 2
1426753_at	PHD finger protein 17
1426766_at	RIKEN cDNA 6330403K07 gene
1426774_at	poly (ADP-ribose) polymerase family, member 12
1426780_at	DNA segment, Chr 14, ERATO Doi 436, expressed
1426782_at	G protein-coupled receptor 125
1426787_at	Sfi1 homolog, spindle assembly associated (yeast)
1426803_at	RIKEN cDNA 1700009P03 gene
1426823_s_at	proteasome (prosome, macropain) activator subunit 4
1426838_at	polymerase (DNA-directed), delta 3, accessory subunit
1426860_at	E1A binding protein p400
1426890_a_at	RNA polymerase II associated protein 1
1426891_at	RNA polymerase II associated protein 1
1426909_at	expressed sequence AI481316
1426915_at	death associated protein kinase 1
1426932_at	DNA segment, Chr 19, Brigham & Women's Genetics 1357 expressed
1426938_at	neuro-oncological ventral antigen 1
1426951_at	cysteine rich transmembrane BMP regulator 1 (chordin like)
1426959_at	3-hydroxybutyrate dehydrogenase (heart, mitochondrial)
1426960_a_at	fatty acid 2-hydroxylase
1426961_at	PHD finger protein 20
1426962_at	PHD finger protein 20
1426964_at	RIKEN cDNA 3110003A17 gene
1426966_at	axin 1
1426972_at	SEC24 related gene family, member D (S. cerevisiae)
1426973_at	G protein-coupled receptor 153
1426983_at	formin binding protein 1
1426988_at	kelch domain containing 5
1426991_at	RIKEN cDNA 1810048J11 gene
1426995_a_at	growth factor, erv1 (S. cerevisiae)-like (augmenter of liver regeneration)
1427011_a_at	LanC (bacterial lantibiotic synthetase component C)-like 1
1427012_at	LanC (bacterial lantibiotic synthetase component C)-like 1
1427020_at	scavenger receptor class A, member 3
1427025_at	myotubularin related protein 7
1427027_a_at	general transcription factor III A
1427055_at	thioesterase superfamily member 4
1427057_at	RIKEN cDNA C630002B14 gene
1427068_x_at	RIKEN cDNA 4933439F18 gene
1427076_at	macrophage expressed gene 1
1427090_at	zinc finger, BED domain containing 4
1427126_at	heat shock protein 1B
1427127_x_at	heat shock protein 1B
1427132_at	SET binding factor 2
1427138_at	RIKEN cDNA 0610010D24 gene
1427142_s_at	jumonji, AT rich interactive domain 1B (Rbp2 like)
1427153_at	branched chain ketoacid dehydrogenase E1, beta polypeptide
1427174_at	RIKEN cDNA 3100002L24 gene /// hypothetical LOC329575 /// similar to zinc finger protein 97 /// hypothetical LOC433523 /// hypothetical LOC433531 /// similar to cDNA sequence BC018101 /// similar to cDNA sequence BC018101 /// similar to cDNA sequence BC018101 /// similar to 2310001H12Rik protein
1427178_at	transmembrane channel-like gene family 4
1427207_s_at	AFG3(ATPase family gene 3)-like 2 (yeast)
1427225_at	epsin 2
1427232_at	serologically defined colon cancer antigen 33
1427244_at	tetratricopeptide repeat domain 15
1427246_at	membrane associated guanylate kinase, WW and PDZ domain containing 1
1427278_at	restin-like 2
1427281_at	sodium channel, voltage-gated, type II, alpha 1
1427282_a_at	frataxin
1427284_a_at	tocopherol (alpha) transfer protein
1427294_a_at	RIKEN cDNA 1810073N04 gene
1427295_at	RIKEN cDNA 1810073N04 gene
1427297_at	mitochondrial ribosomal protein L9
1427306_at	ryanodine receptor 1, skeletal muscle
1427317_at	antigenic determinant of rec-A protein
1427328_a_at	CLIP associating protein 2
1427338_at	ciliary rootlet coiled-coil, rootletin
1427343_at	RASD family, member 2
1427344_s_at	RASD family, member 2
1427349_x_at	RIKEN cDNA 2810021G02 gene
1427350_a_at	GTP binding protein 6 (putative)
1427351_s_at	immunoglobulin heavy chain 6 (heavy chain of IgM)
1427358_a_at	death associated protein kinase 1
1427371_at	ATP-binding cassette, sub-family A (ABC1), member 8a
1427379_at	Neuropathy target esterase (Nte), mRNA
1427407_s_at	thyroid hormone receptor interactor 11
1427410_at	deleted in lymphocytic leukemia, 2
1427411_s_at	deleted in lymphocytic leukemia, 2
1427416_x_at	dual specificity phosphatase 7
1427420_at	NK6 transcription factor related, locus 2 (Drosophila)
1427437_at	PREDICTED: hypothetical protein XP_489268 [Mus musculus], mRNA sequence
1427465_at	ATPase, Na+/K+ transporting, alpha 2 polypeptide
1427482_a_at	carbonic anhydrase 8
1427509_at	gene model 937, (NCBI)
1427526_at	FGFR1 oncogene partner 2
1427552_a_at	glutathione transferase zeta 1 (maleylacetoacetate isomerase)
1427573_at	cysteine-rich hydrophobic domain 1
1427578_a_at	integrin beta 4 binding protein
1427580_a_at	RNA imprinted and accumulated in nucleus
1427640_a_at	CBFA2T1 identified gene homolog (human)
1427651_x_at	histocompatibility 2, D region locus 1
1427689_a_at	TNFAIP3 interacting protein 1
1427746_x_at	histocompatibility 2, K1, K region
1427762_x_at	histone 1, H2bp
1427797_s_at	cathepsin E
1427809_at	Latrophilin 3, mRNA (cDNA clone IMAGE:30549106)
1427820_at	Mus musculus, clone IMAGE:3983821
1427902_at	serine/arginine repetitive matrix 2
1427918_a_at	ras homolog gene family, member Q
1427932_s_at	RIKEN cDNA 1200003I10 gene /// RIKEN cDNA 1200016E24 gene /// RIKEN cDNA A130040M12 gene /// RIKEN cDNA E430024C06 gene /// hypothetical gene supported by AK004796; BC040222 /// similar to LRRGT00049 /// similar to LRRGT00049
1427943_at	acylphosphatase 2, muscle type
1427951_s_at	coiled-coil domain containing 28A
1427954_at	cDNA sequence BC048403
1427958_at	abhydrolase domain containing 10
1427998_at	RIKEN cDNA 2600001B17 gene
1428004_at	RIKEN cDNA 3300001G02 gene
1428013_at	RIKEN cDNA 6030458C11 gene
1428077_at	RIKEN cDNA 2610024A01 gene
1428083_at	RIKEN cDNA 2310043N10 gene
1428101_at	ring finger protein 38
1428113_at	RIKEN cDNA 4930403J22 gene
1428115_a_at	RAB2B, member RAS oncogene family
1428116_a_at	t-complex testis expressed 1
1428134_at	RIKEN cDNA 2310005O14 gene
1428136_at	secreted frizzled-related sequence protein 1
1428137_at	ADP-ribosylation factor-like 10C
1428153_at	mitochondrial ribosomal protein S10
1428165_at	vacuolar protein sorting 24 (yeast)
1428170_at	zinc finger protein 180
1428174_x_at	KH-type splicing regulatory protein
1428187_at	CD47 antigen (Rh-related antigen, integrin-associated signal transducer), mRNA (cDNA clone MGC:13838 IMAGE:4187965)
1428205_x_at	RIKEN cDNA C030002O17 gene
1428209_at	brain expressed X-linked 4
1428216_s_at	translocase of outer mitochondrial membrane 7 homolog (yeast)
1428230_at	protein kinase C, nu
1428258_at	RIKEN cDNA 2010107E04 gene
1428281_at	TruB pseudouridine (psi) synthase homolog 1 (E. coli)
1428283_at	cytochrome P450, family 2, subfamily s, polypeptide 1
1428288_at	RIKEN cDNA 2310051E17 gene
1428289_at	Kruppel-like factor 9
1428293_at	RIKEN cDNA 2310022M17 gene
1428297_at	mitogen activated protein kinase kinase kinase kinase 2
1428301_at	similar to hypothetical protein LOC67055 /// hypothetical protein LOC544988 /// similar to hypothetical protein LOC67055 /// hypothetical protein LOC545001 /// hypothetical protein LOC545005 /// hypothetical protein LOC545007 /// RIKEN cDNA 2610042L04 gene /// similar to hypothetical protein LOC67055
1428302_at	mitochondrial ribosomal protein L48
1428306_at	DNA-damage-inducible transcript 4
1428316_a_at	FUN14 domain containing 2
1428326_s_at	heat-responsive protein 12
1428331_at	RIKEN cDNA 2210016F16 gene
1428343_at	REST corepressor 3
1428344_at	RIKEN cDNA 4932443D16 gene
1428351_at	protein phosphatase 1M
1428364_at	sodium channel modifier 1
1428365_a_at	protease, serine, 15
1428370_at	RIKEN cDNA 1500011B03 gene
1428375_at	gb:AK016525.1 /DB_XREF=gi:12855304 /FEA=mRNA /CNT=78 /TID=Mm.116284.1 /TIER=Stack /STK=47 /UG=Mm.116284 /LL=67723 /UG_GENE=4932415G12Rik /UG_TITLE=RIKEN cDNA 4932415G12 gene /DEF=Mus musculus adult male testis cDNA, RIKEN full-length enriched library, clone:4932415G12:unclassifiable, full insert sequence.
1428380_at	RIKEN cDNA 0610007C21 gene
1428381_a_at	RIKEN cDNA 2700038C09 gene
1428385_at	membrane-associated ring finger (C3HC4) 8
1428397_at	UDP-Gal:betaGlcNAc beta 1,3-galactosyltransferase, polypeptide 5
1428408_a_at	DNA segment, Chr 12, ERATO Doi 551, expressed
1428416_at	RIKEN cDNA 3110050N22 gene
1428417_at	RIKEN cDNA 3110050N22 gene
1428418_s_at	RIKEN cDNA 3110050N22 gene
1428423_at	polycomb group ring finger 3
1428441_at	RIKEN cDNA 1500009M05 gene
1428448_a_at	general transcription factor IIIC, polypeptide 2, beta
1428453_at	RIKEN cDNA 4930487N19 gene
1428461_at	protein phosphatase 2, regulatory subunit B (B56), epsilon isoform
1428466_at	chromodomain helicase DNA binding protein 3
1428483_a_at	RIKEN cDNA 2610039C10 gene
1428484_at	oxysterol binding protein-like 3
1428485_at	carbonic anyhydrase 12
1428490_at	core 1 UDP-galactose:N-acetylgalactosamine-alpha-R beta 1,3-galactosyltransferase
1428493_at	RIKEN cDNA 2610511M17 gene
1428503_a_at	NFKB inhibitor interacting Ras-like protein 1
1428506_at	5-aminoimidazole-4-carboxamide ribonucleotide formyltransferase/IMP cyclohydrolase
1428507_at	haloacid dehalogenase-like hydrolase domain containing 2
1428519_at	RIKEN cDNA 2610528E23 gene
1428525_at	RIKEN cDNA 4930488B01 gene
1428531_at	RIKEN cDNA 5930412E23 gene
1428532_at	RIKEN cDNA 5930412E23 gene
1428558_at	O-sialoglycoprotein endopeptidase-like 1
1428565_at	RIKEN cDNA 1300004G08 gene /// similar to hypothetical protein LOC65259
1428568_at	RIKEN cDNA B230217C12 gene
1428587_at	transmembrane protein 41B
1428588_a_at	mitochondrial ribosomal protein L41
1428592_s_at	ubiquitin specific peptidase 38
1428596_at	RIKEN cDNA 2700008N14 gene
1428597_at	RIKEN cDNA 2700008N14 gene
1428616_at	zinc finger protein 131
1428617_at	RIKEN cDNA 1700129L13 gene
1428644_at	mannoside acetylglucosaminyltransferase 5
1428650_at	tensin 1
1428657_at	RIKEN cDNA B930013M22 gene
1428662_a_at	homeobox only domain
1428673_at	symplekin
1428675_at	RIKEN cDNA 1110049F12 gene
1428683_at	RIKEN cDNA A930016P21 gene
1428692_at	HD domain containing 3
1428700_at	purinergic receptor P2Y, G-protein coupled 13
1428710_at	Ras-like without CAAX 1
1428738_a_at	DNA segment, Chr 14, ERATO Doi 449, expressed
1428748_at	cDNA sequence BC055757
1428751_at	Park2 co-regulated
1428759_s_at	RIKEN cDNA 1300013D05 gene
1428760_at	small nuclear RNA activating complex, polypeptide 3
1428761_a_at	small nuclear RNA activating complex, polypeptide 3
1428764_at	GTL2, imprinted maternally expressed untranslated mRNA
1428768_at	RIKEN cDNA 2700050F09 gene
1428769_at	TatD DNase domain containing 3
1428778_at	Sfi1 homolog, spindle assembly associated (yeast)
1428781_at	RIKEN cDNA 1110014F24 gene
1428783_at	protein kinase, cAMP dependent regulatory, type II alpha
1428792_at	breast carcinoma amplified sequence 1
1428806_at	casein kinase 1, gamma 1
1428817_at	RIKEN cDNA 2610528O22 gene
1428820_at	microtubule-associated protein, RP/EB family, member 1
1428831_at	RIKEN cDNA 6230429P13 gene
1428835_at	myosin, heavy polypeptide 14
1428854_at	transmembrane emp24 domain containing 8
1428858_at	WD repeat domain 70
1428871_at	RIKEN cDNA 4121402D02 gene (4121402D02Rik), mRNA
1428880_at	RIKEN cDNA 0610038F07 gene
1428881_at	kinesin 2
1428892_at	peptidylprolyl isomerase (cyclophilin)-like 1
1428906_at	general transcription factor IIH, polypeptide 5
1428909_at	RIKEN cDNA A130040M12 gene
1428910_at	RIKEN cDNA 2310022B05 gene
1428914_at	RIKEN cDNA 2310014D11 gene
1428920_at	high mobility group 20A
1428922_at	RIKEN cDNA 1200009O22 gene
1428944_at	RIKEN cDNA 5730469D23 gene
1428958_at	progestin and adipoQ receptor family member VIII
1428964_at	solute carrier family 25 (mitochondrial carrier), member 18
1428967_at	RIKEN cDNA A330103N21 gene
1428971_at	RIKEN cDNA 5730405I09 gene
1428972_at	RIKEN cDNA 0610012D17 gene
1428973_s_at	RIKEN cDNA 0610012D17 gene
1428989_at	RIKEN cDNA 0710001D07 gene
1429019_s_at	paraoxonase 2
1429040_at	RIKEN cDNA 2610005L07 gene
1429046_at	SMAD specific E3 ubiquitin protein ligase 2
1429048_at	biogenesis of lysosome-related organelles complex-1, subunit 2
1429054_at	mitochondrial ribosomal protein L47
1429055_at	RIKEN cDNA 4930506M07 gene
1429065_at	RIKEN cDNA 1200009F10 gene
1429071_at	malic enzyme 3, NADP(+)-dependent, mitochondrial
1429072_at	RIKEN cDNA 1110001D15 gene
1429073_at	RIKEN cDNA 2210015D19 gene
1429093_at	DNA-damage inducible protein 2
1429111_at	talin 2
1429116_at	solute carrier family 17 (anion/sugar transporter), member 5
1429136_at	RIKEN cDNA 1700052K11 gene
1429146_at	RIKEN cDNA 6620401M08 gene
1429152_at	zinc finger with KRAB and SCAN domains 1
1429162_at	RIKEN cDNA 1500015A07 gene
1429166_s_at	Calmin (Clmn), mRNA
1429184_at	GTPase, very large interferon inducible 1
1429201_at	cylindromatosis (turban tumor syndrome)
1429212_a_at	leucine rich repeat containing 51
1429215_at	RIKEN cDNA 2310058N22 gene
1429220_at	RIKEN cDNA 2810443J12 gene
1429232_at	RIKEN cDNA 2610528B01 gene
1429237_at	syntaxin 16
1429240_at	StAR-related lipid transfer (START) domain containing 4
1429244_at	RIKEN cDNA 2610524H06 gene
1429259_a_at	RIKEN cDNA 1810014B01 gene
1429265_a_at	ring finger protein 130
1429267_at	acyl-CoA thioesterase 11
1429269_at	hypothetical protein LOC73072
1429283_at	RIKEN cDNA 1500009M05 gene
1429285_at	serine (or cysteine) peptidase inhibitor, clade A (alpha-1 antiproteinase, antitrypsin), member 9
1429308_at	PR domain containing 16
1429314_at	synaptotagmin XI
1429324_at	RIKEN cDNA 1700012A16 gene
1429331_at	RIKEN cDNA 4632427E13 gene
1429335_at	small nuclear RNA activating complex, polypeptide 1
1429337_at	RIKEN cDNA 2610301K12 gene, mRNA (cDNA clone MGC:27842 IMAGE:3488472)
1429344_at	hypothetical 9130022E09
1429363_at	vacuolar protein sorting 37A (yeast)
1429371_at	RIKEN cDNA 2810426N06 gene
1429390_at	acid phosphatase-like 2
1429395_at	RIKEN cDNA 4933434L15 gene
1429396_at	autophagy related 16 like 2 (S. cerevisiae)
1429401_at	storkhead box 2
1429446_at	serologically defined colon cancer antigen 1
1429452_x_at	RIKEN cDNA 4933439C20 gene
1429453_a_at	mitochondrial ribosomal protein L55
1429456_a_at	polymerase (RNA) III (DNA directed) polypeptide E
1429459_at	sema domain, immunoglobulin domain (Ig), short basic domain, secreted, (semaphorin) 3D
1429474_at	zinc binding alcohol dehydrogenase, domain containing 1
1429475_at	RIKEN cDNA 2810457I06 gene
1429488_at	zinc finger, DHHC domain containing 21
1429497_s_at	sorting nexin 6
1429509_at	gb:BB771548 /DB_XREF=gi:16213260 /DB_XREF=BB771548 /CLONE=G370131D24 /FEA=mRNA /CNT=29 /TID=Mm.36280.1 /TIER=Stack /STK=17 /UG=Mm.36280 /LL=68741 /UG_GENE=1110032E16Rik /UG_TITLE=RIKEN cDNA 1110032E16 gene
1429535_at	armadillo repeat containing 8
1429556_at	RIKEN cDNA 2610024B07 gene
1429628_at	RIKEN cDNA 6330407J23 gene
1429648_at	solute carrier family 35 (UDP-N-acetylglucosamine (UDP-GlcNAc) transporter), member 3
1429652_at	RIKEN cDNA 1190002C06 gene
1429678_at	RIKEN cDNA 5730508B09 gene
1429685_at	RIKEN cDNA C030002O17 gene
1429691_at	RIKEN cDNA 5430405N12 gene
1429712_at	ethanol induced 1
1429718_at	SLIT and NTRK-like family, member 5
1429729_at	synaptotagmin XI
1429730_at	RIKEN cDNA 1810009N02 gene
1429752_x_at	restin-like 2
1429771_at	RIKEN cDNA 3110073H01 gene
1429779_at	eukaryotic translation initiation factor 2C, 4
1429796_at	kalirin, RhoGEF kinase
1429822_at	RIKEN cDNA 4633401B06 gene
1429830_a_at	CD59a antigen
1429836_at	RIKEN cDNA 1810064L21 gene
1429846_at	RIKEN cDNA 9030411K21 gene
1429857_at	RIKEN cDNA 2900092D14 gene
1429861_at	protocadherin 9
1429862_at	RIKEN cDNA 2310026J01 gene
1429870_at	RIKEN cDNA C630040K21 gene
1429883_at	actin-like 6A
1429898_at	RIKEN cDNA 2310008M10 gene
1429902_at	RIKEN cDNA 5830443J22 gene
1429949_at	RIKEN cDNA 6530415H11 gene
1429951_at	single-stranded DNA binding protein 2
1429955_at	RIKEN cDNA 5031434O11 gene
1429981_a_at	RIKEN cDNA 4933426K21 gene
1429982_at	RIKEN cDNA 4933426K21 gene
1430000_at	RIKEN cDNA B230117O15 gene
1430021_a_at	ubiquitin-like 1 (sentrin) activating enzyme E1A
1430026_at	stress 70 protein chaperone, microsome-associated, human homolog
1430033_at	gb:AW495519 /DB_XREF=gi:7065800 /DB_XREF=UI-M-BH3-avb-c-04-0-UI.s1 /CLONE=UI-M-BH3-avb-c-04-0-UI /FEA=mRNA /CNT=19 /TID=Mm.101992.1 /TIER=ConsEnd /STK=4 /UG=Mm.101992 /LL=68189 /UG_GENE=5330431K02Rik /UG_TITLE=RIKEN cDNA 5330431K02 gene
1430047_at	BRCT domain containing 1
1430069_at	RIKEN cDNA 4921517L17 gene
1430070_at	RIKEN cDNA 1500035N22 gene
1430073_at	RIKEN cDNA 2900016B01 gene
1430089_at	RIKEN cDNA 5830469G19 gene
1430101_at	RIKEN cDNA 6330406O05 gene
1430125_s_at	PQ loop repeat containing 1
1430127_a_at	cyclin D2
1430153_at	tropomodulin 2
1430158_at	RIKEN cDNA 3110021A11 gene
1430183_at	Mus musculus, clone IMAGE:5346272, mRNA
1430190_at	RIKEN cDNA 1700041C02 gene
1430292_a_at	RIKEN cDNA 1810030N24 gene
1430307_a_at	malic enzyme, supernatant
1430317_at	ubiquitin-conjugating enzyme E2, J2 homolog (yeast)
1430318_at	spermidine/spermine N1-acetyl transferase 2
1430328_at	polymerase (RNA) III (DNA directed) polypeptide F
1430348_at	RIKEN cDNA 2900019E01 gene
1430384_at	transducin-like enhancer of split 4, homolog of Drosophila E(spl)
1430403_at	ubiquitin specific peptidase 32
1430442_at	nitric oxide synthase 1 (neuronal) adaptor protein
1430519_a_at	CCR4-NOT transcription complex, subunit 7
1430543_at	RIKEN cDNA 1500005P14 gene
1430577_at	RIKEN cDNA 2410007P03 gene
1430583_at	RIKEN cDNA C130076O07 gene
1430593_at	RIKEN cDNA 1700041C02 gene
1430597_at	gamma-aminobutyric acid (GABA-B) receptor binding protein
1430648_at	sodium channel, voltage-gated, type II, beta
1430660_at	RIKEN cDNA 5830417I10 gene
1430675_at	RIKEN cDNA 2900055J20 gene
1430700_a_at	phospholipase A2, group VII (platelet-activating factor acetylhydrolase, plasma)
1430774_at	RIKEN cDNA A430106A12 gene
1430798_x_at	mitochondrial ribosomal protein L15
1430829_s_at	fatso
1430976_a_at	mitochondrial ribosomal protein L9
1430978_at	ribosomal protein S25
1430979_a_at	peroxiredoxin 2
1430992_s_at	RIKEN cDNA 1500009M05 gene
1431007_at	RIKEN cDNA 9030025P20 gene
1431020_a_at	FGFR1 oncogene partner 2
1431035_at	dishevelled associated activator of morphogenesis 1
1431042_at	progestin and adipoQ receptor family member VIII
1431053_at	M-phase phosphoprotein 9
1431056_a_at	lipoprotein lipase
1431067_at	RIKEN cDNA 6330404A07 gene
1431086_s_at	protein-L-isoaspartate (D-aspartate) O-methyltransferase 1
1431114_at	dedicator of cytokinesis 4
1431207_at	RIKEN cDNA 2900024O10 gene
1431212_a_at	RIKEN cDNA 3300001M20 gene
1431213_a_at	RIKEN cDNA 1300007C21 gene /// similar to Retrovirus-related POL polyprotein (Endonuclease) /// similar to Retrovirus-related Pol polyprotein (Endonuclease)
1431218_at	zinc finger, DHHC domain containing 20
1431225_at	SRY-box containing gene 11 (Sox11), mRNA
1431228_s_at	RIKEN cDNA 4930526I15 gene
1431232_a_at	MAX gene associated
1431241_at	coiled-coil-helix-coiled-coil-helix domain containing 3
1431259_at	gb:BE635076 /DB_XREF=gi:9917764 /DB_XREF=uv75f05.y1 /CLONE=IMAGE:3413025 /FEA=mRNA /CNT=8 /TID=Mm.50040.1 /TIER=ConsEnd /STK=0 /UG=Mm.50040 /LL=70947 /UG_GENE=4921537I17Rik /UG_TITLE=RIKEN cDNA 4921537I17 gene
1431293_a_at	RIKEN cDNA 1110019C08 gene
1431302_a_at	nudix (nucleoside diphosphate linked moiety X)-type motif 7
1431305_at	mucolipin 1
1431314_a_at	RIKEN cDNA 5830417I10 gene /// similar to mKIAA1606 protein
1431320_a_at	myosin Va
1431328_at	protein phosphatase 1, catalytic subunit, beta isoform
1431337_a_at	RIKEN cDNA 1810055E12 gene
1431354_a_at	phenylalanine-tRNA synthetase 2 (mitochondrial)
1431367_at	membrane-associated ring finger (C3HC4) 1
1431372_at	serine/arginine-rich protein specific kinase 2
1431380_at	RIKEN cDNA 5730409L17 gene
1431393_at	Six6 opposite strand transcript 1
1431394_a_at	leucine-rich repeat kinase 2
1431406_at	alanine-glyoxylate aminotransferase 2-like 1
1431413_at	RIKEN cDNA 9130218E19 gene
1431428_a_at	nitric oxide synthase interacting protein
1431473_at	RIKEN cDNA 5330423I11 gene
1431485_at	RIKEN cDNA 4833447I15 gene
1431602_a_at	RIKEN cDNA 1810064L21 gene
1431611_a_at	immunoglobulin superfamily, member 4A
1431644_a_at	islet cell autoantigen 1
1431708_a_at	cytotoxic granule-associated RNA binding protein 1
1431717_at	RIKEN cDNA 3526401B18 gene
1431725_at	formin 2
1431765_a_at	ribosomal protein S2 /// similar to 40S ribosomal protein S2 /// similar to 40S ribosomal protein S2 /// similar to 40S ribosomal protein S2 /// similar to 40S ribosomal protein S2 /// similar to ribosomal protein S2 /// similar to 40S ribosomal protein S2 /// similar to 40S ribosomal protein S2 /// similar to 40S ribosomal protein S2 /// similar to 40S ribosomal protein S2 /// similar to 40S rib…
1431766_x_at	ribosomal protein S2
1431777_a_at	high mobility group nucleosomal binding domain 3
1431811_a_at	F-box only protein 34
1431822_a_at	5-azacytidine induced gene 2
1431830_at	zinc finger protein 329
1431880_at	RIKEN cDNA 3100003M19 gene
1431931_a_at	RAB, member of RAS oncogene family-like 2A
1431939_a_at	myc induced nuclear antigen
1431948_a_at	pantothenate kinase 2 (Hallervorden-Spatz syndrome)
1431980_a_at	arsenic (+3 oxidation state) methyltransferase
1432000_a_at	death effector domain-containing
1432003_a_at	ring finger protein 41
1432059_x_at	RIKEN cDNA 5031425E22 gene
1432189_a_at	SRY-box containing gene 5
1432198_at	gb:AK018172.1 /DB_XREF=gi:12857769 /FEA=mRNA /CNT=1 /TID=Mm.41243.1 /TIER=ConsEnd /STK=0 /UG=Mm.41243 /LL=70722 /UG_GENE=6330414G02Rik /UG_TITLE=RIKEN cDNA 6330414G02 gene /DEF=Mus musculus adult male medulla oblongata cDNA, RIKEN full-length enriched library, clone:6330414G02:unclassifiable, full insert sequence.
1432273_a_at	Duffy blood group
1432332_a_at	nudix (nucleoside diphosphate linked moiety X)-type motif 19
1432391_at	coiled-coil domain containing 21
1432393_a_at	RIKEN cDNA 5730409G07 gene
1432394_a_at	apoptosis antagonizing transcription factor
1432418_a_at	creatine kinase, mitochondrial 1, ubiquitous
1432444_a_at	RIKEN cDNA 1810011O16 gene
1432558_a_at	myelin and lymphocyte protein, T-cell differentiation protein
1432646_a_at	RIKEN cDNA 2900097C17 gene
1432696_at	RIKEN cDNA 5830431M20 gene
1432757_at	RIKEN cDNA 2900011L18 gene
1432827_x_at	ubiquitin C
1433040_at	RIKEN cDNA 2900018E21 gene
1433126_at	RIKEN cDNA 5330422M15 gene
1433205_at	RIKEN cDNA 2810436B12 gene
1433242_at	RIKEN cDNA 5830415B17 gene
1433293_at	RIKEN cDNA 1500032O14 gene
1433300_at	RIKEN cDNA 2900005I04 gene
1433387_at	RIKEN cDNA 2900022M07 gene
1433388_at	RIKEN cDNA 2900022M07 gene
1433428_x_at	transglutaminase 2, C polypeptide
1433430_s_at	CDC23 (cell division cycle 23, yeast, homolog)
1433438_x_at	melanoma antigen
1433446_at	3-hydroxy-3-methylglutaryl-Coenzyme A synthase 1
1433462_a_at	phosphatidylinositol 4-kinase type 2 alpha
1433497_at	aquarius
1433498_at	RIKEN cDNA 2010005J08 gene
1433503_at	Zinc binding alcohol dehydrogenase, domain containing 1 (Zadh1), mRNA
1433507_a_at	high mobility group nucleosomal binding domain 2
1433542_at	inositol polyphosphate-5-phosphatase F
1433545_s_at	RIKEN cDNA 5730439E10 gene
1433547_s_at	NudC domain containing 1
1433552_a_at	polymerase (RNA) II (DNA directed) polypeptide B
1433559_at	solute carrier family 45, member 4
1433574_at	cell division cycle 37 homolog (S. cerevisiae)-like 1
1433593_at	yippee-like 5 (Drosophila)
1433608_at	sec1 family domain containing 2
1433642_at	ADP-ribosylation factor related protein 2
1433647_s_at	Rho-related BTB domain containing 3
1433660_at	DNA segment, Chr 2, ERATO Doi 435, expressed
1433667_at	leucine-rich repeat LGI family, member 3
1433670_at	epithelial membrane protein 2
1433671_at	RIKEN cDNA A130022J15 gene
1433676_at	WNK lysine deficient protein kinase 1
1433685_a_at	RIKEN cDNA 6430706D22 gene
1433689_s_at	ribosomal protein S9
1433693_x_at	Vesicle-associated membrane protein 3 (Vamp3), mRNA
1433705_at	PREDICTED: similar to Zinc finger protein 213 (Putative transcription factor CR53) [Mus musculus], mRNA sequence
1433713_at	GCN1 general control of amino-acid synthesis 1-like 1 (yeast) /// similar to GCN1 general control of amino-acid synthesis 1-like 1
1433737_at	U2AF homology motif (UHM) kinase 1
1433741_at	CD38 antigen
1433745_at	triple functional domain (PTPRF interacting)
1433757_a_at	nischarin
1433758_at	nischarin
1433759_at	dpy-19-like 1 (C. elegans)
1433762_at	RIKEN cDNA C630043F03 gene
1433772_at	stress 70 protein chaperone, microsome-associated, human homolog
1433783_at	LIM domain binding 3
1433785_at	myelin-associated oligodendrocytic basic protein
1433789_at	RNA transcript from U17 small nucleolar RNA host gene
1433795_at	transforming growth factor, beta receptor III
1433799_at	retinol dehydrogenase 13 (all-trans and 9-cis)
1433813_at	transmembrane protein 48
1433815_at	gamma-aminobutyric acid (GABA-B) receptor binding protein
1433825_at	Neurotrophic tyrosine kinase, receptor, type 3 (Ntrk3), transcript variant 1, mRNA
1433838_at	aspartyl-tRNA synthetase 2 (mitochondrial)
1433852_at	RIKEN cDNA C330002I19 gene
1433860_at	RIKEN cDNA 6030458C11 gene
1433864_at	low density lipoprotein-related protein 12
1433879_a_at	RIKEN cDNA C130032J12 gene
1433883_at	tropomyosin 4
1433895_at	RIKEN cDNA 2310003P10 gene
1433903_at	expressed sequence AU021838
1433913_at	expressed sequence C80913
1433928_a_at	ribosomal protein L13a
1433933_s_at	solute carrier organic anion transporter family, member 2b1
1433936_at	RIKEN cDNA 0610010E21 gene
1433953_at	zinc finger protein 277
1433954_at	RIKEN cDNA 4632419I22 gene
1433971_at	calmodulin binding transcription activator 1
1433972_at	calmodulin binding transcription activator 1
1433983_at	Cnksr family member 3
1433988_s_at	RIKEN cDNA C230098O21 gene
1433991_x_at	diazepam binding inhibitor
1433993_at	RIKEN cDNA 4931406P16 gene
1433998_at	RIKEN cDNA 4933427D14 gene
1434002_at	checkpoint supressor 1
1434004_at	deoxyhypusine synthase
1434008_at	sodium channel, type IV, beta
1434014_at	autophagy-related 4C (yeast)
1434021_at	RIKEN cDNA C230096C10 gene
1434023_at	expressed sequence AU016693
1434024_at	nephronophthisis 4 (juvenile) homolog (human)
1434027_at	Down syndrome critical region gene 1-like 2
1434028_at	aryl hydrocarbon receptor nuclear translocator 2
1434049_at	ectonucleoside triphosphate diphosphohydrolase 3
1434052_at	expressed sequence AI593442
1434069_at	cDNA sequence BC067047
1434080_at	AE binding protein 2
1434091_at	fatty acid amide hydrolase
1434106_at	EPM2A (laforin) interacting protein 1
1434118_at	RIKEN cDNA 0610009K11 gene
1434142_at	protein phosphatase 1D magnesium-dependent, delta isoform
1434155_a_at	RIKEN cDNA 2310061I04 gene
1434162_at	RIKEN cDNA 2700078E11 gene
1434166_at	RIKEN cDNA 9330151L19 gene
1434171_at	RIKEN cDNA C330011K17 gene
1434183_at	similar to sterile alpha motif domain containing 1
1434191_at	RIKEN cDNA A530016O06 gene
1434196_at	DnaJ (Hsp40) homolog, subfamily A, member 4
1434202_a_at	cDNA sequence BC055107
1434203_at	cDNA sequence BC055107
1434207_at	RIKEN cDNA 2900057K09 gene
1434208_at	RIKEN cDNA 2900057K09 gene
1434216_a_at	nudix (nucleoside diphosphate linked moiety X)-type motif 19
1434217_at	RIKEN cDNA C330019G07 gene
1434256_s_at	CDP-diacylglycerol synthase (phosphatidate cytidylyltransferase) 2
1434258_s_at	phosphatase and actin regulator 4
1434278_at	X-linked myotubular myopathy gene 1
1434280_at	Widely-interspaced zinc finger motifs (Wiz), transcript variant 2, mRNA
1434283_at	Modulator recognition factor 2 (Mrf2)
1434292_at	RIKEN cDNA E130013N09 gene
1434299_x_at	RAB, member of RAS oncogene family-like 4
1434303_at	Ras association (RalGDS/AF-6) and pleckstrin homology domains 1
1434321_at	RIKEN cDNA 6620401K05 gene
1434326_x_at	coronin, actin binding protein, 2B
1434328_at	ribosomal protein L15 /// similar to ribosomal protein L15
1434340_at	gb:BF681728 /DB_XREF=gi:11955623 /DB_XREF=602117220F2 /CLONE=IMAGE:3468340 /FEA=EST /CNT=44 /TID=Mm.22138.2 /TIER=Stack /STK=34 /UG=Mm.22138 /UG_TITLE=Mus musculus, Similar to ubiquinol-cytochrome c reductase complex (7.2 kD), clone MGC:37480 IMAGE:4984172, mRNA, complete cds
1434341_x_at	RIKEN cDNA 1110020P15 gene
1434348_at	fasciculation and elongation protein zeta 2 (zygin II)
1434349_at	valyl-tRNA synthetase 2-like
1434353_at	Scm-like with four mbt domains 2
1434354_at	monoamine oxidase B
1434362_at	expressed sequence AW550831
1434366_x_at	complement component 1, q subcomponent, beta polypeptide
1434369_a_at	crystallin, alpha B
1434372_at	gb:BE688358 /DB_XREF=gi:10075915 /DB_XREF=uw44a07.x1 /CLONE=IMAGE:3464820 /FEA=EST /CNT=85 /TID=Mm.6381.1 /TIER=Stack /STK=33 /UG=Mm.6381 /LL=107350 /UG_GENE=AW112010 /UG_TITLE=expressed sequence AW112010
1434374_at	RIKEN cDNA B930006L02 gene
1434375_at	RIKEN cDNA B930006L02 gene
1434376_at	CD44 antigen
1434386_at	ATPase, Ca++-sequestering
1434399_at	UDP-N-acetyl-alpha-D-galactosamine:polypeptide N-acetylgalactosaminyltransferase 6
1434410_at	cDNA sequence BC043118
1434422_at	expressed sequence AI428479
1434424_at	RIKEN cDNA 9630055N22 gene
1434427_a_at	ring finger protein 157
1434441_at	RIKEN cDNA 1110018J18 gene (1110018J18Rik), mRNA
1434444_s_at	gb:AV113524 /DB_XREF=gi:16382126 /DB_XREF=AV113524 /CLONE=2610021O03 /FEA=EST /CNT=55 /TID=Mm.200869.1 /TIER=Stack /STK=32 /UG=Mm.200869 /LL=98851 /UG_GENE=AI047775 /UG_TITLE=expressed sequence AI047775
1434455_at	: F-box protein 44
1434458_at	Follistatin (Fst), mRNA
1434493_at	RIKEN cDNA 1810022K09 gene
1434510_at	3'-phosphoadenosine 5'-phosphosulfate synthase 2
1434541_x_at	gb:BF142112 /DB_XREF=gi:10981152 /DB_XREF=601791926F1 /CLONE=IMAGE:4022358 /FEA=EST /CNT=59 /TID=Mm.8256.2 /TIER=Stack /STK=29 /UG=Mm.8256 /LL=20218 /UG_GENE=Khdrbs1 /UG_TITLE=KH domain containing, RNA binding, signal transduction associated 1
1434548_at	tumor differentially expressed 1
1434562_at	microfibrillar-associated protein 3
1434565_at	cell growth regulator with ring finger domain 1
1434566_a_at	RIKEN cDNA 4732496O08 gene
1434567_at	RIKEN cDNA 4732496O08 gene
1434580_at	ectonucleotide pyrophosphatase/phosphodiesterase 4
1434582_at	DNA segment, Chr 14, ERATO Doi 171, expressed
1434585_at	PREDICTED: Mus musculus similar to Fibrillarin (LOC545184), mRNA
1434596_at	Transcribed locus
1434602_at	thyroid hormone receptor associated protein 2
1434606_at	v-erb-b2 erythroblastic leukemia viral oncogene homolog 3 (avian)
1434624_x_at	ribosomal protein S9
1434648_a_at	cerebral cavernous malformation 2 homolog (human)
1434649_at	cerebral cavernous malformation 2 homolog (human)
1434663_at	RIKEN cDNA 2410129H14 gene
1434664_at	RIKEN cDNA 2410129H14 gene
1434665_at	aspartylglucosaminidase
1434691_at	PREDICTED: Mus musculus splicing factor, arginine/serine-rich 2, interacting protein (Sfrs2ip), mRNA
1434701_at	expressed sequence AW215868
1434706_at	valosin containing protein (p97)/p47 complex interacting protein 1
1434715_at	RIKEN cDNA 1600014C10 gene
1434721_at	DNA segment, Chr 5, ERATO Doi 585, expressed
1434737_at	oligonucleotide/oligosaccharide-binding fold containing 1
1434745_at	cyclin D2
1434750_at	SEC6-like 1 (S. cerevisiae)
1434768_at	tripeptidyl peptidase I
1434783_at	DNA segment, Chr 15, ERATO Doi 405, expressed
1434790_a_at	leukotriene A4 hydrolase
1434816_at	vacuolar protein sorting 33A (yeast)
1434822_at	periphilin 1
1434829_at	Adult male thymus cDNA, RIKEN full-length enriched library, clone:5830431N23 product:unclassifiable, full insert sequence
1434832_at	forkhead box O3a
1434833_at	mitogen activated protein kinase kinase kinase kinase 2
1434844_at	similar to hypothetical protein FLJ23825
1434857_at	RIKEN cDNA A230106D06 gene
1434861_at	Transcribed locus
1434875_a_at	high mobility group nucleosomal binding domain 3
1434876_at	PREDICTED: similar to hypothetical protein [Mus musculus], mRNA sequence
1434887_at	frequenin homolog (Drosophila)
1434893_at	ATPase, Na+/K+ transporting, alpha 2 polypeptide, mRNA (cDNA clone MGC:36347 IMAGE:4955003)
1434896_at	zinc finger protein 422, related sequence 1
1434909_at	Ras-related GTP binding D
1434912_at	resistance to inhibitors of cholinesterase 3 homolog (C. elegans)
1434931_at	neogenin
1434933_at	RIKEN cDNA 5730557L09 gene
1434934_at	ATP synthase mitochondrial F1 complex assembly factor 1
1434940_x_at	regulator of G-protein signaling 19
1434941_s_at	RIKEN cDNA 2610101J03 gene
1434945_at	hypothetical protein A330042H22
1434954_at	gb:AV272917 /DB_XREF=gi:16390212 /DB_XREF=AV272917 /CLONE=4931438I24 /FEA=EST /CNT=44 /TID=Mm.30561.2 /TIER=Stack /STK=22 /UG=Mm.30561 /LL=56217 /UG_GENE=Mpp5 /UG_TITLE=membrane protein, palmitoylated 5 (MAGUK p55 subfamily member 5)
1434961_at	ankyrin repeat and SOCS box-containing protein 1
1434975_x_at	RIKEN cDNA 4933439C20 gene
1434984_at	RIKEN cDNA 6330514A18 gene
1434998_at	IQ motif containing GTPase activating protein 1 (Iqgap1), mRNA
1435021_at	gamma-aminobutyric acid (GABA-A) receptor, subunit beta 3
1435043_at	phospholipase C, beta 1
1435045_s_at	Transcribed locus
1435070_at	AE binding protein 2
1435072_at	zinc finger, FYVE domain containing 1
1435094_at	potassium inwardly-rectifying channel, subfamily J, member 16
1435106_at	Transcribed locus
1435118_at	tRNA splicing endonuclease 2 homolog (SEN2, S. cerevisiae)
1435119_at	gb:BE956710 /DB_XREF=gi:10601528 /DB_XREF=UI-M-BG2-bbn-d-11-0-UI.s1 /CLONE=UI-M-BG2-bbn-d-11-0-UI /FEA=EST /CNT=22 /TID=Mm.93670.1 /TIER=Stack /STK=20 /UG=Mm.93670 /UG_TITLE=ESTs
1435127_a_at	O-sialoglycoprotein endopeptidase-like 1
1435129_at	Protein tyrosine phosphatase 4a2 (Ptp4a2), mRNA
1435137_s_at	RIKEN cDNA 1200016E24 gene /// RIKEN cDNA A130040M12 gene /// RIKEN cDNA E430024C06 gene /// hypothetical gene supported by AK004796; BC040222
1435141_at	SFT2 domain containing 2
1435142_at	SFT2 domain containing 2
1435161_at	gb:BM243223 /DB_XREF=gi:17878493 /DB_XREF=K0643E02-3 /CLONE=K0643E02 /FEA=EST /CNT=35 /TID=Mm.31362.1 /TIER=Stack /STK=19 /UG=Mm.31362 /LL=100560 /UG_GENE=AA986712 /UG_TITLE=expressed sequence AA986712
1435170_at	RIKEN cDNA 2310007F12 gene
1435171_at	13 days embryo stomach cDNA, RIKEN full-length enriched library, clone:D530019O13 product:hypothetical protein, full insert sequence
1435179_at	RIKEN cDNA C130071C03 gene
1435198_at	hypothetical protein LOC545228
1435207_at	DIX domain containing 1
1435213_at	NHL repeat containing 1
1435225_s_at	bromodomain and PHD finger containing, 3
1435237_at	RIKEN cDNA 2310009A05 gene
1435238_x_at	RIKEN cDNA 2310009A05 gene
1435246_at	progestin and adipoQ receptor family member VIII
1435247_at	ubiquitin-activating enzyme E1-domain containing 1
1435261_at	RIKEN cDNA 4732416N19 gene
1435264_at	elastin microfibril interfacer 2
1435267_at	RIKEN cDNA A430108E01 gene
1435270_x_at	RIKEN cDNA 2510005D08 gene
1435271_at	interferon regulatory factor 3
1435272_at	inositol 1,4,5-trisphosphate 3-kinase B
1435279_at	cDNA sequence BC059842
1435283_s_at	gene model 967, (NCBI)
1435284_at	reticulon 4
1435292_at	TBC1 domain family, member 4
1435320_at	CTD (carboxy-terminal domain, RNA polymerase II, polypeptide A) small phosphatase like 2
1435324_x_at	high mobility group box 1 /// similar to High mobility group protein 1 (HMG-1) (High mobility group protein B1) (Amphoterin) (Heparin-binding protein p30) /// similar to High mobility group protein 1 (HMG-1) (High mobility group protein B1) (Amphoterin) (Heparin-binding protein p30) /// similar to High mobility group protein 1 (HMG-1) (High mobility group protein B1) (Amphoterin) (Heparin-binding…
1435345_at	RIKEN cDNA 2600006K01 gene
1435347_at	staufen (RNA binding protein) homolog 1 (Drosophila)
1435353_a_at	RIKEN cDNA 4933439C20 gene
1435367_at	mitogen-activated protein kinase 4
1435390_at	RIKEN cDNA 4933424N09 gene
1435392_at	WD repeat domain 17
1435400_at	PREDICTED: hypothetical protein LOC78506 [Mus musculus], mRNA sequence
1435407_at	Adult male medulla oblongata cDNA, RIKEN full-length enriched library, clone:6332404K23 product:unclassifiable, full insert sequence
1435425_at	RIKEN cDNA 4933439C20 gene /// phosphatidylserine decarboxylase
1435426_s_at	RIKEN cDNA 4933439C20 gene /// phosphatidylserine decarboxylase
1435431_at	RIKEN cDNA 2310047M15 gene
1435438_at	SRY-box containing gene 8
1435444_at	activating transcription factor 6
1435465_at	kelch repeat and BTB (POZ) domain containing 11
1435469_at	quiescin Q6-like 1
1435473_at	gene model 347, (NCBI)
1435488_at	RIKEN cDNA C630010D07 gene
1435491_at	expressed sequence AI875089
1435504_at	Restin-like 2, mRNA (cDNA clone MGC:30350 IMAGE:4920788)
1435511_at	synapsin II
1435514_at	leucine zipper transcription factor-like 1
1435528_at	DNA segment, Chr 2, Brigham & Women's Genetics 1335 expressed
1435531_at	ubiquitin specific peptidase 3
1435533_s_at	RIKEN cDNA 4933426K21 gene
1435550_at	RIKEN cDNA C430014K11 gene
1435553_at	PDZ domain containing 3
1435559_at	myosin VI
1435568_at	cDNA sequence AK129128
1435579_at	Adult male spinal cord cDNA, RIKEN full-length enriched library, clone:A330066H24 product:unclassifiable, full insert sequence
1435583_at	RIKEN cDNA 9330182L06 gene, mRNA (cDNA clone IMAGE:5361249)
1435588_at	CDNA, clone:Y1G0111C17, strand:plus, reference:ENSEMBL:Mouse-Transcript-ENST:ENSMUST00000048820, based on BLAT search
1435592_at	eukaryotic translation initiation factor 5B
1435608_at	zinc and ring finger 3
1435618_at	paraneoplastic antigen MA2
1435620_at	RIKEN cDNA 1190002J23 gene
1435624_at	RIKEN cDNA 9030409G11 gene
1435629_at	Transcribed locus
1435642_at	RIKEN cDNA 9630019K15 gene
1435649_at	nexilin
1435658_at	Solute carrier family 27 (fatty acid transporter), member 1, mRNA (cDNA clone MGC:36042 IMAGE:5362790)
1435661_at	amyotrophic lateral sclerosis 2 (juvenile) chromosome region, candidate 4
1435674_at	Rho-related BTB domain containing 2
1435676_at	cDNA sequence BC027092
1435678_at	RIKEN cDNA 2610017I09 gene
1435680_a_at	dipeptidylpeptidase 7
1435682_at	leucyl-tRNA synthetase, mitochondrial
1435688_at	Adult male testis cDNA, RIKEN full-length enriched library, clone:4933415P20 product:unclassifiable, full insert sequence
1435714_x_at	interleukin 17D
1435719_at	expressed sequence AI448984
1435725_x_at	ribosomal protein L12 /// similar to 60S ribosomal protein L12 /// similar to 60S ribosomal protein L12
1435728_at	RIKEN cDNA 5230400J09 gene
1435733_x_at	RIKEN cDNA 1500026D16 gene
1435736_x_at	RAB, member of RAS oncogene family-like 4
1435742_at	RIKEN cDNA 1110034C04 gene
1435745_at	RIKEN cDNA 5031439G07 gene
1435749_at	guanine deaminase
1435751_at	ATP-binding cassette, sub-family C (CFTR/MRP), member 9
1435755_at	RIKEN cDNA 1110001A16 gene
1435763_at	TBC1 domain family, member 16
1435770_at	thioredoxin domain containing 13
1435777_at	RIKEN cDNA E030018N11 gene
1435780_at	pleckstrin and Sec7 domain containing
1435783_at	RIKEN cDNA B230112C05 gene
1435786_at	kelch-like 12 (Drosophila)
1435788_at	RIKEN cDNA 2900086B20 gene
1435789_x_at	Regulating synaptic membrane exocytosis 2 (Rims2), mRNA
1435798_a_at	splicing factor, arginine/serine-rich 14
1435799_at	splicing factor, arginine/serine-rich 14
1435802_at	zinc finger protein 499
1435806_at	RIKEN cDNA D530033C11 gene (D530033C11Rik), mRNA
1435810_at	RIKEN cDNA 5730455O13 gene
1435848_at	16 days neonate thymus cDNA, RIKEN full-length enriched library, clone:A130074I19 product:hypothetical Serine-rich region profile containing protein, full insert sequence
1435860_at	solute carrier family 5 (sodium-dependent vitamin transporter), member 6 /// similar to solute carrier family 5 (sodium-dependent vitamin transporter), member 6
1435865_at	histone 3, H2a
1435868_at	ankyrin repeat domain 13c
1435872_at	Transcribed locus
1435878_at	serine/threonine kinase 38 like
1435894_at	hypothetical protein C030014L02
1435908_at	neurexin II
1435918_at	cDNA sequence BC055107
1435925_at	G protein-coupled receptor kinase-interactor 2
1435935_at	Transcribed locus
1435940_at	expressed sequence AI836758
1435948_at	RIKEN cDNA 5930418K15 gene
1435963_at	gb:BB801134 /DB_XREF=gi:16970757 /DB_XREF=BB801134 /CLONE=G630034I24 /FEA=EST /CNT=15 /TID=Mm.40254.1 /TIER=Stack /STK=12 /UG=Mm.40254 /LL=106292 /UG_GENE=AI893641 /UG_TITLE=expressed sequence AI893641
1435968_at	Transcribed locus
1435981_at	10 days neonate cerebellum cDNA, RIKEN full-length enriched library, clone:6530415D11 product:unclassifiable, full insert sequence
1435984_at	RIKEN cDNA 1110033F14 gene
1435986_x_at	succinate dehydrogenase complex, subunit C, integral membrane protein
1435994_at	Potassium voltage-gated channel, subfamily H (eag-related), member 1 (Kcnh1), mRNA
1436001_at	RIKEN cDNA 2310028O11 gene
1436005_at	splicing factor, arginine/serine-rich 14
1436006_at	eukaryotic translation initiation factor 2 alpha kinase 1
1436007_a_at	THUMP domain containing 1
1436040_at	RIKEN cDNA 2310005L22 gene
1436046_x_at	ribosomal protein L29 /// similar to ribosomal protein /// similar to ribosomal protein
1436049_at	Methyltransferase-like 3, mRNA (cDNA clone MGC:18732 IMAGE:3981018)
1436051_at	RIKEN cDNA 9630007J19 gene
1436070_at	Glyoxalase 1 (Glo1), mRNA
1436072_at	gb:BG070468 /DB_XREF=gi:12553037 /DB_XREF=H3087F09-3 /CLONE=H3087F09 /FEA=EST /CNT=16 /TID=Mm.25955.1 /TIER=Stack /STK=11 /UG=Mm.25955 /UG_TITLE=ESTs
1436077_a_at	FCH domain only 1
1436087_at	dipeptidylpeptidase 10
1436092_at	Transcribed locus, moderately similar to XP_331555.1 hypothetical protein [Neurospora crassa]
1436093_at	Transcribed locus
1436100_at	SH2 domain containing 5
1436111_at	RIKEN cDNA E030011K20 gene
1436115_at	gb:BB829749 /DB_XREF=gi:17007992 /DB_XREF=BB829749 /CLONE=G930008I03 /FEA=EST /CNT=12 /TID=Mm.81916.1 /TIER=Stack /STK=11 /UG=Mm.81916 /UG_TITLE=ESTs, Weakly similar to GTP-binding protein ROC2 (M.musculus)
1436134_at	sodium channel, voltage-gated, type II, beta
1436161_at	androgen-induced proliferation inhibitor
1436173_at	Deleted in liver cancer 1 (Dlc-1)
1436185_at	expressed sequence AI314180
1436192_at	ADP-ribosylation factor guanine nucleotide-exchange factor 2 (brefeldin A-inhibited)
1436202_at	metastasis associated lung adenocarcinoma transcript 1 (non-coding RNA)
1436221_at	DNA segment, Chr 1, ERATO Doi 471, expressed
1436222_at	growth arrest specific 5
1436228_at	zinc finger, RAN-binding domain containing 1
1436231_at	RIKEN cDNA 2900052N01 gene
1436238_at	leucine-rich repeat LGI family, member 3
1436239_at	solute carrier family 5 (sodium iodide symporter), member 5
1436240_at	RIKEN cDNA 1500010G04 gene (1500010G04Rik), mRNA
1436263_at	myelin-associated oligodendrocytic basic protein
1436265_at	hypothetical protein 6330405H19
1436268_at	dendrin
1436274_at	Transcribed locus
1436275_at	KCHIP2A protein splice variant (KCHIP2 gene)
1436293_x_at	DNA segment, Chr 1, ERATO Doi 471, expressed
1436320_at	Mus musculus, clone IMAGE:4206343, mRNA /// CDNA clone IMAGE:1328649
1436332_at	heat shock protein, alpha-crystallin-related, B6
1436333_a_at	synaptojanin 1
1436334_at	synaptojanin 1
1436337_at	RIKEN cDNA E030031F02 gene
1436349_at	RIKEN cDNA 2700094K13 gene
1436355_at	Fatty acid desaturase domain family, member 6 (Fads6), mRNA
1436356_at	Sterile alpha motif domain containing 4 (Samd4), mRNA
1436357_at	gb:AI875680 /DB_XREF=gi:5549729 /DB_XREF=uk51d03.x1 /CLONE=IMAGE:1972517 /FEA=EST /CNT=20 /TID=Mm.34832.2 /TIER=Stack /STK=9 /UG=Mm.34832 /LL=66988 /UG_GENE=Lap3 /UG_TITLE=leucine aminopeptidase 3
1436358_at	ATP synthase mitochondrial F1 complex assembly factor 1
1436362_x_at	CCR4 carbon catabolite repression 4-like (S. cerevisiae) /// similar to hypothetical protein PC403257.00.0 /// similar to hypothetical protein PC403257.00.0 /// similar to hypothetical protein PC403257.00.0 /// similar to hypothetical protein LOC280487 /// similar to integrase-related
1436372_a_at	expressed sequence AA415817
1436375_at	RIKEN cDNA D530025C17 gene
1436379_at	RIKEN cDNA 2610312F20 gene
1436388_a_at	RIKEN cDNA 3830406C13 gene
1436396_at	RIKEN cDNA D430033N04 gene
1436401_at	RIKEN cDNA 9330128J19 gene
1436407_at	RIKEN cDNA 9430069J07 gene
1436415_at	Transcribed locus
1436416_x_at	fractured callus expressed transcript 1
1436432_at	RIKEN cDNA B230343J05 gene
1436446_at	RIKEN cDNA 2310007O11 gene
1436448_a_at	prostaglandin-endoperoxide synthase 1
1436458_at	sema domain, transmembrane domain (TM), and cytoplasmic domain, (semaphorin) 6A
1436462_at	PREDICTED: similar to ribosomal protein S8 [Mus musculus], mRNA sequence /// CDNA clone IMAGE:30359088
1436465_at	kelch-like 1 (Drosophila)
1436467_at	RIKEN cDNA D230004N17 gene
1436473_at	zinc finger protein 248
1436478_at	RIKEN cDNA 1810013L24 gene
1436479_a_at	dipeptidylpeptidase 7
1436506_a_at	RIKEN cDNA 1110008H02 gene
1436507_at	interleukin-1 receptor-associated kinase 2
1436509_at	RIKEN cDNA 2410014A08 gene
1436510_a_at	leucine rich repeat (in FLII) interacting protein 2
1436518_at	ubiquitin specific peptidase 46
1436533_at	TROVE domain family, member 2
1436538_at	Lrp2 binding protein
1436539_at	calmin
1436569_at	RIKEN cDNA C030045D06 gene
1436578_at	RIKEN cDNA A330104H05 gene
1436579_s_at	expressed sequence AI839402
1436580_at	DNA segment, Chr 8, ERATO Doi 354, expressed, mRNA (cDNA clone MGC:37875 IMAGE:5101064)
1436595_at	RNA binding motif protein 34
1436600_at	trinucleotide repeat containing 9
1436607_a_at	RIKEN cDNA C330002I19 gene
1436616_at	expressed sequence R74740
1436617_at	centrin 4
1436642_x_at	PREDICTED: Mus musculus expressed sequence AI849053 (AI849053), mRNA
1436650_at	filamin A interacting protein 1
1436669_at	RIKEN cDNA 1700019G17 gene
1436670_x_at	RIKEN cDNA 1700019G17 gene
1436680_s_at	damage specific DNA binding protein 2
1436684_a_at	RIO kinase 2 (yeast)
1436689_a_at	aldehyde dehydrogenase 9, subfamily A1
1436713_s_at	GTL2, imprinted maternally expressed untranslated mRNA
1436737_a_at	sorbin and SH3 domain containing 1
1436760_a_at	ribosomal protein S8
1436766_at	LUC7-like 2 (S. cerevisiae)
1436790_a_at	SRY-box containing gene 11
1436796_at	RIKEN cDNA 1110061A14 gene
1436800_at	follistatin-like 5
1436817_at	gb:AV025913 /DB_XREF=gi:15431465 /DB_XREF=AV025913 /CLONE=1200016I01 /FEA=EST /CNT=92 /TID=Mm.31607.1 /TIER=Stack /STK=47 /UG=Mm.31607 /LL=105506 /UG_GENE=AI448003 /UG_TITLE=expressed sequence AI448003
1436827_at	gene model 944, (NCBI)
1436848_x_at	inositol (myo)-1(or 4)-monophosphatase 1
1436849_x_at	glucosidase, alpha, acid
1436889_at	gamma-aminobutyric acid (GABA-A) receptor, subunit alpha 1
1436890_at	UDP-N-acteylglucosamine pyrophosphorylase 1-like 1
1436894_at	RIKEN cDNA 5330438I03 gene (5330438I03Rik), mRNA
1436896_at	DNA segment, Chr 14, ERATO Doi 231, expressed
1436907_at	neuron navigator 1
1436935_x_at	chloride channel, nucleotide-sensitive, 1A
1436937_at	RNA binding motif, single stranded interacting protein
1436941_at	gene model 1752, (NCBI)
1436943_at	RIKEN cDNA 9330151E16 gene
1436944_x_at	RIKEN cDNA 4933439C20 gene /// phosphatidylserine decarboxylase
1436951_x_at	thioredoxin domain containing 9
1436964_at	DNA segment, Chr 7, ERATO Doi 715, expressed
1436967_at	ankyrin repeat domain 11
1436994_a_at	histone 1, H1c
1437005_a_at	ribosomal protein L18
1437018_at	paraneoplastic antigen MA2
1437026_at	cDNA sequence BC057893
1437042_at	aryl hydrocarbon receptor nuclear translocator
1437048_x_at	syntaxin binding protein 2
1437055_x_at	Major facilitator superfamily domain containing 1 (Mfsd1), mRNA
1437076_at	RIKEN cDNA A930017M01 gene
1437078_at	vacuolar protein sorting 52 (yeast)
1437100_x_at	proviral integration site 3
1437109_s_at	LSM6 homolog, U6 small nuclear RNA associated (S. cerevisiae)
1437111_at	RIKEN cDNA C230027N18 gene
1437119_at	Endoplasmic reticulum (ER) to nucleus signalling 1 (Ern1), mRNA
1437127_at	RIKEN cDNA A630033E08 gene
1437128_a_at	RIKEN cDNA A630033E08 gene
1437142_a_at	phosphatidylinositol glycan, class O
1437151_at	ubiquitin specific peptidase 22
1437162_at	GPI-anchored membrane protein 1 (Gpiap1), mRNA
1437180_at	RIKEN cDNA 6530403A03 gene
1437181_at	Pellino 2, mRNA (cDNA clone MGC:38603 IMAGE:5355240)
1437198_at	ligase III, DNA, ATP-dependent
1437202_at	myb-like, SWIRM and MPN domains 1
1437210_a_at	bromodomain containing 2
1437212_at	RIKEN cDNA B230312I18 gene
1437216_at	RIKEN cDNA A430106J12 gene
1437219_at	Insulin-like growth factor I receptor (Igf1r), mRNA
1437223_s_at	X-box binding protein 1
1437277_x_at	transglutaminase 2, C polypeptide
1437283_at	transportin 2 (importin 3, karyopherin beta 2b)
1437303_at	interleukin 6 signal transducer
1437308_s_at	coagulation factor II (thrombin) receptor
1437311_at	RIKEN cDNA A930034L06 gene
1437312_at	bone morphogenetic protein receptor, type 1B
1437341_x_at	cyclic nucleotide phosphodiesterase 1
1437358_at	CDNA, clone:Y1G0111C17, strand:plus, reference:ENSEMBL:Mouse-Transcript-ENST:ENSMUST00000048820, based on BLAT search
1437359_at	Ribonucleic acid binding protein S1, mRNA (cDNA clone IMAGE:3586615)
1437395_at	zinc finger, CCHC domain containing 11
1437398_a_at	aldehyde dehydrogenase 9, subfamily A1
1437418_at	gb:BG070683 /DB_XREF=gi:12553252 /DB_XREF=H3090A03-3 /CLONE=H3090A03 /FEA=EST /CNT=20 /TID=Mm.11171.1 /TIER=Stack /STK=18 /UG=Mm.11171 /UG_TITLE=ESTs
1437437_x_at	aspartyl aminopeptidase
1437441_at	gb:AV347825 /DB_XREF=gi:16397104 /DB_XREF=AV347825 /CLONE=6430628A21 /FEA=EST /CNT=19 /TID=Mm.85293.1 /TIER=Stack /STK=18 /UG=Mm.85293 /UG_TITLE=ESTs, Weakly similar to FV1 MOUSE FRIEND VIRUS SUSCEPTIBILITY PROTEIN 1 (M.musculus)
1437442_at	Transcribed locus, strongly similar to XP_517139.1 PREDICTED: similar to protocadherin 7 isoform a precursor; brain-heart protocadherin; protocadherin 7 [Pan troglodytes]
1437460_x_at	Ras and Rab interactor 1 (Rin1), mRNA
1437478_s_at	EF hand domain containing 2
1437481_at	speedy homolog 1 (Drosophila)
1437500_at	Nucleolar complex associated 3 homolog (S. cerevisiae) (Noc3l), mRNA
1437503_a_at	scotin gene
1437528_x_at	RIKEN cDNA A730017C20 gene
1437536_at	fukutin related protein
1437538_at	RIKEN cDNA 2610002F03 gene
1437558_at	RIKEN cDNA B130021B11 gene
1437559_at	DNA segment, Chr 13, Brigham & Women's Genetics 1146 expressed
1437564_at	polymerase (DNA directed), gamma
1437568_at	matrix metallopeptidase 16
1437579_at	NIMA (never in mitosis gene a)-related expressed kinase 2
1437610_x_at	ribosomal protein S8
1437614_x_at	zinc finger, DHHC domain containing 14
1437615_s_at	vacuolar protein sorting 37C (yeast)
1437621_x_at	3-phosphoglycerate dehydrogenase /// similar to 3-phosphoglycerate dehydrogenase
1437629_at	Rho guanine nucleotide exchange factor (GEF) 19
1437642_at	HIV-1 Rev binding protein-like
1437650_at	hypothetical protein C730026J16
1437655_at	RIKEN cDNA D430020J02 gene
1437656_at	RIKEN cDNA 9330140K16 gene
1437658_a_at	RNA, U22 small nucleolar
1437660_at	natural killer tumor recognition sequence
1437666_x_at	ubiquitin C
1437667_a_at	BTB and CNC homology 2
1437675_at	solute carrier family 8 (sodium/calcium exchanger), member 1
1437687_x_at	FK506 binding protein 9
1437708_x_at	vesicle-associated membrane protein 3
1437726_x_at	complement component 1, q subcomponent, beta polypeptide
1437737_at	expressed sequence AV340375
1437743_at	AE binding protein 2
1437749_s_at	mitochondrial ribosomal protein L9
1437767_s_at	fused toes
1437774_at	RIKEN cDNA 1700020I14 gene
1437798_at	RIKEN cDNA 6720422M22 gene
1437858_at	dpy-19-like 3 (C. elegans)
1437861_s_at	protein kinase C, epsilon
1437891_at	fibroblast growth factor receptor substrate 2
1437904_at	developmentally regulated RNA binding protein 1
1437911_at	RIKEN cDNA 6330416L07 gene
1437917_at	RIKEN cDNA D530037H12 gene
1437920_at	Eph receptor A5
1437958_at	xenotropic and polytropic retrovirus receptor 1
1437975_a_at	ribosomal protein L23a
1437976_x_at	ribosomal protein L23a
1437984_x_at	HLA-B-associated transcript 1A
1437987_at	Transcribed locus
1437993_x_at	quininoid dihydropteridine reductase
1437997_x_at	Mitochondrial ribosomal protein L48, mRNA (cDNA clone IMAGE:963472)
1438030_at	RAS, guanyl releasing protein 3
1438049_at	RIKEN cDNA A430108E01 gene
1438050_x_at	gb:BG966742 /DB_XREF=gi:14354379 /DB_XREF=602834610F1 /CLONE=IMAGE:4988882 /FEA=EST /CNT=19 /TID=Mm.212712.4 /TIER=Stack /STK=12 /UG=Mm.212712 /LL=15598 /UG_GENE=Iap /UG_TITLE=intracisternal A particles
1438053_at	Trk-fused gene
1438078_at	Transcribed locus
1438081_at	PREDICTED: similar to Colorectal mutant cancer protein (MCC protein) [Mus musculus], mRNA sequence
1438082_at	RIKEN cDNA 2310028N02 gene
1438089_a_at	BCL2-associated transcription factor 1
1438093_x_at	diazepam binding inhibitor
1438115_a_at	solute carrier family 9 (sodium/hydrogen exchanger), isoform 3 regulator 1
1438116_x_at	solute carrier family 9 (sodium/hydrogen exchanger), isoform 3 regulator 1
1438132_at	RIKEN cDNA C030005G22 gene
1438155_x_at	phosphatidylinositol glycan, class O
1438176_x_at	RIKEN cDNA 1110031B06 gene
1438177_x_at	ectonucleoside triphosphate diphosphohydrolase 4
1438183_x_at	sorbitol dehydrogenase 1
1438199_at	expressed sequence AI316807
1438206_a_at	RIKEN cDNA 2610042O14 gene
1438210_at	G protein-coupled receptor 149
1438213_at	RIKEN cDNA A830018L16 gene
1438214_at	trichorhinophalangeal syndrome I (human)
1438221_at	RIKEN cDNA C130065N10 gene
1438233_at	RIKEN cDNA 6030443O07 gene
1438234_at	WD repeat domain 26
1438238_at	RIKEN cDNA 2010315B03 gene
1438285_at	RIKEN cDNA 2210015D19 gene
1438294_at	spinocerebellar ataxia 1 homolog (human)
1438328_at	RIKEN cDNA 1700129L13 gene
1438338_at	malate dehydrogenase 1, NAD (soluble)
1438353_at	Adult male cecum cDNA, RIKEN full-length enriched library, clone:9130222K22 product:unclassifiable, full insert sequence
1438355_at	Adult male corpora quadrigemina cDNA, RIKEN full-length enriched library, clone:B230339N19 product:hypothetical protein, full insert sequence
1438390_s_at	pituitary tumor-transforming 1
1438405_at	fibroblast growth factor 7
1438407_at	RIKEN cDNA 9330132E09 gene
1438408_at	RIKEN cDNA 5730467H21 gene
1438409_at	DNA segment, Chr 9, MRC UK Mouse Genome Centre 48 expressed
1438418_at	RIKEN cDNA 4932432K03 gene
1438426_at	transmembrane protein 58
1438435_at	gb:BB329313 /DB_XREF=gi:15411508 /DB_XREF=BB329313 /CLONE=B630006F09 /FEA=EST /CNT=19 /TID=Mm.195617.3 /TIER=Stack /STK=10 /UG=Mm.195617 /LL=66190 /UG_GENE=1110057L18Rik /UG_TITLE=RIKEN cDNA 1110057L18 gene
1438462_x_at	gb:BB752997 /DB_XREF=gi:16183432 /DB_XREF=BB752997 /CLONE=G270024P17 /FEA=EST /CNT=14 /TID=Mm.8256.5 /TIER=Stack /STK=10 /UG=Mm.8256 /LL=20218 /UG_GENE=Khdrbs1 /UG_TITLE=KH domain containing, RNA binding, signal transduction associated 1
1438483_at	Nitric oxide synthase 1, neuronal (Nos1), mRNA
1438510_a_at	histidyl-tRNA synthetase
1438511_a_at	RIKEN cDNA 1190002H23 gene
1438526_at	G protein-coupled receptor 158
1438528_at	Pericentriolar material 1 (Pcm1), mRNA
1438533_at	myosin IXb
1438557_x_at	aspartyl aminopeptidase
1438570_at	Activated spleen cDNA, RIKEN full-length enriched library, clone:F830111B07 product:hypothetical Major facilitator superfamily (MFS) profile containing protein, full insert sequence
1438572_at	CUB and Sushi multiple domains 3
1438575_a_at	Transcribed locus
1438576_x_at	Transcribed locus
1438606_a_at	chloride intracellular channel 4 (mitochondrial)
1438626_x_at	ribosomal protein L14
1438628_x_at	Contactin 3 (Cntn3), mRNA
1438629_x_at	granulin
1438633_x_at	LIM and SH3 protein 1, mRNA (cDNA clone MGC:5975 IMAGE:3490532)
1438634_x_at	LIM and SH3 protein 1
1438646_x_at	RIKEN cDNA 2510039O18 gene
1438655_a_at	RIKEN cDNA 1100001I22 gene
1438663_at	BAT2 domain containing 1
1438680_at	autism susceptibility candidate 2
1438685_at	zinc finger, MYM-type 6
1438689_at	RIKEN cDNA 4632433K11 gene
1438691_at	zinc finger, ZZ-type with EF hand domain 1
1438700_at	formin binding protein 4
1438707_at	ATPase type 13A4
1438718_at	fibroblast growth factor 9
1438754_at	gb:AV372127 /DB_XREF=gi:16397873 /DB_XREF=AV372127 /CLONE=9030601G04 /FEA=EST /CNT=12 /TID=Mm.80660.1 /TIER=Stack /STK=9 /UG=Mm.80660 /UG_TITLE=ESTs, Moderately similar to POL2 MOUSE RETROVIRUS-RELATED POL POLYPROTEIN (M.musculus)
1438756_at	PREDICTED: similar to ankyrin repeat domain 29 [Mus musculus], mRNA sequence
1438758_at	gb:AU046270 /DB_XREF=gi:3982453 /DB_XREF=AU046270 /CLONE=J0950D05 /FEA=EST /CNT=12 /TID=Mm.19006.2 /TIER=Stack /STK=9 /UG=Mm.19006 /LL=104923 /UG_GENE=AL024210 /UG_TITLE=expressed sequence AL024210
1438759_x_at	gb:AU046270 /DB_XREF=gi:3982453 /DB_XREF=AU046270 /CLONE=J0950D05 /FEA=EST /CNT=12 /TID=Mm.19006.2 /TIER=Stack /STK=9 /UG=Mm.19006 /LL=104923 /UG_GENE=AL024210 /UG_TITLE=expressed sequence AL024210
1438769_a_at	thymocyte protein thy28
1438782_at	contactin 4
1438783_at	Transmembrane, prostate androgen induced RNA, mRNA (cDNA clone IMAGE:5038092)
1438802_at	Forkhead box P1 (Foxp1), mRNA
1438818_at	NMD3 homolog (S. cerevisiae)
1438824_at	solute carrier family 20, member 1
1438832_x_at	DEAH (Asp-Glu-Ala-His) box polypeptide 30
1438848_at	Oxysterol binding protein, mRNA (cDNA clone IMAGE:6401179)
1438862_at	RIKEN cDNA A630005I04 gene
1438891_at	Catenin (cadherin associated protein), delta 2 (Ctnnd2), mRNA
1438917_x_at	nucleoporin 62
1438963_s_at	TCF3 (E2A) fusion partner /// similar to Amida
1438964_x_at	TCF3 (E2A) fusion partner /// similar to Amida
1438969_x_at	DEAH (Asp-Glu-Ala-His) box polypeptide 30
1438975_x_at	zinc finger, DHHC domain containing 14
1438989_s_at	RIKEN cDNA B130021B11 gene
1439015_at	glial cell line derived neurotrophic factor family receptor alpha 1
1439022_at	phosphatase and actin regulator 1
1439023_at	DEAD (Asp-Glu-Ala-Asp) box polypeptide 55
1439026_at	transient receptor potential cation channel, subfamily M, member 3
1439032_at	RIKEN cDNA 2410007P03 gene
1439035_at	Zinc finger protein 322a, mRNA (cDNA clone IMAGE:5040278)
1439056_at	Adult retina cDNA, RIKEN full-length enriched library, clone:A930017G19 product:hypothetical protein, full insert sequence
1439058_at	splicing factor proline/glutamine rich (polypyrimidine tract binding protein associated)
1439059_at	CDNA sequence BC031748 (BC031748), mRNA
1439069_a_at	RIKEN cDNA 4933439C20 gene
1439070_x_at	RIKEN cDNA 4933439C20 gene /// phosphatidylserine decarboxylase
1439088_at	PDZ domain containing 8
1439096_at	RIKEN cDNA 5330420D20 gene
1439111_at	TSC22 domain family, member 1
1439138_at	RIKEN cDNA 2310035C23 gene, mRNA (cDNA clone IMAGE:6847155)
1439143_at	hypothetical protein 9330167E06
1439170_at	13 days embryo stomach cDNA, RIKEN full-length enriched library, clone:D530018K18 product:unclassifiable, full insert sequence
1439174_at	Unc-5 homolog C (C. elegans) (Unc5c), mRNA
1439175_at	Adult male cortex cDNA, RIKEN full-length enriched library, clone:B530033M22 product:hypothetical protein, full insert sequence
1439181_at	cDNA sequence BC043301
1439194_at	RIKEN cDNA C030048H21 gene
1439195_at	gb:BB471698 /DB_XREF=gi:16427956 /DB_XREF=BB471698 /CLONE=D230040E15 /FEA=EST /CNT=11 /TID=Mm.119153.1 /TIER=Stack /STK=8 /UG=Mm.119153 /UG_TITLE=ESTs
1439197_at	phosphatidylinositol 4-kinase, catalytic, beta polypeptide
[truncated: 1,458 more rows]

## Sheet: Treatment
probe-set	gene	literature*		* regulation in response to:				TREATMENT
1415685_at	mitochondrial translational initiation factor 2			I - chronic morphine
1415708_at	expressed sequence AI316828			II - morphine withdrawal
1415802_at	solute carrier family 16 (monocarboxylic acid transporters), member 1			III - other morphine treatment
1415806_at	plasminogen activator, tissue	III
1415891_at	succinate-CoA ligase, GDP-forming, alpha subunit
1415897_a_at	microsomal glutathione S-transferase 1
1415996_at	thioredoxin interacting protein
1416041_at	serum/glucocorticoid regulated kinase	I, II
1416052_at	phosphoribosyl pyrophosphate synthetase 1
1416067_at	interferon-related developmental regulator 1
1416101_a_at	histone 1, H1c	II
1416111_at	CD83 antigen
1416125_at	FK506 binding protein 5	II
1416129_at	ERBB receptor feedback inhibitor 1
1416149_at	oligodendrocyte transcription factor 1
1416165_at	RAB31, member RAS oncogene family	II
1416232_at	oligodendrocyte transcription factor 2
1416260_a_at	sorting nexin 1
1416286_at	regulator of G-protein signaling 4
1416318_at	serine (or cysteine) peptidase inhibitor, clade B, member 1a
1416357_a_at	melanoma cell adhesion molecule
1416371_at	apolipoprotein D	II
1416440_at	CD164 antigen
1416461_at	GPI-anchored membrane protein 1
1416471_at	choline/ethanolaminephosphotransferase 1
1416534_at	D4, zinc and double PHD fingers family 2
1416559_at	RIKEN cDNA 1500003O22 gene
1416653_at	syntaxin binding protein 3A
1416655_at	C1GALT1-specific chaperone 1
1416710_at	transmembrane protein 35
1416722_at	high mobility group 20A
1416755_at	DnaJ (Hsp40) homolog, subfamily B, member 1	I, II
1416772_at	carnitine palmitoyltransferase 2
1416776_at	crystallin, mu
1416811_s_at	cytotoxic T lymphocyte-associated protein 2 alpha /// cytotoxic T lymphocyte-associated protein 2 beta
1416844_at	heterogeneous nuclear ribonucleoprotein methyltransferase-like 1 (S. cerevisiae)
1416926_at	transformation related protein 53 inducible nuclear protein 1
1417011_at	syndecan 2
1417109_at	tubulointerstitial nephritis antigen-like
1417111_at	mannosidase 1, alpha
1417130_s_at	angiopoietin-like 4
1417236_at	EH-domain containing 3
1417273_at	pyruvate dehydrogenase kinase, isoenzyme 4	II
1417342_at	protein phosphatase 1, regulatory (inhibitor) subunit 2
1417380_at	IQ motif containing GTPase activating protein 1
1417408_at	coagulation factor III
1417504_at	calbindin-28K
1417535_at	F-box only protein 25
1417647_at	sorting nexin 5
1417648_s_at	sorting nexin 5
1417693_a_at	growth factor receptor bound protein 2-associated protein 1
1417694_at	growth factor receptor bound protein 2-associated protein 1
1417719_at	sin3 associated polypeptide
1417740_at	cell division cycle 37 homolog (S. cerevisiae)-like 1
1417857_at	methylmalonic aciduria (cobalamin deficiency) type A
1417872_at	four and a half LIM domains 1
1417903_at	deafness, autosomal dominant 5 homolog (human)
1417946_at	abhydrolase domain containing 3
1418007_at	RIKEN cDNA 1810007M14 gene
1418025_at	basic helix-loop-helix domain containing, class B2
1418059_at	EGF, latrophilin seven transmembrane domain containing 1
1418072_at	histone 1, H2bc
1418087_at	ubiquitin fusion degradation 1 like
1418091_at	transcription factor CP2-like 1
1418135_at	AF4/FMR2 family, member 1
1418148_at	abhydrolase domain containing 1
1418174_at	D site albumin promoter binding protein	II
1418203_at	phorbol-12-myristate-13-acetate-induced protein 1
1418308_at	Hus1 homolog (S. pombe)
1418408_at	zinc finger, AN1-type domain 1
1418412_at	tumor protein D52-like 1
1418437_a_at	MAX-like protein X
1418472_at	aspartoacylase (aminoacylase) 2
1418532_at	frizzled homolog 2 (Drosophila)
1418533_s_at	frizzled homolog 2 (Drosophila)
1418534_at	frizzled homolog 2 (Drosophila)
1418561_at	splicing factor 3b, subunit 1
1418595_at	plasma membrane associated protein, S3-12	II
1418693_at	heterogeneous nuclear ribonucleoprotein C /// similar to heterogeneous nuclear ribonucleoprotein C isoform b
1418715_at	pantothenate kinase 1
1418737_at	nudix (nucleoside diphosphate linked moiety X)-type motif 2
1418854_at	baculoviral IAP repeat-containing 2
1418912_at	plexin domain containing 2
1418967_a_at	Suppression of tumorigenicity 7
1418983_at	InaD-like (Drosophila)
1418988_at	peroxisome biogenesis factor 7
1419063_at	UDP galactosyltransferase 8A	II
1419066_at	immediate early response 5-like
1419072_at	glutathione S-transferase, mu 7
1419073_at	transmembrane protein with EGF-like and two follistatin-like domains 2
1419158_a_at	histidyl-tRNA synthetase-like
1419423_at	stabilin 2
1419442_at	matrilin 2
1419811_at	DNA segment, Chr 16, Wayne State University 65, expressed
1419824_a_at	RIKEN cDNA A230062G08 gene
1419874_x_at	zinc finger and BTB domain containing 16
1420131_s_at	pituitary tumor-transforming 1 interacting protein
1420377_at	ST8 alpha-N-acetyl-neuraminide alpha-2,8-sialyltransferase 2
1420437_at	indoleamine-pyrrole 2,3 dioxygenase
1420441_at	centromere autoantigen C1
1420530_at	neuronal d4 domain family member
1420667_at	double C2, beta
1420688_a_at	sarcoglycan, epsilon
1420703_at	colony stimulating factor 2 receptor, alpha, low-affinity (granulocyte-macrophage)
1420772_a_at	TSC22 domain family 3
1420918_at	serum/glucocorticoid regulated kinase 3
1420919_at	serum/glucocorticoid regulated kinase 3
1420930_s_at	catenin (cadherin associated protein), alpha-like 1
1421028_a_at	myocyte enhancer factor 2C
1421140_a_at	forkhead box P1
1421145_at	solute carrier family 26 (sulfate transporter), member 2
1421321_a_at	neuroepithelial cell transforming gene 1
1421498_a_at	RIKEN cDNA 2010204K13 gene
1421818_at	B-cell leukemia/lymphoma 6
1421840_at	ATP-binding cassette, sub-family A (ABC1), member 1
1421917_at	platelet derived growth factor receptor, alpha polypeptide
1421995_at	transcription factor AP-2, alpha
1422153_a_at	ankyrin repeat and SOCS box-containing protein 11
1422428_at	acyl-CoA synthetase bubblegum family member 1
1422445_at	integrin alpha 6
1422495_a_at	high mobility group nucleosomal binding domain 1
1422573_at	AMP deaminase 3
1422636_at	cyclin D binding myb-like transcription factor 1
1422733_at	four jointed box 1 (Drosophila)
1422744_at	phosphorylase kinase alpha 1
1422886_a_at	CDC like kinase 4
1422903_at	lymphocyte antigen 86
1423044_at	proline synthetase co-transcribed
1423062_at	insulin-like growth factor binding protein 3
1423075_at	lectin, mannose-binding 2
1423106_at	ubiquitin-conjugating enzyme E2B, RAD6 homology (S. cerevisiae)
1423191_at	formin binding protein 4
1423233_at	CCAAT/enhancer binding protein (C/EBP), delta
1423249_at	natural killer tumor recognition sequence
1423285_at	coagulation factor C homolog (Limulus polyphemus)
1423289_a_at	RIKEN cDNA 1810029B16 gene
1423367_at	wingless-related MMTV integration site 7A
1423413_at	N-myc downstream regulated gene 1
1423420_at	adrenergic receptor, beta 1
1423424_at	zinc finger protein of the cerebellum 3
1423447_at	caseinolytic peptidase X (E.coli)
1423499_at	synuclein, alpha interacting protein (synphilin)
1423597_at	ATPase, aminophospholipid transporter (APLT), class I, type 8A, member 1
1423664_at	quininoid dihydropteridine reductase
1423717_at	adenylate kinase 3
1423723_s_at	TAR DNA binding protein
1423754_at	interferon induced transmembrane protein 3
1423796_at	splicing factor proline/glutamine rich (polypyrimidine tract binding protein associated)
1423804_a_at	isopentenyl-diphosphate delta isomerase
1424081_at	polycomb group ring finger 6
1424133_at	RIKEN cDNA 6530411B15 gene
1424198_at	discs, large homolog 5 (Drosophila)
1424215_at	FUN14 domain containing 1
1424242_at	biphenyl hydrolase-like (serine hydrolase, breast epithelial mucin-associated antigen)
1424349_a_at	lysophosphatidylglycerol acyltransferase 1
1424353_at	leucine-rich PPR-motif containing
1424387_at	prolactin-like protein C 3
1424408_at	LIM and senescent cell antigen like domains 2
1424443_at	transmembrane 6 superfamily member 1
1424468_s_at	pleckstrin homology-like domain, family B, member 1
1424562_a_at	solute carrier family 25 (mitochondrial carrier, adenine nucleotide translocator), member 4
1424594_at	gb:BC011507.1 /DB_XREF=gi:15079329 /FEA=FLmRNA /CNT=78 /TID=Mm.20973.2 /TIER=FL+Stack /STK=23 /UG=Mm.20973 /LL=16858 /UG_GENE=Lgals7 /DEF=Mus musculus, lectin, galactose binding, soluble 7, clone MGC:18368 IMAGE:3671281, mRNA, complete cds. /PROD=lectin, galactose binding, soluble 7 /FL=gb:BC011507.1 gb:AF331640.1
1424620_at	DNA segment, Chr 13, Wayne State University 177, expressed
1424633_at	calcium/calmodulin-dependent protein kinase I gamma
1424638_at	cyclin-dependent kinase inhibitor 1A (P21)	II
1424665_at	RIKEN cDNA 5430405G24 gene
1424671_at	pleckstrin homology domain containing, family F (with FYVE domain) member 1
1424694_at	RIKEN cDNA 2010011I20 gene
1424996_at	CASP8 and FADD-like apoptosis regulator
1425072_at	S-phase kinase-associated protein 2 (p45)
1425281_a_at	TSC22 domain family 3
1425458_a_at	growth factor receptor bound protein 10
1425557_x_at	TSC22 domain family 3
1425560_a_at	S100 calcium binding protein A16
1425860_x_at	chemokine-like factor
1426002_a_at	cell division cycle 7 (S. cerevisiae)
1426032_at	nuclear factor of activated T-cells, cytoplasmic, calcineurin-dependent 2
1426081_a_at	deiodinase, iodothyronine, type II
1426215_at	dopa decarboxylase	I
1426243_at	cystathionase (cystathionine gamma-lyase)
1426253_at	RIKEN cDNA 4933428G09 gene
1426260_a_at	UDP glucuronosyltransferase 1 family, polypeptide A2 /// UDP glucuronosyltransferase 1 family, polypeptide A6A /// UDP glycosyltransferase 1 family, polypeptide A10 /// UDP glucuronosyltransferase 1 family, polypeptide A7C /// UDP glucuronosyltransferase 1 family, polypeptide A5 /// UDP glucuronosyltransferase 1 family, polypeptide A9 /// UDP glucuronosyltransferase 1 family, polypeptide A6B /// …
1426271_at	SMC5 structural maintenance of chromosomes 5-like 1 (yeast)
1426351_at	heat shock protein 1 (chaperonin)
1426365_at	RIKEN cDNA 2810403A07 gene
1426368_at	similar to Ras and Rab interactor 2 (Ras interaction/interference protein 2)
1426501_a_at	Traf2 binding protein
1426524_at	glucosamine-6-phosphate deaminase 2
1426596_a_at	survival motor neuron 1
1426642_at	fibronectin 1
1426689_s_at	succinate dehydrogenase complex, subunit A, flavoprotein (Fp)
1426799_at	RAB8B, member RAS oncogene family
1426832_at	RIKEN cDNA 6330505F04 gene
1427126_at	heat shock protein 1B	I, II, III
1427127_x_at	heat shock protein 1B	I, II, III
1427131_s_at	RIKEN cDNA 1810012N18 gene
1427159_at	cleavage and polyadenylation factor subunit homolog (S. cerevisiae)
1427177_at	FYVE and coiled-coil domain containing 1
1427251_at	ATPase, Ca++ transporting, cardiac muscle, slow twitch 2
1427306_at	ryanodine receptor 1, skeletal muscle
1427308_at	disabled homolog 1 (Drosophila)
1427345_a_at	sulfotransferase family 1A, phenol-preferring, member 1	II
1427427_at	ryanodine receptor 3
1427501_at	cDNA sequence BC007180
1427568_a_at	WD repeat domain 56
1427762_x_at	histone 1, H2bp
1427916_at	suppression of tumorigenicity 7-like
1427934_at	RIKEN cDNA 2610208E05 gene
1427944_at	C1q domain containing 1
1428085_at	RIKEN cDNA 1110057K04 gene
1428100_at	splicing factor, arginine/serine-rich 1 (ASF/SF2)
1428118_at	leucine rich repeat neuronal 6A
1428143_a_at	patatin-like phospholipase domain containing 2
1428220_at	RIKEN cDNA 5730419I09 gene
1428259_at	RIKEN cDNA 2310075M15 gene
1428288_at	RIKEN cDNA 2310051E17 gene
1428291_at	exosome component 8
1428310_at	DNA segment, Chr 3, Wayne State University 161, expressed
1428311_at	RIKEN cDNA 2810012H18 gene
1428331_at	RIKEN cDNA 2210016F16 gene
1428339_at	nudix (nucleoside diphosphate linked moiety X)-type motif 21
1428384_at	DNA segment, Chr 4, Brigham & Women's Genetics 0951 expressed
1428386_at	acyl-CoA synthetase long-chain family member 3
1428387_at	acyl-CoA synthetase long-chain family member 3
1428394_at	phytanoyl-CoA dioxygenase domain containing 1 /// leucine rich repeat containing 8
1428461_at	protein phosphatase 2, regulatory subunit B (B56), epsilon isoform
1428484_at	oxysterol binding protein-like 3
1428525_at	RIKEN cDNA 4930488B01 gene
1428528_at	RIKEN cDNA 1110007L15 gene
1428547_at	5' nucleotidase, ecto
1428552_at	RIKEN cDNA 2610001J05 gene
1428573_at	chimerin (chimaerin) 2
1428582_at	RIKEN cDNA 2010208K18 gene
1428599_at	RIKEN cDNA 2410012C07 gene
1428650_at	tensin 1
1428700_at	purinergic receptor P2Y, G-protein coupled 13
1428731_at	ubiquitin specific peptidase 54
1428751_at	Park2 co-regulated
1428792_at	breast carcinoma amplified sequence 1
1428795_at	RIKEN cDNA 1110021L09 gene
1428822_a_at	sorting nexing 24
1428929_s_at	solute carrier family 25 (mitochondrial carrier, phosphate carrier), member 26
1428942_at	metallothionein 2	II
1428989_at	RIKEN cDNA 0710001D07 gene
1429009_at	U1 small nuclear ribonucleoprotein polypeptide A
1429028_at	dedicator of cytokinesis 11
1429058_at	RIKEN cDNA 1110004B13 gene
1429113_at	RIKEN cDNA 2900092E17 gene /// RIKEN cDNA 1500031I19 gene
1429159_at	RIKEN cDNA 4631408O11 gene
1429166_s_at	Calmin (Clmn), mRNA
1429169_at	RNA binding motif protein 3	I, II
1429183_at	plakophilin 2
1429215_at	RIKEN cDNA 2310058N22 gene
1429240_at	StAR-related lipid transfer (START) domain containing 4
1429267_at	acyl-CoA thioesterase 11
1429284_at	RIKEN cDNA 8430436F23 gene
1429390_at	acid phosphatase-like 2
1429418_at	CDC14 cell division cycle 14 homolog B (S. cerevisiae)
1429497_s_at	sorting nexin 6
1429601_x_at	RIKEN cDNA 1110019K23 gene
1429642_at	AN1, ubiquitin-like, homolog (Xenopus laevis)
1429698_at	mitochondrial transcription termination factor 1
1429762_a_at	Bardet-Biedl syndrome 5 (human)
1429907_at	RIKEN cDNA 1700094D03 gene
1429977_at	RIKEN cDNA 9030425L15 gene
1430030_at	RIKEN cDNA 5330426P16 gene
1430068_at	RIKEN cDNA C030011L09 gene
1431003_a_at	RIKEN cDNA 2610002J02 gene
1431062_a_at	SEC8-like 1 (S. cerevisiae)
1431182_at	heat shock protein 8 /// similar to heat shock protein 8 /// similar to heat shock protein 8 /// similar to Heat shock cognate 71 kDa protein
1431469_a_at	CXXC finger 5
1431939_a_at	myc induced nuclear antigen
1432158_a_at	trafficking protein particle complex 2
1433428_x_at	transglutaminase 2, C polypeptide
1433463_at	RIKEN cDNA 0610010K06 gene
1433501_at	cathepsin O
1433514_at	ethanolamine kinase 1
1433545_s_at	RIKEN cDNA 5730439E10 gene
1433550_at	checkpoint with forkhead and ring finger domains
1433551_at	expressed sequence AI427515
1433585_at	transportin 1
1433630_at	Similar to hypothetical protein FLJ12748 (LOC208158), mRNA
1433640_at	gb:BG070740 /DB_XREF=gi:12553309 /DB_XREF=H3090F06-3 /CLONE=H3090F06 /FEA=EST /CNT=123 /TID=Mm.25703.3 /TIER=Stack /STK=78 /UG=Mm.25703 /LL=51886 /UG_GENE=D3Ertd330e /UG_TITLE=DNA segment, Chr 3, ERATO Doi 330, expressed
1433653_at	cDNA sequence BC029169
1433670_at	epithelial membrane protein 2
1433674_a_at	RNA, U22 small nucleolar
1433697_at	expressed sequence AV312086
1433711_s_at	sestrin 1
1433722_at	A kinase (PRKA) anchor protein 13
1433762_at	RIKEN cDNA C630043F03 gene
1433791_at	RAB9B, member RAS oncogene family
1433859_at	RIKEN cDNA D030070L09 gene
1433899_x_at	TSC22 domain family, member 1
1433991_x_at	diazepam binding inhibitor
1434036_at	metastasis suppressor 1
1434047_x_at	heterogeneous nuclear ribonucleoprotein A2/B1
1434049_at	ectonucleoside triphosphate diphosphohydrolase 3
1434073_at	G protein-coupled receptor associated sorting protein 2
1434087_at	5,10-methylenetetrahydrofolate reductase
1434094_at	RIKEN cDNA 6330530A05 gene
1434098_at	glycine receptor, alpha 2 subunit
1434141_at	guanylate cyclase 1, soluble, alpha 3
1434196_at	DnaJ (Hsp40) homolog, subfamily A, member 4
1434202_a_at	cDNA sequence BC055107
1434203_at	cDNA sequence BC055107
1434235_at	solute carrier family 20, member 2
1434238_at	gb:BQ176372 /DB_XREF=gi:20351864 /DB_XREF=UI-M-DJ2-bwg-j-18-0-UI.s1 /CLONE=UI-M-DJ2-bwg-j-18-0-UI /FEA=EST /CNT=48 /TID=Mm.24067.1 /TIER=Stack /STK=38 /UG=Mm.24067 /LL=105829 /UG_GENE=AI425886 /UG_TITLE=expressed sequence AI425886
1434283_at	Modulator recognition factor 2 (Mrf2)
1434287_at	1-acylglycerol-3-phosphate O-acyltransferase 5 (lysophosphatidic acid acyltransferase, epsilon)
1434354_at	monoamine oxidase B
1434360_s_at	protein tyrosine phosphatase, receptor type, G
1434369_a_at	crystallin, alpha B	I, II, III
1434378_a_at	Max dimerization protein 4, mRNA (cDNA clone MGC:19425 IMAGE:3490469)	II
1434410_at	cDNA sequence BC043118
1434444_s_at	gb:AV113524 /DB_XREF=gi:16382126 /DB_XREF=AV113524 /CLONE=2610021O03 /FEA=EST /CNT=55 /TID=Mm.200869.1 /TIER=Stack /STK=32 /UG=Mm.200869 /LL=98851 /UG_GENE=AI047775 /UG_TITLE=expressed sequence AI047775
1434509_at	Rap guanine nucleotide exchange factor (GEF) 6
1434510_at	3'-phosphoadenosine 5'-phosphosulfate synthase 2
1434511_at	phosphorylase kinase beta
1434520_at	sterol-C5-desaturase (fungal ERG3, delta-5-desaturase) homolog (S. cerevisae)	II
1434594_at	dynein, axonemal, heavy chain 1
1434606_at	v-erb-b2 erythroblastic leukemia viral oncogene homolog 3 (avian)
1434628_a_at	rhophilin, Rho GTPase binding protein 2
1434648_a_at	cerebral cavernous malformation 2 homolog (human)
1434686_at	CBP-interacting protein 3 (CIP3 gene)
1434699_at	RIKEN cDNA 6030408C04 gene
1434736_at	hepatic leukemia factor
1434749_at	cDNA sequence BC067068
1434773_a_at	solute carrier family 2 (facilitated glucose transporter), member 1
1434793_at	WD repeat domain 78
1434806_at	metaxin 3
1434807_s_at	metaxin 3
1434829_at	Adult male thymus cDNA, RIKEN full-length enriched library, clone:5830431N23 product:unclassifiable, full insert sequence
1434842_s_at	UPF3 regulator of nonsense transcripts homolog B (yeast)
1434846_at	RIKEN cDNA 1700065A05 gene
1434866_x_at	carnitine palmitoyltransferase 1a, liver
1434893_at	ATPase, Na+/K+ transporting, alpha 2 polypeptide, mRNA (cDNA clone MGC:36347 IMAGE:4955003)
1434910_at	RIKEN cDNA A830080D01 gene
1434935_at	AP2 associated kinase 1
1435025_at	RIKEN cDNA 4930415J21 gene
1435047_at	Transcribed locus
1435119_at	gb:BE956710 /DB_XREF=gi:10601528 /DB_XREF=UI-M-BG2-bbn-d-11-0-UI.s1 /CLONE=UI-M-BG2-bbn-d-11-0-UI /FEA=EST /CNT=22 /TID=Mm.93670.1 /TIER=Stack /STK=20 /UG=Mm.93670 /UG_TITLE=ESTs
1435135_at	arylacetamide deacetylase-like 1
1435156_at	cDNA sequence BC046331
1435168_at	RIKEN cDNA 5430400N05 gene
1435171_at	13 days embryo stomach cDNA, RIKEN full-length enriched library, clone:D530019O13 product:hypothetical protein, full insert sequence
1435264_at	elastin microfibril interfacer 2
1435292_at	TBC1 domain family, member 4
1435343_at	dedicator of cytokinesis 10
1435357_at	DNA segment, Chr 4, Wayne State University 53, expressed
1435391_at	gb:BM236842 /DB_XREF=gi:17872112 /DB_XREF=K0442A11-3 /CLONE=K0442A11 /FEA=EST /CNT=20 /TID=Mm.89914.1 /TIER=Stack /STK=17 /UG=Mm.89914 /UG_TITLE=ESTs
1435444_at	activating transcription factor 6
1435454_a_at	cDNA sequence BC006779
1435463_s_at	myosin ID
1435475_at	lectin, mannose-binding 2-like
1435484_at	expressed sequence BF642829
1435527_at	RIKEN cDNA 1500041O16 gene
1435531_at	ubiquitin specific peptidase 3
1435536_at	regulatory solute carrier protein, family 1, member 1
1435553_at	PDZ domain containing 3
1435554_at	transmembrane and coiled coil domains 3
1435577_at	disabled homolog 1 (Drosophila)
1435578_s_at	disabled homolog 1 (Drosophila)
1435588_at	CDNA, clone:Y1G0111C17, strand:plus, reference:ENSEMBL:Mouse-Transcript-ENST:ENSMUST00000048820, based on BLAT search
1435589_at	expressed sequence AI842788
1435590_at	RIKEN cDNA D430047L21 gene
1435591_at	expressed sequence AI426330
1435618_at	paraneoplastic antigen MA2
1435649_at	nexilin
1435655_at	ribosomal protein L12 /// similar to 60S ribosomal protein L12 /// similar to 60S ribosomal protein L12 /// similar to 60S ribosomal protein L12
1435656_at	guanine monphosphate synthetase
1435668_at	gb:AW049283 /DB_XREF=gi:5909777 /DB_XREF=UI-M-BH1-anb-e-06-0-UI.s1 /CLONE=UI-M-BH1-anb-e-06-0-UI /FEA=EST /CNT=21 /TID=Mm.40632.1 /TIER=Stack /STK=14 /UG=Mm.40632 /LL=106764 /UG_GENE=AW049283 /UG_TITLE=expressed sequence AW049283
1435694_at	Rho GTPase activating protein 26
1435705_at	similar to hypothetical protein FLJ12895
1435744_at	RIKEN cDNA 6720401G13 gene
1435745_at	RIKEN cDNA 5031439G07 gene
1435783_at	RIKEN cDNA B230112C05 gene
1435822_at	RIKEN cDNA D830012I24 gene
1435854_at	transmembrane protein 10
1435893_at	very low density lipoprotein receptor
1435899_at	RIKEN cDNA 9430079B08 gene
1435904_at	eukaryotic translation initiation factor 2C, 3
1435941_at	rhomboid, veinlet-like 4 (Drosophila)
1436045_at	expressed sequence AI843383
1436072_at	gb:BG070468 /DB_XREF=gi:12553037 /DB_XREF=H3087F09-3 /CLONE=H3087F09 /FEA=EST /CNT=16 /TID=Mm.25955.1 /TIER=Stack /STK=11 /UG=Mm.25955 /UG_TITLE=ESTs
1436096_at	Adult male corpora quadrigemina cDNA, RIKEN full-length enriched library, clone:B230209O07 product:unclassifiable, full insert sequence
1436222_at	growth arrest specific 5
1436235_x_at	RIKEN cDNA 4732471D19 gene
1436274_at	Transcribed locus
1436309_at	neuropilin (NRP) and tolloid (TLL)-like 2
1436379_at	RIKEN cDNA 2610312F20 gene
1436396_at	RIKEN cDNA D430033N04 gene
1436403_at	cDNA sequence BC025575
1436408_at	gb:BE946298 /DB_XREF=gi:10524057 /DB_XREF=UI-M-BZ0-axt-c-11-0-UI.s1 /CLONE=UI-M-BZ0-axt-c-11-0-UI /FEA=EST /CNT=13 /TID=Mm.44618.1 /TIER=Stack /STK=9 /UG=Mm.44618 /LL=104582 /UG_GENE=AW049332 /UG_TITLE=expressed sequence AW049332
1436422_at	cDNA sequence BC026590
1436424_at	RIKEN cDNA 1600020E01 gene
1436427_at	PRP4 pre-mRNA processing factor 4 homolog B (yeast)
1436443_a_at	KDEL (Lys-Asp-Glu-Leu) containing 1
1436493_at	expressed sequence BB181834
1436501_at	mitochondrial tumor suppressor 1
1436509_at	RIKEN cDNA 2410014A08 gene
1436678_at	gb:AI844814 /DB_XREF=gi:5488760 /DB_XREF=UI-M-AH1-agx-f-12-0-UI.s1 /CLONE=UI-M-AH1-agx-f-12-0-UI /FEA=EST /CNT=8 /TID=Mm.200820.1 /TIER=Stack /STK=8 /UG=Mm.200820 /LL=100745 /UG_GENE=AI844814 /UG_TITLE=expressed sequence AI844814
1436783_x_at	tyrosine 3-monooxygenase/tryptophan 5-monooxygenase activation protein, beta polypeptide
1436795_at	RIKEN cDNA 9630058J23 gene
1436909_at	RIKEN cDNA B430110G05 gene
1436921_at	ATPase, Cu++ transporting, alpha polypeptide
1436931_at	regulatory factor X, 4 (influences HLA class II expression)
1436948_a_at	RIKEN cDNA 6430550H21 gene
1437012_x_at	Rap guanine nucleotide exchange factor (GEF) 3
1437030_at	phospholipase C, delta 4
1437076_at	RIKEN cDNA A930017M01 gene
1437107_at	RAB6B, member RAS oncogene family
1437234_x_at	Heterogeneous nuclear ribonucleoprotein methyltransferase-like 1 (S. cerevisiae) (Hrmt1l1), mRNA
1437247_at	fos-like antigen 2
1437311_at	RIKEN cDNA A930034L06 gene
1437329_at	Protein tyrosine phosphatase-like (proline instead of catalytic arginine), member b, mRNA (cDNA clone MGC:6798 IMAGE:2647850)
1437351_at	CXXC finger 4
1437418_at	gb:BG070683 /DB_XREF=gi:12553252 /DB_XREF=H3090A03-3 /CLONE=H3090A03 /FEA=EST /CNT=20 /TID=Mm.11171.1 /TIER=Stack /STK=18 /UG=Mm.11171 /UG_TITLE=ESTs
1437502_x_at	CD24a antigen
1437520_a_at	pericentrin 1
1437560_at	neurotrophic tyrosine kinase, receptor, type 2
1437742_at	RAB21, member RAS oncogene family
1437967_at	PREDICTED: Mus musculus similar to hypothetical protein FLJ39502 (LOC546765), mRNA
1437984_x_at	HLA-B-associated transcript 1A
1437993_x_at	quininoid dihydropteridine reductase
1438012_at	protein phosphatase 1 (formerly 2C)-like
1438030_at	RAS, guanyl releasing protein 3
1438169_a_at	FERM domain containing 4B
1438241_at	RGM domain family, member A
1438322_x_at	farnesyl diphosphate farnesyl transferase 1
1438385_s_at	glutamic pyruvate transaminase (alanine aminotransferase) 2
1438386_x_at	methionine adenosyltransferase II, alpha	II
1438630_x_at	methionine adenosyltransferase II, alpha	II
1438685_at	zinc finger, MYM-type 6
1438838_at	RIKEN cDNA B230206F22 gene
1438976_x_at	methionine adenosyltransferase II, alpha	II
1439096_at	RIKEN cDNA 5330420D20 gene
1439108_at	myeloid/lymphoid or mixed-lineage leukemia 5
1439131_at	retinoblastoma binding protein 7
1439163_at	PREDICTED: zinc finger and BTB domain containing 16 [Mus musculus], mRNA sequence
1439341_at	cDNA sequence AK220484
1439386_x_at	methionine adenosyltransferase II, alpha	II
1439569_at	G protein-coupled receptor 83
1439610_at	10 days neonate skin cDNA, RIKEN full-length enriched library, clone:4732466D14 product:hypothetical protein, full insert sequence
1439724_at	resistance to inhibitors of cholinesterase 8 homolog B (C. elegans)
1439840_at	RIKEN cDNA A430088C08 gene
1439946_at	Myocyte enhancer factor 2C, mRNA (cDNA clone MGC:46981 IMAGE:4500786)
1439968_x_at	Adult male corpora quadrigemina cDNA, RIKEN full-length enriched library, clone:B230215D24 product:unclassifiable, full insert sequence
1439971_at	RIKEN cDNA 6330439K17 gene
1440056_at	Adult male hippocampus cDNA, RIKEN full-length enriched library, clone:C630001C05 product:unclassifiable, full insert sequence
1440545_at	Adult male corpora quadrigemina cDNA, RIKEN full-length enriched library, clone:B230378A03 product:hypothetical protein, full insert sequence
1440936_at	serine active site containing 1
1440962_at	solute carrier family 8 (sodium/calcium exchanger), member 3
1441075_at	nitric oxide synthase trafficker
1441108_at	12 days embryo eyeball cDNA, RIKEN full-length enriched library, clone:D230035N06 product:unclassifiable, full insert sequence
1441129_at	Septin 11, mRNA (cDNA clone MGC:28420 IMAGE:4037515)
1441430_at	Transcribed locus
1441467_at	Tetraspanin 5 (Tspan5), mRNA
1441764_at	PR domain containing 10
1442025_a_at	gb:AI467657 /DB_XREF=gi:4320994 /DB_XREF=ve44f05.x1 /CLONE=IMAGE:821025 /FEA=EST /CNT=11 /TID=Mm.34106.1 /TIER=ConsEnd /STK=3 /UG=Mm.34106 /LL=102538 /UG_GENE=AI467657 /UG_TITLE=expressed sequence AI467657
1442026_at	gb:AI467657 /DB_XREF=gi:4320994 /DB_XREF=ve44f05.x1 /CLONE=IMAGE:821025 /FEA=EST /CNT=11 /TID=Mm.34106.1 /TIER=ConsEnd /STK=3 /UG=Mm.34106 /LL=102538 /UG_GENE=AI467657 /UG_TITLE=expressed sequence AI467657
1442049_at	Transferrin (Trf), mRNA
1442051_at	histone 2, H3c1
1442119_at	expressed sequence AI449212
1442138_at	G protein-coupled receptor 62
1442180_at	deleted in lymphocytic leukemia, 7
1442206_at	MAM domain containing 1
1442917_at	hypothetical LOC432607
1442994_at	Activated spleen cDNA, RIKEN full-length enriched library, clone:F830206G23 product:unclassifiable, full insert sequence
1443129_at	16 days embryo head cDNA, RIKEN full-length enriched library, clone:C130018E23 product:hypothetical protein, full insert sequence
1443558_s_at	RIKEN cDNA C630002B14 gene
1443589_at	DNA segment, Chr X, ERATO Doi 242, expressed
1443870_at	ATP-binding cassette, sub-family C (CFTR/MRP), member 4
1444017_at	Pellino 1, mRNA (cDNA clone MGC:29041 IMAGE:3600130)
1444111_at	RIKEN cDNA 2200002K05 gene (2200002K05Rik), mRNA
1444430_at	Armadillo repeat containing 8, mRNA (cDNA clone MGC:47965 IMAGE:1230321)
1444517_at	gene model 872, (NCBI)
1444585_at	arginine decarboxylase
1444640_at	GPI7 protein
1445421_at	Transcribed locus
1447467_at	Protein-tyrosine phosphatase alpha (Ptpra gene)	I
1447676_x_at	S100 calcium binding protein A16 (S100a16), mRNA
1447807_s_at	pleckstrin homology domain containing, family H (with MyTH4 domain) member 1
1447904_s_at	farnesyltransferase, CAAX box, alpha
1448125_at	Ras-like without CAAX 2
1448172_at	malate dehydrogenase 1, NAD (soluble)
1448181_at	Kruppel-like factor 15
1448182_a_at	CD24a antigen
1448188_at	uncoupling protein 2 (mitochondrial, proton carrier)
1448199_at	ankyrin repeat domain 10
1448231_at	FK506 binding protein 5	II
1448276_at	tetraspanin 4
1448365_at	exosome component 7
1448379_at	protection of telomeres 1
1448397_at	gap junction membrane channel protein beta 6
1448400_a_at	SWI/SNF related, matrix associated, actin dependent regulator of chromatin, subfamily d, member 2
1448401_at	SWI/SNF related, matrix associated, actin dependent regulator of chromatin, subfamily d, member 2
1448471_a_at	cytotoxic T lymphocyte-associated protein 2 alpha
1448493_at	polyadenylate-binding protein-interacting protein 2
1448748_at	pleckstrin
1448752_at	carbonic anhydrase 2	II
1448767_s_at	gap junction membrane channel protein beta 1
1448812_at	hippocalcin-like 1
1448842_at	cysteine dioxygenase 1, cytosolic
1448843_at	signal sequence receptor, alpha
1448882_at	RIKEN cDNA 0610009E20 gene
1448908_at	phosphatidic acid phosphatase type 2B
1448942_at	guanine nucleotide binding protein (G protein), gamma 11	I, II
1448945_at	plasma membrane proteolipid
1449010_at	heat shock 70kDa protein 4 like
1449019_at	A kinase (PRKA) anchor protein 1
1449024_a_at	hexosaminidase A
1449065_at	acyl-CoA thioesterase 1
1449194_at	mitochondrial ribosomal protein S25
1449254_at	secreted phosphoprotein 1
1449273_at	cytoplasmic FMR1 interacting protein 2
1449303_at	sestrin 3
1449312_at	neuropeptide Y receptor Y5
1449335_at	tissue inhibitor of metalloproteinase 3
1449415_at	chromodomain helicase DNA binding protein 1-like
1449601_x_at	gb:AV348780 /DB_XREF=gi:6389839 /DB_XREF=AV348780 /CLONE=6430711G14 /FEA=EST /CNT=2 /TID=Mm.86760.3 /TIER=ConsEnd /STK=2 /UG=Mm.86760 /UG_TITLE=ESTs
1449620_s_at	DNA segment, Chr 16, Wayne State University 65, expressed
1449668_s_at	RIKEN cDNA A730024A03 gene
1449799_s_at	plakophilin 2
1449901_a_at	mitogen-activated protein kinase kinase kinase 6
1450020_at	chemokine (C-X3-C) receptor 1
1450036_at	serum/glucocorticoid regulated kinase 3
1450047_at	heparan sulfate 6-O-sulfotransferase 2
1450241_a_at	ecotropic viral integration site 2a
1450264_a_at	choline kinase alpha
1450395_at	solute carrier family 22 (organic cation transporter), member 5
1450483_at	gap junction membrane channel protein alpha 12
1450660_at	6-pyruvoyl-tetrahydropterin synthase
1450684_at	ets variant gene 1
1450714_at	antizyme inhibitor 1
1450718_at	adaptor protein with pleckstrin homology and src
1450724_at	down-regulated by Ctnnb1, a
1450733_at	bicaudal D homolog 2 (Drosophila)
1450779_at	fatty acid binding protein 7, brain	I, II
1450853_at	transducin-like enhancer of split 4, homolog of Drosophila E(spl)
1450889_at	SWI/SNF related, matrix associated, actin dependent regulator of chromatin, subfamily a, member 3
1450966_at	carnitine O-octanoyltransferase
1450976_at	N-myc downstream regulated gene 1
1451006_at	xanthine dehydrogenase	II
1451008_at	ST8 alpha-N-acetyl-neuraminide alpha-2,8-sialyltransferase 3
1451074_at	ring finger protein 13	II
1451125_at	cDNA sequence BC017133
1451151_s_at	zinc finger protein 410
1451219_at	ORM1-like 1 (S. cerevisiae)
1451302_at	RIKEN cDNA 1110012L19 gene
1451310_a_at	cathepsin L
1451391_at	RIKEN cDNA 2700050L05 gene
1451415_at	RIKEN cDNA 1810011O10 gene
1451512_s_at	3-hydroxyisobutyryl-Coenzyme A hydrolase
1451601_a_at	cDNA sequence BC011467
1451628_a_at	ankyrin 3, epithelial
1451735_at	ADP-ribosylation factor related protein 1
1451968_at	X-ray repair complementing defective repair in Chinese hamster cells 5
1452053_a_at	transmembrane protein 33
1452062_at	phosphoribosyl pyrophosphate synthetase-associated protein 2
1452123_s_at	FERM domain containing 4B
1452141_a_at	selenoprotein P, plasma, 1
1452186_at	RNA binding motif protein 5
1452211_at	proteasome (prosome, macropain) activator subunit 4
1452218_at	cDNA sequence BC018601
1452222_at	utrophin
1452268_at	RIKEN cDNA 2810485I05 gene
1452318_a_at	heat shock protein 1B	I, II, III
1452353_at	G protein-coupled receptor 155
1452385_at	ubiquitin specific peptidase 53
1452388_at	heat shock protein 1A	I, II, III
1452540_a_at	histone 1, H2bc /// histone 1, H2be /// histone 1, H2bl /// histone 1, H2bm /// histone 1, H2bp
1452595_at	a disintegrin-like and metallopeptidase (reprolysin type) with thrombospondin type 1 motif, 4
1452704_at	RIKEN cDNA 1200015F23 gene
1452718_at	E3 ubiquitin protein ligase, HECT domain containing, 1
1452798_s_at	mitogen activated protein kinase 1 interacting protein 1
1452812_at	latrophilin 1
1452834_at	RIKEN cDNA 2600010E01 gene
1452953_at	RIKEN cDNA 1810036I24 gene
1453016_at	RIKEN cDNA 2900042B11 gene
1453055_at	sema domain, transmembrane domain (TM), and cytoplasmic domain, (semaphorin) 6D
1453065_at	aldehyde dehydrogenase 1, mitochondrial
1453103_at	actin-binding LIM protein 1
1453310_at	peptidylprolyl isomerase (cyclophilin)-like 6
1453391_at	spermatogenesis associated glutamate (E)-rich protein 7, pseudogene 1
1453510_s_at	RIKEN cDNA 4930589M24 gene
1453722_s_at	splicing factor, arginine/serine-rich 1 (ASF/SF2)
1453782_at	RIKEN cDNA 3021401C12 gene
1453851_a_at	growth arrest and DNA-damage-inducible 45 gamma
1454074_a_at	RIKEN cDNA 1500011J06 gene
1454078_a_at	galactose-3-O-sulfotransferase 1
1454673_at	WAS protein family, member 2
1454677_at	tissue inhibitor of metalloproteinase 2	II
1454699_at	sestrin 1
1454711_at	triple functional domain (PTPRF interacting)
1454712_at	mitochondrial carrier triple repeat 1
1454785_at	dual specificity phosphatase 11 (RNA/RNP complex 1-interacting)
1454824_s_at	mitochondrial tumor suppressor 1
1454836_at	transmembrane protein 18
1454876_at	RAB23, member RAS oncogene family
1454918_at	alkylglycerone phosphate synthase
1454951_at	zinc finger protein 606
1454984_at	expressed sequence AW061234
1454989_at	centrosome and spindle pole associated protein 1
1455007_s_at	glutamic pyruvate transaminase (alanine aminotransferase) 2
1455091_at	Premature mRNA for mKIAA1585 protein
1455110_at	0 day neonate head cDNA, RIKEN full-length enriched library, clone:4833405J22 product:unclassifiable, full insert sequence
1455154_at	GLI-Kruppel family member GLI3
1455159_at	RIKEN cDNA 2900057D21 gene
1455179_at	membrane protein, palmitoylated 7 (MAGUK p55 subfamily member 7)
1455238_at	melanoma associated antigen (mutated) 1-like 1
1455242_at	Forkhead box P1 (Foxp1), mRNA
1455256_at	TRAF2 and NCK interacting kinase
1455303_at	gb:BB735651 /DB_XREF=gi:16134801 /DB_XREF=BB735651 /CLONE=F430004H24 /FEA=EST /CNT=25 /TID=Mm.138051.1 /TIER=Stack /STK=17 /UG=Mm.138051 /UG_TITLE=ESTs
1455333_at	tensin 3
1455392_at	RIKEN cDNA 9630019K15 gene
1455398_at	leucine rich repeat containing 8 family, member C
1455447_at	RIKEN cDNA D430019H16 gene
1455452_x_at	expressed sequence AI449310
1455491_at	heterogeneous nuclear ribonucleoprotein H3
1455605_at	DNA segment, Chr 5, Brigham & Women's Genetics 0860 expressed (D5Bwg0860e), mRNA
1455655_a_at	TAR DNA binding protein
1455678_at	sema domain, immunoglobulin domain (Ig), transmembrane domain (TM) and short cytoplasmic domain, (semaphorin) 4B
1455706_at	syntaxin binding protein 4
1455721_at	G1 to S phase transition 2
1455799_at	RAR-related orphan receptor beta
1455845_at	cDNA sequence BC030477
1455904_at	growth arrest specific 5
1455908_a_at	serine carboxypeptidase 1
1455978_a_at	matrilin 2
1456120_at	RIKEN cDNA 3110001I20 gene
1456174_x_at	N-myc downstream regulated gene 1
1456231_at	phospholipase A2, group III
1456388_at	ATPase, class VI, type 11A
1456401_at	calcium channel, voltage-dependent, beta 2 subunit
1456551_at	Transcribed locus
1456702_x_at	methionine adenosyltransferase II, alpha	II
1456763_at	expressed sequence AA536749
1456824_at	Zinc finger protein 612, mRNA (cDNA clone IMAGE:3586510)
1456901_at	ADAMTS20 B long isoform (Adamts20) mRNA, complete cds; alternatively spliced
1456914_at	expressed sequence AW209116
1457373_at	Transcribed locus
1457467_at	Transcribed locus
1457472_at	trinucleotide repeat containing 15
1457683_at	glutamate receptor, ionotropic, kainate 2 (beta 2)
1457733_at	Adult male diencephalon cDNA, RIKEN full-length enriched library, clone:9330152O10 product:unclassifiable, full insert sequence
1457867_at	sphingosine-1-phosphate phosphotase 2
1457918_at	Tumor necrosis factor, alpha-induced protein 2, mRNA (cDNA clone IMAGE:3709243)
1458104_a_at	cDNA sequence BC038167
1458527_at	PREDICTED: Mus musculus similar to ORF2 (LOC546044), mRNA
1458941_at	RIKEN cDNA D130016B08 gene
1459214_at	ODZ2 (Odz2)
1459219_at	Rap guanine nucleotide exchange factor (GEF) 2, mRNA (cDNA clone IMAGE:30545886)
1459464_at	Microtubule-actin crosslinking factor (Macf)
1460043_at	Adult male corpus striatum cDNA, RIKEN full-length enriched library, clone:C030023B07 product:unclassifiable, full insert sequence
1460399_at	cDNA sequence BC018601
1460408_at	gamma-aminobutyric acid (GABA-A) receptor, subunit gamma 1
1460542_s_at	transformed mouse 3T3 cell double minute 4
1460565_at	solute carrier family 41, member 1
1460587_at	RIKEN cDNA B230215L15 gene
1460694_s_at	supervillin
1460710_at	gb:BB748999 /DB_XREF=gi:16153235 /DB_XREF=BB748999 /CLONE=G030102C24 /FEA=EST /CNT=27 /TID=Mm.153916.2 /TIER=Stack /STK=23 /UG=Mm.153916 /LL=11540 /UG_GENE=Adora2a /UG_TITLE=adenosine A2a receptor

## Sheet: Interaction
probe-set	gene							INTERACTION
1416041_at	serum/glucocorticoid regulated kinase
1416118_at	gb:NM_025863.1 /DB_XREF=gi:13385345 /GEN=2310035M22Rik /FEA=FLmRNA /CNT=194 /TID=Mm.41535.1 /TIER=FL+Stack /STK=125 /UG=Mm.41535 /LL=66949 /DEF=Mus musculus RIKEN cDNA 2310035M22 gene (2310035M22Rik), mRNA. /PROD=RIKEN cDNA 2310035M22 /FL=gb:BC006700.1 gb:BC025430.1 gb:NM_025863.1
1416288_at	DnaJ (Hsp40) homolog, subfamily A, member 1
1416303_at	LPS-induced TN factor
1416617_at	acyl-CoA synthetase short-chain family member 1
1416700_at	Rho family GTPase 3
1416755_at	DnaJ (Hsp40) homolog, subfamily B, member 1
1416917_at	RIKEN cDNA 1700123O20 gene
1417130_s_at	angiopoietin-like 4
1417184_s_at	hemoglobin beta chain complex /// hemoglobin, beta adult major chain /// hemoglobin, beta adult minor chain
1418084_at	neuropilin 1
1418434_at	makorin, ring finger protein, 1
1419423_at	stabilin 2
1419647_a_at	immediate early response 3
1419905_s_at	hydroxyprostaglandin dehydrogenase 15 (NAD)
1420011_s_at	X-box binding protein 1
1420088_at	gb:AI462015 /DB_XREF=gi:4316045 /DB_XREF=ub69d10.x1 /CLONE=IMAGE:1382995 /FEA=EST /CNT=1 /TID=Mm.203821.1 /TIER=ConsEnd /STK=1 /UG=Mm.203821 /LL=104829 /UG_GENE=AI462015 /UG_TITLE=expressed sequence AI462015
1421112_at	NK2 transcription factor related, locus 2 (Drosophila)
1422595_s_at	RIKEN cDNA 5730470L24 gene
1425185_at	RIKEN cDNA 5830417C01 gene
1425964_x_at	heat shock protein 1
1426381_at	peroxisome proliferative activated receptor, gamma, coactivator-related 1
1427126_at	heat shock protein 1B
1427127_x_at	heat shock protein 1B
1428165_at	vacuolar protein sorting 24 (yeast)
1428259_at	RIKEN cDNA 2310075M15 gene
1428361_x_at	hemoglobin alpha, adult chain 1
1431422_a_at	dual specificity phosphatase 14
1434169_at	RIKEN cDNA 9030409G11 gene
1434432_at	ring finger and FYVE like domain containing protein
1434701_at	expressed sequence AW215868
1435674_at	Rho-related BTB domain containing 2
1435745_at	RIKEN cDNA 5031439G07 gene
1435854_at	transmembrane protein 10
1436049_at	Methyltransferase-like 3, mRNA (cDNA clone MGC:18732 IMAGE:3981018)
1436101_at	ring finger protein 24
1436404_at	Transcribed locus, moderately similar to XP_514120.1 PREDICTED: similar to Rpl23a protein [Pan troglodytes]
1436797_a_at	surfeit gene 4
1449731_s_at	gb:AI462015 /DB_XREF=gi:4316045 /DB_XREF=ub69d10.x1 /CLONE=IMAGE:1382995 /FEA=EST /CNT=1 /TID=Mm.203821.1 /TIER=ConsEnd /STK=1 /UG=Mm.203821 /LL=104829 /UG_GENE=AI462015 /UG_TITLE=expressed sequence AI462015
1451517_at	Rho-related BTB domain containing 2
1452094_at	procollagen-proline, 2-oxoglutarate 4-dioxygenase (proline 4-hydroxylase), alpha 1 polypeptide
1452182_at	UDP-N-acetyl-alpha-D-galactosamine:polypeptide N-acetylgalactosaminyltransferase 2
1452318_a_at	heat shock protein 1B
1452388_at	heat shock protein 1A
1452735_at	PEST-containing nuclear protein
1452757_s_at	hemoglobin alpha, adult chain 1
1452907_at	galactosylceramidase
1456111_at	gb:BB072624 /DB_XREF=gi:16260157 /DB_XREF=BB072624 /CLONE=9030614N15 /FEA=EST /CNT=30 /TID=Mm.75934.1 /TIER=Stack /STK=15 /UG=Mm.75934 /UG_TITLE=ESTs, Weakly similar to POL2 MOUSE RETROVIRUS-RELATED POL POLYPROTEIN (M.musculus)

## Sheet: Strain&Treatment
probe-set	gene							STRAIN and TREATMENT
1415806_at	plasminogen activator, tissue
1415897_a_at	microsomal glutathione S-transferase 1
1415996_at	thioredoxin interacting protein
1416101_a_at	histone 1, H1c
1416149_at	oligodendrocyte transcription factor 1
1416232_at	oligodendrocyte transcription factor 2
1416286_at	regulator of G-protein signaling 4
1416357_a_at	melanoma cell adhesion molecule
1416371_at	apolipoprotein D
1416559_at	RIKEN cDNA 1500003O22 gene
1416755_at	DnaJ (Hsp40) homolog, subfamily B, member 1
1416776_at	crystallin, mu
1416811_s_at	cytotoxic T lymphocyte-associated protein 2 alpha /// cytotoxic T lymphocyte-associated protein 2 beta
1416926_at	transformation related protein 53 inducible nuclear protein 1
1417130_s_at	angiopoietin-like 4
1417236_at	EH-domain containing 3
1417273_at	pyruvate dehydrogenase kinase, isoenzyme 4
1417380_at	IQ motif containing GTPase activating protein 1
1417408_at	coagulation factor III
1417648_s_at	sorting nexin 5
1417694_at	growth factor receptor bound protein 2-associated protein 1
1417903_at	deafness, autosomal dominant 5 homolog (human)
1417946_at	abhydrolase domain containing 3
1418072_at	histone 1, H2bc
1418135_at	AF4/FMR2 family, member 1
1418148_at	abhydrolase domain containing 1
1418203_at	phorbol-12-myristate-13-acetate-induced protein 1
1418412_at	tumor protein D52-like 1
1418534_at	frizzled homolog 2 (Drosophila)
1418693_at	heterogeneous nuclear ribonucleoprotein C /// similar to heterogeneous nuclear ribonucleoprotein C isoform b
1418988_at	peroxisome biogenesis factor 7
1419063_at	UDP galactosyltransferase 8A
1419423_at	stabilin 2
1419442_at	matrilin 2
1420377_at	ST8 alpha-N-acetyl-neuraminide alpha-2,8-sialyltransferase 2
1420918_at	serum/glucocorticoid regulated kinase 3
1420919_at	serum/glucocorticoid regulated kinase 3
1421840_at	ATP-binding cassette, sub-family A (ABC1), member 1
1422445_at	integrin alpha 6
1422733_at	four jointed box 1 (Drosophila)
1422886_a_at	CDC like kinase 4
1422903_at	lymphocyte antigen 86
1423044_at	proline synthetase co-transcribed
1423233_at	CCAAT/enhancer binding protein (C/EBP), delta
1423285_at	coagulation factor C homolog (Limulus polyphemus)
1423664_at	quininoid dihydropteridine reductase
1423754_at	interferon induced transmembrane protein 3
1424353_at	leucine-rich PPR-motif containing
1424408_at	LIM and senescent cell antigen like domains 2
1424468_s_at	pleckstrin homology-like domain, family B, member 1
1424633_at	calcium/calmodulin-dependent protein kinase I gamma
1424694_at	RIKEN cDNA 2010011I20 gene
1425560_a_at	S100 calcium binding protein A16
1426032_at	nuclear factor of activated T-cells, cytoplasmic, calcineurin-dependent 2
1426215_at	dopa decarboxylase
1426243_at	cystathionase (cystathionine gamma-lyase)
1426271_at	SMC5 structural maintenance of chromosomes 5-like 1 (yeast)
1426501_a_at	Traf2 binding protein
1427126_at	heat shock protein 1B
1427127_x_at	heat shock protein 1B
1427306_at	ryanodine receptor 1, skeletal muscle
1427762_x_at	histone 1, H2bp
1428288_at	RIKEN cDNA 2310051E17 gene
1428331_at	RIKEN cDNA 2210016F16 gene
1428461_at	protein phosphatase 2, regulatory subunit B (B56), epsilon isoform
1428484_at	oxysterol binding protein-like 3
1428525_at	RIKEN cDNA 4930488B01 gene
1428650_at	tensin 1
1428700_at	purinergic receptor P2Y, G-protein coupled 13
1428751_at	Park2 co-regulated
1428792_at	breast carcinoma amplified sequence 1
1428989_at	RIKEN cDNA 0710001D07 gene
1429166_s_at	Calmin (Clmn), mRNA
1429215_at	RIKEN cDNA 2310058N22 gene
1429240_at	StAR-related lipid transfer (START) domain containing 4
1429267_at	acyl-CoA thioesterase 11
1429390_at	acid phosphatase-like 2
1429497_s_at	sorting nexin 6
1431939_a_at	myc induced nuclear antigen
1433428_x_at	transglutaminase 2, C polypeptide
1433545_s_at	RIKEN cDNA 5730439E10 gene
1433670_at	epithelial membrane protein 2
1433762_at	RIKEN cDNA C630043F03 gene
1433991_x_at	diazepam binding inhibitor
1434049_at	ectonucleoside triphosphate diphosphohydrolase 3
1434196_at	DnaJ (Hsp40) homolog, subfamily A, member 4
1434202_a_at	cDNA sequence BC055107
1434203_at	cDNA sequence BC055107
1434283_at	Modulator recognition factor 2 (Mrf2)
1434354_at	monoamine oxidase B
1434369_a_at	crystallin, alpha B
1434410_at	cDNA sequence BC043118
1434444_s_at	gb:AV113524 /DB_XREF=gi:16382126 /DB_XREF=AV113524 /CLONE=2610021O03 /FEA=EST /CNT=55 /TID=Mm.200869.1 /TIER=Stack /STK=32 /UG=Mm.200869 /LL=98851 /UG_GENE=AI047775 /UG_TITLE=expressed sequence AI047775
1434510_at	3'-phosphoadenosine 5'-phosphosulfate synthase 2
1434606_at	v-erb-b2 erythroblastic leukemia viral oncogene homolog 3 (avian)
1434648_a_at	cerebral cavernous malformation 2 homolog (human)
1434829_at	Adult male thymus cDNA, RIKEN full-length enriched library, clone:5830431N23 product:unclassifiable, full insert sequence
1434893_at	ATPase, Na+/K+ transporting, alpha 2 polypeptide, mRNA (cDNA clone MGC:36347 IMAGE:4955003)
1435119_at	gb:BE956710 /DB_XREF=gi:10601528 /DB_XREF=UI-M-BG2-bbn-d-11-0-UI.s1 /CLONE=UI-M-BG2-bbn-d-11-0-UI /FEA=EST /CNT=22 /TID=Mm.93670.1 /TIER=Stack /STK=20 /UG=Mm.93670 /UG_TITLE=ESTs
1435171_at	13 days embryo stomach cDNA, RIKEN full-length enriched library, clone:D530019O13 product:hypothetical protein, full insert sequence
1435264_at	elastin microfibril interfacer 2
1435292_at	TBC1 domain family, member 4
1435444_at	activating transcription factor 6
1435531_at	ubiquitin specific peptidase 3
1435553_at	PDZ domain containing 3
1435588_at	CDNA, clone:Y1G0111C17, strand:plus, reference:ENSEMBL:Mouse-Transcript-ENST:ENSMUST00000048820, based on BLAT search
1435618_at	paraneoplastic antigen MA2
1435649_at	nexilin
1435745_at	RIKEN cDNA 5031439G07 gene
1435783_at	RIKEN cDNA B230112C05 gene
1436072_at	gb:BG070468 /DB_XREF=gi:12553037 /DB_XREF=H3087F09-3 /CLONE=H3087F09 /FEA=EST /CNT=16 /TID=Mm.25955.1 /TIER=Stack /STK=11 /UG=Mm.25955 /UG_TITLE=ESTs
1436222_at	growth arrest specific 5
1436274_at	Transcribed locus
1436379_at	RIKEN cDNA 2610312F20 gene
1436396_at	RIKEN cDNA D430033N04 gene
1436509_at	RIKEN cDNA 2410014A08 gene
1437076_at	RIKEN cDNA A930017M01 gene
1437311_at	RIKEN cDNA A930034L06 gene
1437418_at	gb:BG070683 /DB_XREF=gi:12553252 /DB_XREF=H3090A03-3 /CLONE=H3090A03 /FEA=EST /CNT=20 /TID=Mm.11171.1 /TIER=Stack /STK=18 /UG=Mm.11171 /UG_TITLE=ESTs
1437984_x_at	HLA-B-associated transcript 1A
1437993_x_at	quininoid dihydropteridine reductase
1438030_at	RAS, guanyl releasing protein 3
1438685_at	zinc finger, MYM-type 6
1439096_at	RIKEN cDNA 5330420D20 gene
1439840_at	RIKEN cDNA A430088C08 gene
1439946_at	Myocyte enhancer factor 2C, mRNA (cDNA clone MGC:46981 IMAGE:4500786)
1439968_x_at	Adult male corpora quadrigemina cDNA, RIKEN full-length enriched library, clone:B230215D24 product:unclassifiable, full insert sequence
1441129_at	Septin 11, mRNA (cDNA clone MGC:28420 IMAGE:4037515)
1441430_at	Transcribed locus
1442049_at	Transferrin (Trf), mRNA
1442138_at	G protein-coupled receptor 62
1443129_at	16 days embryo head cDNA, RIKEN full-length enriched library, clone:C130018E23 product:hypothetical protein, full insert sequence
1443558_s_at	RIKEN cDNA C630002B14 gene
1444430_at	Armadillo repeat containing 8, mRNA (cDNA clone MGC:47965 IMAGE:1230321)
1444517_at	gene model 872, (NCBI)
1447676_x_at	S100 calcium binding protein A16 (S100a16), mRNA
1447807_s_at	pleckstrin homology domain containing, family H (with MyTH4 domain) member 1
1448188_at	uncoupling protein 2 (mitochondrial, proton carrier)
1448379_at	protection of telomeres 1
1448471_a_at	cytotoxic T lymphocyte-associated protein 2 alpha
1448752_at	carbonic anhydrase 2
1448767_s_at	gap junction membrane channel protein beta 1
1448812_at	hippocalcin-like 1
1448945_at	plasma membrane proteolipid
1449010_at	heat shock 70kDa protein 4 like
1449254_at	secreted phosphoprotein 1
1449335_at	tissue inhibitor of metalloproteinase 3
1449415_at	chromodomain helicase DNA binding protein 1-like
1449601_x_at	gb:AV348780 /DB_XREF=gi:6389839 /DB_XREF=AV348780 /CLONE=6430711G14 /FEA=EST /CNT=2 /TID=Mm.86760.3 /TIER=ConsEnd /STK=2 /UG=Mm.86760 /UG_TITLE=ESTs
1450036_at	serum/glucocorticoid regulated kinase 3
1450660_at	6-pyruvoyl-tetrahydropterin synthase
1450684_at	ets variant gene 1
1451006_at	xanthine dehydrogenase
1451074_at	ring finger protein 13
1451310_a_at	cathepsin L
1451512_s_at	3-hydroxyisobutyryl-Coenzyme A hydrolase
1451968_at	X-ray repair complementing defective repair in Chinese hamster cells 5
1452318_a_at	heat shock protein 1B
1452388_at	heat shock protein 1A
1452540_a_at	histone 1, H2bc /// histone 1, H2be /// histone 1, H2bl /// histone 1, H2bm /// histone 1, H2bp
1452595_at	a disintegrin-like and metallopeptidase (reprolysin type) with thrombospondin type 1 motif, 4
1453103_at	actin-binding LIM protein 1
1453851_a_at	growth arrest and DNA-damage-inducible 45 gamma
1454078_a_at	galactose-3-O-sulfotransferase 1
1454673_at	WAS protein family, member 2
1454836_at	transmembrane protein 18
1455392_at	RIKEN cDNA 9630019K15 gene
1455447_at	RIKEN cDNA D430019H16 gene
1455452_x_at	expressed sequence AI449310
1455978_a_at	matrilin 2
1456551_at	Transcribed locus
1456824_at	Zinc finger protein 612, mRNA (cDNA clone IMAGE:3586510)
1457918_at	Tumor necrosis factor, alpha-induced protein 2, mRNA (cDNA clone IMAGE:3709243)
1458104_a_at	cDNA sequence BC038167
1459464_at	Microtubule-actin crosslinking factor (Macf)
1460399_at	cDNA sequence BC018601
1460587_at	RIKEN cDNA B230215L15 gene
1460694_s_at	supervillin
