# Supplementary material for: Morphine effects on striatal transcriptome in mice
Source: Genome Biol. 2007 Jun 28;8(6):R128. doi: 10.1186/gb-2007-8-6-r128 (PMC2394777; doi:10.1186/gb-2007-8-6-r128)
Supplement: Additional data file 2 — The results were obtained using fold change (>1.2) of gene expression level compared with the saline control group. Effects of morphine treatment were analyzed in all of the strains as well as separately in each of them. Numbers of probe sets correspond to those in Table 2. [file gb-2007-8-6-r128-S2.xls]

## Sheet: Fold change ALL
All strains		ACUTE	Probe set	Gene	Fold change (Log2)	ACUTE	Probe set	Gene	Fold change (Log2)		CHRONIC	Probe set	Gene	Fold change (Log2)	CHRONIC	Probe set	Gene	Fold change (Log2)
MORPHINE		UP	1416125_at	FK506 binding protein 5	0.890031	DOWN	1423597_at	ATPase, aminophospholipid transporter (APLT), class I, type 8A, member 1	-0.521206		UP	1416125_at	FK506 binding protein 5	0.672934	DOWN	1453310_at	peptidylprolyl isomerase (cyclophilin)-like 6	-0.308942
			1418595_at	plasma membrane associated protein, S3-12	0.944938		1424387_at	prolactin-like protein C 3	-0.517872			1418595_at	plasma membrane associated protein, S3-12	0.831522		1456901_at	ADAMTS20 B long isoform (Adamts20) mRNA, complete cds; alternatively spliced	-0.415929
			1419874_x_at	zinc finger and BTB domain containing 16	1.3328		1442206_at	MAM domain containing 1	-0.424553			1419874_x_at	zinc finger and BTB domain containing 16	1.20288		1459214_at	ODZ2 (Odz2)	-0.362568
			1420772_a_at	TSC22 domain family 3	0.838641		1443589_at	DNA segment, Chr X, ERATO Doi 242, expressed	-0.410074			1420772_a_at	TSC22 domain family 3	0.537315		1456914_at	expressed sequence AW209116	-0.398084
			1424633_at	calcium/calmodulin-dependent protein kinase I gamma	0.608472		1449273_at	cytoplasmic FMR1 interacting protein 2	-0.326096			1424633_at	calcium/calmodulin-dependent protein kinase I gamma	0.488012		1455908_a_at	serine carboxypeptidase 1	-0.338185
			1424638_at	cyclin-dependent kinase inhibitor 1A (P21)	1.2922		1448908_at	phosphatidic acid phosphatase type 2B	-0.318208			1424638_at	cyclin-dependent kinase inhibitor 1A (P21)	0.828561		1435705_at	similar to hypothetical protein FLJ12895	-0.286116
			1425281_a_at	TSC22 domain family 3	0.953464		1440962_at	solute carrier family 8 (sodium/calcium exchanger), member 3	-0.328266			1425281_a_at	TSC22 domain family 3	0.585104		1448748_at	pleckstrin	-0.433853
			1427345_a_at	sulfotransferase family 1A, phenol-preferring, member 1	0.957483		1451008_at	ST8 alpha-N-acetyl-neuraminide alpha-2,8-sialyltransferase 3	-0.275349			1427345_a_at	sulfotransferase family 1A, phenol-preferring, member 1	0.751015		1434511_at	phosphorylase kinase beta	-0.263525
			1435119_at	gb:BE956710 /DB_XREF=gi:10601528 /DB_XREF=UI-M-BG2-bbn-d-11-0-UI.s1 /CLONE=UI-M-BG2-bbn-d-11-0-UI /FEA=EST /CNT=22 /TID=Mm.93670.1 /TIER=Stack /STK=20 /UG=Mm.93670 /UG_TITLE=ESTs	0.921611		1438012_at	protein phosphatase 1 (formerly 2C)-like	-0.34814			1435119_at	gb:BE956710 /DB_XREF=gi:10601528 /DB_XREF=UI-M-BG2-bbn-d-11-0-UI.s1 /CLONE=UI-M-BG2-bbn-d-11-0-UI /FEA=EST /CNT=22 /TID=Mm.93670.1 /TIER=Stack /STK=20 /UG=Mm.93670 /UG_TITLE=ESTs	0.820251		1452053_a_at	transmembrane protein 33	-0.267871
			1439163_at	PREDICTED: zinc finger and BTB domain containing 16 [Mus musculus], mRNA sequence	0.767891		1421028_a_at	myocyte enhancer factor 2C	-0.320146			1439163_at	PREDICTED: zinc finger and BTB domain containing 16 [Mus musculus], mRNA sequence	1.17343		1428220_at	RIKEN cDNA 5730419I09 gene	-0.288504
			1442025_a_at	gb:AI467657 /DB_XREF=gi:4320994 /DB_XREF=ve44f05.x1 /CLONE=IMAGE:821025 /FEA=EST /CNT=11 /TID=Mm.34106.1 /TIER=ConsEnd /STK=3 /UG=Mm.34106 /LL=102538 /UG_GENE=AI467657 /UG_TITLE=expressed sequence AI467657	1.31219		1436909_at	RIKEN cDNA B430110G05 gene	-0.353835			1442025_a_at	gb:AI467657 /DB_XREF=gi:4320994 /DB_XREF=ve44f05.x1 /CLONE=IMAGE:821025 /FEA=EST /CNT=11 /TID=Mm.34106.1 /TIER=ConsEnd /STK=3 /UG=Mm.34106 /LL=102538 /UG_GENE=AI467657 /UG_TITLE=expressed sequence AI467657	1.175		1428387_at	acyl-CoA synthetase long-chain family member 3	-0.277642
			1448231_at	FK506 binding protein 5	0.703483		1435135_at	arylacetamide deacetylase-like 1	-0.439399			1448231_at	FK506 binding protein 5	0.602166		1434749_at	cDNA sequence BC067068	-0.297193
			1425557_x_at	TSC22 domain family 3	0.797856		1422733_at	four jointed box 1 (Drosophila)	-0.557557			1425557_x_at	TSC22 domain family 3	0.42285		1428331_at	RIKEN cDNA 2210016F16 gene	-0.280921
			1439341_at	cDNA sequence AK220484	0.664951		1429009_at	U1 small nuclear ribonucleoprotein polypeptide A	-0.262146			1439341_at	cDNA sequence AK220484	0.494059		1430030_at	RIKEN cDNA 5330426P16 gene	-0.367856
			1449799_s_at	plakophilin 2	0.527287		1444430_at	Armadillo repeat containing 8, mRNA (cDNA clone MGC:47965 IMAGE:1230321)	-0.310623			1449799_s_at	plakophilin 2	0.437349		1434807_s_at	metaxin 3	-0.307771
			1418534_at	frizzled homolog 2 (Drosophila)	0.564649		1426596_a_at	survival motor neuron 1	-0.532711			1418534_at	frizzled homolog 2 (Drosophila)	0.623835		1418737_at	nudix (nucleoside diphosphate linked moiety X)-type motif 2	-0.313665
			1417109_at	tubulointerstitial nephritis antigen-like	0.571401		1417380_at	IQ motif containing GTPase activating protein 1	-0.38686			1417109_at	tubulointerstitial nephritis antigen-like	0.634786		1453055_at	sema domain, transmembrane domain (TM), and cytoplasmic domain, (semaphorin) 6D	-0.270997
			1428384_at	DNA segment, Chr 4, Brigham & Women's Genetics 0951 expressed	0.358315		1438241_at	RGM domain family, member A	-0.361753			1428384_at	DNA segment, Chr 4, Brigham & Women's Genetics 0951 expressed	0.361074		1420377_at	ST8 alpha-N-acetyl-neuraminide alpha-2,8-sialyltransferase 2	-0.30808
			1416041_at	serum/glucocorticoid regulated kinase	0.602959		1423367_at	wingless-related MMTV integration site 7A	-0.652169			1416041_at	serum/glucocorticoid regulated kinase	0.28066		1445421_at	Transcribed locus	-0.31523
			1452385_at	ubiquitin specific peptidase 53	0.415604		1437107_at	RAB6B, member RAS oncogene family	-0.605022			1452385_at	ubiquitin specific peptidase 53	0.324523		1422445_at	integrin alpha 6	-0.35226
			1426260_a_at	UDP glucuronosyltransferase 1 family, polypeptide A2 /// UDP glucuronosyltransferase 1 family, polypeptide A6A /// UDP glycosyltransferase 1 family, polypeptide A10 /// UDP glucuronosyltransferase 1 family, polypeptide A7C /// UDP glucuronosyltransferase 1 family, polypeptide A5 /// UDP glucuronosyltransferase 1 family, polypeptide A9 /// UDP glucuronosyltransferase 1 family, polypeptide A6B /// …	0.392812		1455799_at	RAR-related orphan receptor beta	-0.654537			1426260_a_at	UDP glucuronosyltransferase 1 family, polypeptide A2 /// UDP glucuronosyltransferase 1 family, polypeptide A6A /// UDP glycosyltransferase 1 family, polypeptide A10 /// UDP glucuronosyltransferase 1 family, polypeptide A7C /// UDP glucuronosyltransferase 1 family, polypeptide A5 /// UDP glucuronosyltransferase 1 family, polypeptide A9 /// UDP glucuronosyltransferase 1 family, polypeptide A6B /// …	0.554306		1451074_at	ring finger protein 13	-0.293239
			1428484_at	oxysterol binding protein-like 3	0.270637		1459464_at	Microtubule-actin crosslinking factor (Macf)	-0.529206			1428484_at	oxysterol binding protein-like 3	0.462873		1437076_at	RIKEN cDNA A930017M01 gene	-0.246345
			1453782_at	RIKEN cDNA 3021401C12 gene	0.278791		1424349_a_at	lysophosphatidylglycerol acyltransferase 1	-0.494904			1453782_at	RIKEN cDNA 3021401C12 gene	0.368834		1416471_at	choline/ethanolaminephosphotransferase 1	-0.279473
			1418135_at	AF4/FMR2 family, member 1	0.741452		1434736_at	hepatic leukemia factor	-0.326947			1418135_at	AF4/FMR2 family, member 1	0.34121		1416111_at	CD83 antigen	-0.331562
			1428547_at	5' nucleotidase, ecto	0.73414		1418174_at	D site albumin promoter binding protein	-0.421825			1428547_at	5' nucleotidase, ecto	0.296874		1420437_at	indoleamine-pyrrole 2,3 dioxygenase	-0.335808
			1426368_at	similar to Ras and Rab interactor 2 (Ras interaction/interference protein 2)	0.822013		1431469_a_at	CXXC finger 5	-0.493688			1426368_at	similar to Ras and Rab interactor 2 (Ras interaction/interference protein 2)	0.382208		1416101_a_at	histone 1, H1c	-0.452843
			1424443_at	transmembrane 6 superfamily member 1	0.676783		1442049_at	Transferrin (Trf), mRNA	-0.295034			1429642_at	AN1, ubiquitin-like, homolog (Xenopus laevis)	0.50093		1428310_at	DNA segment, Chr 3, Wayne State University 161, expressed	-0.37912
			1429642_at	AN1, ubiquitin-like, homolog (Xenopus laevis)	0.658621		1421145_at	solute carrier family 26 (sulfate transporter), member 2	-0.297386			1434628_a_at	rhophilin, Rho GTPase binding protein 2	0.274051		1439724_at	resistance to inhibitors of cholinesterase 8 homolog B (C. elegans)	-0.325875
			1434628_a_at	rhophilin, Rho GTPase binding protein 2	0.746356		1436783_x_at	tyrosine 3-monooxygenase/tryptophan 5-monooxygenase activation protein, beta polypeptide	-0.299433			1450036_at	serum/glucocorticoid regulated kinase 3	0.342424		1424468_s_at	pleckstrin homology-like domain, family B, member 1	-0.457914
			1450036_at	serum/glucocorticoid regulated kinase 3	0.578019		1451628_a_at	ankyrin 3, epithelial	-0.414427			1450718_at	adaptor protein with pleckstrin homology and src	0.341404		1423424_at	zinc finger protein of the cerebellum 3	-0.482923
			1450718_at	adaptor protein with pleckstrin homology and src	0.398178		1453103_at	actin-binding LIM protein 1	-0.326774			1435553_at	PDZ domain containing 3	0.314009		1440962_at	solute carrier family 8 (sodium/calcium exchanger), member 3	-0.317103
			1420919_at	serum/glucocorticoid regulated kinase 3	0.364181		1435527_at	RIKEN cDNA 1500041O16 gene	-0.352637			1448397_at	gap junction membrane channel protein beta 6	0.300576		1452834_at	RIKEN cDNA 2600010E01 gene	-0.294526
			1435553_at	PDZ domain containing 3	0.323311		1456120_at	RIKEN cDNA 3110001I20 gene	-0.417385			1417273_at	pyruvate dehydrogenase kinase, isoenzyme 4	0.337274		1448945_at	plasma membrane proteolipid	-0.449404
			1448397_at	gap junction membrane channel protein beta 6	0.493728		1455242_at	Forkhead box P1 (Foxp1), mRNA	-0.37276			1435264_at	elastin microfibril interfacer 2	0.145874		1416357_a_at	melanoma cell adhesion molecule	-0.642136
			1428394_at	phytanoyl-CoA dioxygenase domain containing 1 /// leucine rich repeat containing 8	0.65308		1442138_at	G protein-coupled receptor 62	-0.333031			1442026_at	gb:AI467657 /DB_XREF=gi:4320994 /DB_XREF=ve44f05.x1 /CLONE=IMAGE:821025 /FEA=EST /CNT=11 /TID=Mm.34106.1 /TIER=ConsEnd /STK=3 /UG=Mm.34106 /LL=102538 /UG_GENE=AI467657 /UG_TITLE=expressed sequence AI467657	0.542771		1435854_at	transmembrane protein 10	-0.527994
			1417273_at	pyruvate dehydrogenase kinase, isoenzyme 4	0.805698		1452834_at	RIKEN cDNA 2600010E01 gene	-0.389926			1421321_a_at	neuroepithelial cell transforming gene 1	0.682409		1437520_a_at	pericentrin 1	-0.454831
			1435264_at	elastin microfibril interfacer 2	0.393602		1421140_a_at	forkhead box P1	-0.37864			1429183_at	plakophilin 2	0.34127		1438838_at	RIKEN cDNA B230206F22 gene	-0.347522
			1435578_s_at	disabled homolog 1 (Drosophila)	0.333638		1417693_a_at	growth factor receptor bound protein 2-associated protein 1	-0.417728			1426501_a_at	Traf2 binding protein	0.264786		1437030_at	phospholipase C, delta 4	-0.285218
			1428822_a_at	sorting nexing 24	0.338048		1448945_at	plasma membrane proteolipid	-0.371117			1418533_s_at	frizzled homolog 2 (Drosophila)	0.403772		1455238_at	melanoma associated antigen (mutated) 1-like 1	-0.29279
			1419811_at	DNA segment, Chr 16, Wayne State University 65, expressed	0.282791		1416357_a_at	melanoma cell adhesion molecule	-0.583816			1416371_at	apolipoprotein D	0.341862		1454836_at	transmembrane protein 18	-0.357692
			1428259_at	RIKEN cDNA 2310075M15 gene	0.448385		1435854_at	transmembrane protein 10	-0.605219			1428143_a_at	patatin-like phospholipase domain containing 2	0.287586		1442119_at	expressed sequence AI449212	-0.38006
			1443870_at	ATP-binding cassette, sub-family C (CFTR/MRP), member 4	0.606726		1415802_at	solute carrier family 16 (monocarboxylic acid transporters), member 1	-0.292844			1418025_at	basic helix-loop-helix domain containing, class B2	0.33684		1434793_at	WD repeat domain 78	-0.34911
			1442026_at	gb:AI467657 /DB_XREF=gi:4320994 /DB_XREF=ve44f05.x1 /CLONE=IMAGE:821025 /FEA=EST /CNT=11 /TID=Mm.34106.1 /TIER=ConsEnd /STK=3 /UG=Mm.34106 /LL=102538 /UG_GENE=AI467657 /UG_TITLE=expressed sequence AI467657	0.319045		1424133_at	RIKEN cDNA 6530411B15 gene	-0.444097			1458941_at	RIKEN cDNA D130016B08 gene	0.286513		1426002_a_at	cell division cycle 7 (S. cerevisiae)	-0.270188
			1421321_a_at	neuroepithelial cell transforming gene 1	0.53242		1450853_at	transducin-like enhancer of split 4, homolog of Drosophila E(spl)	-0.284301			1431062_a_at	SEC8-like 1 (S. cerevisiae)	0.495526		1436931_at	regulatory factor X, 4 (influences HLA class II expression)	-0.329476
			1420918_at	serum/glucocorticoid regulated kinase 3	0.71616		1452595_at	a disintegrin-like and metallopeptidase (reprolysin type) with thrombospondin type 1 motif, 4	-0.270091			1459219_at	Rap guanine nucleotide exchange factor (GEF) 2, mRNA (cDNA clone IMAGE:30545886)	0.301745		1420441_at	centromere autoantigen C1	-0.269812
			1418532_at	frizzled homolog 2 (Drosophila)	0.470028		1455845_at	cDNA sequence BC030477	-0.292233			1423597_at	ATPase, aminophospholipid transporter (APLT), class I, type 8A, member 1	0.29675		1455706_at	syntaxin binding protein 4	-0.315389
			1437247_at	fos-like antigen 2	0.445339		1423499_at	synuclein, alpha interacting protein (synphilin)	-0.258413			1424387_at	prolactin-like protein C 3	0.263286		1437502_x_at	CD24a antigen	-0.718395
			1427127_x_at	heat shock protein 1B	0.675097		1438030_at	RAS, guanyl releasing protein 3	-0.312272			1442206_at	MAM domain containing 1	0.318136		1449065_at	acyl-CoA thioesterase 1	-0.451767
			1427126_at	heat shock protein 1B	0.839959		1438169_a_at	FERM domain containing 4B	-0.40737			1443589_at	DNA segment, Chr X, ERATO Doi 242, expressed	0.381163		1427501_at	cDNA sequence BC007180	-0.269293
			1449254_at	secreted phosphoprotein 1	0.763309		1455154_at	GLI-Kruppel family member GLI3	-0.339616			1420918_at	serum/glucocorticoid regulated kinase 3	0.497054		1455655_a_at	TAR DNA binding protein	-0.28083
			1455007_s_at	glutamic pyruvate transaminase (alanine aminotransferase) 2	0.566848		1418472_at	aspartoacylase (aminoacylase) 2	-0.410005			1418532_at	frizzled homolog 2 (Drosophila)	0.549081		1435941_at	rhomboid, veinlet-like 4 (Drosophila)	-0.293277
			1431182_at	heat shock protein 8 /// similar to heat shock protein 8 /// similar to heat shock protein 8 /// similar to Heat shock cognate 71 kDa protein	0.518696		1435171_at	13 days embryo stomach cDNA, RIKEN full-length enriched library, clone:D530019O13 product:hypothetical protein, full insert sequence	-0.391581			1437247_at	fos-like antigen 2	0.353486		1444640_at	GPI7 protein	-0.290491
			1452318_a_at	heat shock protein 1B	0.551276		1433630_at	Similar to hypothetical protein FLJ12748 (LOC208158), mRNA	-0.340186			1427127_x_at	heat shock protein 1B	0.357964		1453851_a_at	growth arrest and DNA-damage-inducible 45 gamma	-0.303731
			1452388_at	heat shock protein 1A	0.487181		1436403_at	cDNA sequence BC025575	-0.597162			1427126_at	heat shock protein 1B	0.396749		1442051_at	histone 2, H3c1	-0.485766
			1451601_a_at	cDNA sequence BC011467	0.392216		1419066_at	immediate early response 5-like	-0.396109			1449254_at	secreted phosphoprotein 1	0.441749		1415897_a_at	microsomal glutathione S-transferase 1	-0.303957
			1448471_a_at	cytotoxic T lymphocyte-associated protein 2 alpha	0.652502		1450020_at	chemokine (C-X3-C) receptor 1	-0.533441			1452318_a_at	heat shock protein 1B	0.324385		1418072_at	histone 1, H2bc	-0.332183
			1419423_at	stabilin 2	0.882632		1434606_at	v-erb-b2 erythroblastic leukemia viral oncogene homolog 3 (avian)	-0.322603			1452388_at	heat shock protein 1A	0.379649		1434369_a_at	crystallin, alpha B	-0.581708
			1455978_a_at	matrilin 2	0.60999		1417694_at	growth factor receptor bound protein 2-associated protein 1	-0.466633			1451601_a_at	cDNA sequence BC011467	0.276057		1427762_x_at	histone 1, H2bp	-0.325425
			1435357_at	DNA segment, Chr 4, Wayne State University 53, expressed	0.428078		1422903_at	lymphocyte antigen 86	-0.372854			1426081_a_at	deiodinase, iodothyronine, type II	0.270464		1452540_a_at	histone 1, H2bc /// histone 1, H2be /// histone 1, H2bl /// histone 1, H2bm /// histone 1, H2bp	-0.338152
			1429169_at	RNA binding motif protein 3	0.705187		1457867_at	sphingosine-1-phosphate phosphotase 2	-0.276076			1452218_at	cDNA sequence BC018601	0.264589		1419824_a_at	RIKEN cDNA A230062G08 gene	-0.357103
			1422886_a_at	CDC like kinase 4	0.38543		1434410_at	cDNA sequence BC043118	-0.301734			1451006_at	xanthine dehydrogenase	0.411277		1442180_at	deleted in lymphocytic leukemia, 7	-0.319544
			1417719_at	sin3 associated polypeptide	0.283395		1452123_s_at	FERM domain containing 4B	-0.277057			1426215_at	dopa decarboxylase	0.291854		1436274_at	Transcribed locus	-0.236536
			1436427_at	PRP4 pre-mRNA processing factor 4 homolog B (yeast)	0.560974		1460710_at	gb:BB748999 /DB_XREF=gi:16153235 /DB_XREF=BB748999 /CLONE=G030102C24 /FEA=EST /CNT=27 /TID=Mm.153916.2 /TIER=Stack /STK=23 /UG=Mm.153916 /LL=11540 /UG_GENE=Adora2a /UG_TITLE=adenosine A2a receptor	-0.387865			1416559_at	RIKEN cDNA 1500003O22 gene	0.343886		1428751_at	Park2 co-regulated	-0.277937
			1426081_a_at	deiodinase, iodothyronine, type II	0.602901		1450733_at	bicaudal D homolog 2 (Drosophila)	-0.523808			1434773_a_at	solute carrier family 2 (facilitated glucose transporter), member 1	0.266565		1454918_at	alkylglycerone phosphate synthase	-0.265304
			1457373_at	Transcribed locus	0.431712		1434094_at	RIKEN cDNA 6330530A05 gene	-0.66748			1449620_s_at	DNA segment, Chr 16, Wayne State University 65, expressed	0.305203		1418408_at	zinc finger, AN1-type domain 1	-0.268232
			1452218_at	cDNA sequence BC018601	0.387111		1450483_at	gap junction membrane channel protein alpha 12	-0.518206			1456401_at	calcium channel, voltage-dependent, beta 2 subunit	0.309699		1452953_at	RIKEN cDNA 1810036I24 gene	-0.269606
			1451006_at	xanthine dehydrogenase	0.738521		1416232_at	oligodendrocyte transcription factor 2	-0.454928			1425072_at	S-phase kinase-associated protein 2 (p45)	0.382067		1420667_at	double C2, beta	-0.303266
			1418091_at	transcription factor CP2-like 1	0.52305		1416318_at	serine (or cysteine) peptidase inhibitor, clade B, member 1a	-0.728647			1448276_at	tetraspanin 4	0.25846		1420703_at	colony stimulating factor 2 receptor, alpha, low-affinity (granulocyte-macrophage)	-0.38148
			1418203_at	phorbol-12-myristate-13-acetate-induced protein 1	0.501944		1419063_at	UDP galactosyltransferase 8A	-0.515114			1441467_at	Tetraspanin 5 (Tspan5), mRNA	0.332379		1423804_a_at	isopentenyl-diphosphate delta isomerase	-0.471438
			1434283_at	Modulator recognition factor 2 (Mrf2)	0.344806							1444017_at	Pellino 1, mRNA (cDNA clone MGC:29041 IMAGE:3600130)	0.274192		1437234_x_at	Heterogeneous nuclear ribonucleoprotein methyltransferase-like 1 (S. cerevisiae) (Hrmt1l1), mRNA	-0.265005
			1426215_at	dopa decarboxylase	0.336589							1439946_at	Myocyte enhancer factor 2C, mRNA (cDNA clone MGC:46981 IMAGE:4500786)	0.402894		1425560_a_at	S100 calcium binding protein A16	-0.272196
			1416926_at	transformation related protein 53 inducible nuclear protein 1	0.560983							1438012_at	protein phosphatase 1 (formerly 2C)-like	0.311805		1452222_at	utrophin	-0.280263
			1435292_at	TBC1 domain family, member 4	0.480854							1421028_a_at	myocyte enhancer factor 2C	0.309609		1424694_at	RIKEN cDNA 2010011I20 gene	-0.317527
			1435577_at	disabled homolog 1 (Drosophila)	0.338176							1436909_at	RIKEN cDNA B430110G05 gene	0.33536		1428582_at	RIKEN cDNA 2010208K18 gene	-0.370733
			1416811_s_at	cytotoxic T lymphocyte-associated protein 2 alpha /// cytotoxic T lymphocyte-associated protein 2 beta	0.745559							1435135_at	arylacetamide deacetylase-like 1	0.254062		1435822_at	RIKEN cDNA D830012I24 gene	-0.381954
			1437967_at	PREDICTED: Mus musculus similar to hypothetical protein FLJ39502 (LOC546765), mRNA	0.561477							1459464_at	Microtubule-actin crosslinking factor (Macf)	0.356831		1455392_at	RIKEN cDNA 9630019K15 gene	-0.272294
			1455179_at	membrane protein, palmitoylated 7 (MAGUK p55 subfamily member 7)	0.625818											1417903_at	deafness, autosomal dominant 5 homolog (human)	-0.42485
			1426243_at	cystathionase (cystathionine gamma-lyase)	0.563903											1448182_a_at	CD24a antigen	-0.463872
			1427308_at	disabled homolog 1 (Drosophila)	0.334148											1427306_at	ryanodine receptor 1, skeletal muscle	-0.468515
			1441075_at	nitric oxide synthase trafficker	0.607472											1434594_at	dynein, axonemal, heavy chain 1	-0.376677
			1454984_at	expressed sequence AW061234	0.38236											1417857_at	methylmalonic aciduria (cobalamin deficiency) type A	-0.429937
			1423233_at	CCAAT/enhancer binding protein (C/EBP), delta	0.582774											1418412_at	tumor protein D52-like 1	-0.4056
			1434202_a_at	cDNA sequence BC055107	0.351188											1423796_at	splicing factor proline/glutamine rich (polypyrimidine tract binding protein associated)	-0.420913
			1438385_s_at	glutamic pyruvate transaminase (alanine aminotransferase) 2	0.548189											1429907_at	RIKEN cDNA 1700094D03 gene	-0.294326
			1423062_at	insulin-like growth factor binding protein 3	0.530404											1425458_a_at	growth factor receptor bound protein 10	-0.311721
			1434378_a_at	Max dimerization protein 4, mRNA (cDNA clone MGC:19425 IMAGE:3490469)	0.456317											1450889_at	SWI/SNF related, matrix associated, actin dependent regulator of chromatin, subfamily a, member 3	-0.280477
			1448181_at	Kruppel-like factor 15	0.458031											1427934_at	RIKEN cDNA 2610208E05 gene	-0.28989
			1419442_at	matrilin 2	0.482631											1428573_at	chimerin (chimaerin) 2	-0.336936
			1433428_x_at	transglutaminase 2, C polypeptide	0.406866											1441764_at	PR domain containing 10	-0.380055
			1433653_at	cDNA sequence BC029169	0.432888											1457472_at	trinucleotide repeat containing 15	-0.448027
			1455091_at	Premature mRNA for mKIAA1585 protein	0.364658											1429028_at	dedicator of cytokinesis 11	-0.284714
			1454699_at	sestrin 1	0.452586											1453016_at	RIKEN cDNA 2900042B11 gene	-0.274702
			1416653_at	syntaxin binding protein 3A	0.376277											1433551_at	expressed sequence AI427515	-0.434026
			1438386_x_at	methionine adenosyltransferase II, alpha	0.297743											1460408_at	gamma-aminobutyric acid (GABA-A) receptor, subunit gamma 1	-0.475326
			1428599_at	RIKEN cDNA 2410012C07 gene	0.372554											1434098_at	glycine receptor, alpha 2 subunit	-0.502126
			1422153_a_at	ankyrin repeat and SOCS box-containing protein 11	0.303507											1435463_s_at	myosin ID	-0.410053
			1450714_at	antizyme inhibitor 1	0.298487											1436948_a_at	RIKEN cDNA 6430550H21 gene	-0.645379
			1428731_at	ubiquitin specific peptidase 54	0.488511											1431939_a_at	myc induced nuclear antigen	-0.39026
			1433711_s_at	sestrin 1	0.320485											1447676_x_at	S100 calcium binding protein A16 (S100a16), mRNA	-0.346185
			1455398_at	leucine rich repeat containing 8 family, member C	0.32314											1430068_at	RIKEN cDNA C030011L09 gene	-0.319648
			1416165_at	RAB31, member RAS oncogene family	0.365686											1417011_at	syndecan 2	-0.315098
			1417740_at	cell division cycle 37 homolog (S. cerevisiae)-like 1	0.304975											1435893_at	very low density lipoprotein receptor	-0.317517
			1426271_at	SMC5 structural maintenance of chromosomes 5-like 1 (yeast)	0.326491											1429284_at	RIKEN cDNA 8430436F23 gene	-0.542833
			1434203_at	cDNA sequence BC055107	0.340271											1434036_at	metastasis suppressor 1	-0.302575
			1438630_x_at	methionine adenosyltransferase II, alpha	0.35169											1436309_at	neuropilin (NRP) and tolloid (TLL)-like 2	-0.313006
			1424665_at	RIKEN cDNA 5430405G24 gene	0.304802											1439096_at	RIKEN cDNA 5330420D20 gene	-0.888848
			1426642_at	fibronectin 1	0.355988											1433670_at	epithelial membrane protein 2	-0.493318
			1428311_at	RIKEN cDNA 2810012H18 gene	0.301204											1435649_at	nexilin	-0.618836
			1429166_s_at	Calmin (Clmn), mRNA	0.273235											1440545_at	Adult male corpora quadrigemina cDNA, RIKEN full-length enriched library, clone:B230378A03 product:hypothetical protein, full insert sequence	-0.388825
			1429267_at	acyl-CoA thioesterase 11	0.404514											1419073_at	transmembrane protein with EGF-like and two follistatin-like domains 2	-0.363969
			1434842_s_at	UPF3 regulator of nonsense transcripts homolog B (yeast)	0.27803											1460587_at	RIKEN cDNA B230215L15 gene	-0.605551
			1434935_at	AP2 associated kinase 1	0.381092											1435343_at	dedicator of cytokinesis 10	-0.421205
			1438322_x_at	farnesyl diphosphate farnesyl transferase 1	0.257624											1452353_at	G protein-coupled receptor 155	-0.356644
			1448400_a_at	SWI/SNF related, matrix associated, actin dependent regulator of chromatin, subfamily d, member 2	0.344114											1433762_at	RIKEN cDNA C630043F03 gene	-0.681676
			1450264_a_at	choline kinase alpha	0.365467											1435618_at	paraneoplastic antigen MA2	-0.349306
			1418007_at	RIKEN cDNA 1810007M14 gene	0.297188											1458104_a_at	cDNA sequence BC038167	-0.696761
			1424081_at	polycomb group ring finger 6	0.282558											1417111_at	mannosidase 1, alpha	-0.489453
			1425860_x_at	chemokine-like factor	0.356178											1450241_a_at	ecotropic viral integration site 2a	-0.380509
			1429159_at	RIKEN cDNA 4631408O11 gene	0.29908											1450779_at	fatty acid binding protein 7, brain	-0.522366
			1433585_at	transportin 1	0.319367											1448767_s_at	gap junction membrane channel protein beta 1	-0.47351
			1435694_at	Rho GTPase activating protein 26	0.302158											1423285_at	coagulation factor C homolog (Limulus polyphemus)	-0.426355
			1436921_at	ATPase, Cu++ transporting, alpha polypeptide	0.298047											1415802_at	solute carrier family 16 (monocarboxylic acid transporters), member 1	-0.456804
			1442917_at	hypothetical LOC432607	0.369354											1424133_at	RIKEN cDNA 6530411B15 gene	-0.47935
			1452211_at	proteasome (prosome, macropain) activator subunit 4	0.350196											1450853_at	transducin-like enhancer of split 4, homolog of Drosophila E(spl)	-0.319765
			1455605_at	DNA segment, Chr 5, Brigham & Women's Genetics 0860 expressed (D5Bwg0860e), mRNA	0.338878											1452595_at	a disintegrin-like and metallopeptidase (reprolysin type) with thrombospondin type 1 motif, 4	-0.502162
			1460043_at	Adult male corpus striatum cDNA, RIKEN full-length enriched library, clone:C030023B07 product:unclassifiable, full insert sequence	0.329034											1455845_at	cDNA sequence BC030477	-0.404776
			1439569_at	G protein-coupled receptor 83	0.288341											1423499_at	synuclein, alpha interacting protein (synphilin)	-0.487374
			1437329_at	Protein tyrosine phosphatase-like (proline instead of catalytic arginine), member b, mRNA (cDNA clone MGC:6798 IMAGE:2647850)	0.2951											1438030_at	RAS, guanyl releasing protein 3	-0.409732
			1416755_at	DnaJ (Hsp40) homolog, subfamily B, member 1	0.378934											1438169_a_at	FERM domain containing 4B	-0.482408
			1434360_s_at	protein tyrosine phosphatase, receptor type, G	0.294658											1455154_at	GLI-Kruppel family member GLI3	-0.408235
			1439131_at	retinoblastoma binding protein 7	0.279339											1418472_at	aspartoacylase (aminoacylase) 2	-0.490241
			1442994_at	Activated spleen cDNA, RIKEN full-length enriched library, clone:F830206G23 product:unclassifiable, full insert sequence	0.335723											1435171_at	13 days embryo stomach cDNA, RIKEN full-length enriched library, clone:D530019O13 product:hypothetical protein, full insert sequence	-0.528105
			1454989_at	centrosome and spindle pole associated protein 1	0.306587											1433630_at	Similar to hypothetical protein FLJ12748 (LOC208158), mRNA	-0.387479
			1420930_s_at	catenin (cadherin associated protein), alpha-like 1	0.288389											1434606_at	v-erb-b2 erythroblastic leukemia viral oncogene homolog 3 (avian)	-0.346168
			1428386_at	acyl-CoA synthetase long-chain family member 3	0.263397											1417694_at	growth factor receptor bound protein 2-associated protein 1	-0.292061
			1435536_at	regulatory solute carrier protein, family 1, member 1	0.27987											1422903_at	lymphocyte antigen 86	-0.486514
			1435904_at	eukaryotic translation initiation factor 2C, 3	0.363169											1457867_at	sphingosine-1-phosphate phosphotase 2	-0.331254
			1439968_x_at	Adult male corpora quadrigemina cDNA, RIKEN full-length enriched library, clone:B230215D24 product:unclassifiable, full insert sequence	0.240475											1434410_at	cDNA sequence BC043118	-0.488386
			1448199_at	ankyrin repeat domain 10	0.315989											1452123_s_at	FERM domain containing 4B	-0.403541
			1449668_s_at	RIKEN cDNA A730024A03 gene	0.296399											1460710_at	gb:BB748999 /DB_XREF=gi:16153235 /DB_XREF=BB748999 /CLONE=G030102C24 /FEA=EST /CNT=27 /TID=Mm.153916.2 /TIER=Stack /STK=23 /UG=Mm.153916 /LL=11540 /UG_GENE=Adora2a /UG_TITLE=adenosine A2a receptor	-0.490687
			1456388_at	ATPase, class VI, type 11A	0.285253											1434094_at	RIKEN cDNA 6330530A05 gene	-0.544576
			1439386_x_at	methionine adenosyltransferase II, alpha	0.309652											1450483_at	gap junction membrane channel protein alpha 12	-0.525395
			1417408_at	coagulation factor III	0.349353											1416232_at	oligodendrocyte transcription factor 2	-0.675096
			1438976_x_at	methionine adenosyltransferase II, alpha	0.271077											1416318_at	serine (or cysteine) peptidase inhibitor, clade B, member 1a	-1.09468
			1435454_a_at	cDNA sequence BC006779	0.390844											1419063_at	UDP galactosyltransferase 8A	-0.624128
			1452268_at	RIKEN cDNA 2810485I05 gene	0.399859
			1450966_at	carnitine O-octanoyltransferase	0.393263
			1429762_a_at	Bardet-Biedl syndrome 5 (human)	0.345842
			1433674_a_at	RNA, U22 small nucleolar	0.292501
			1434699_at	RIKEN cDNA 6030408C04 gene	0.414007
			1434866_x_at	carnitine palmitoyltransferase 1a, liver	0.291297
			1435744_at	RIKEN cDNA 6720401G13 gene	0.262536
			1440936_at	serine active site containing 1	0.322689
			1439610_at	10 days neonate skin cDNA, RIKEN full-length enriched library, clone:4732466D14 product:hypothetical protein, full insert sequence	0.263655
			1440056_at	Adult male hippocampus cDNA, RIKEN full-length enriched library, clone:C630001C05 product:unclassifiable, full insert sequence	0.440575
			1449601_x_at	gb:AV348780 /DB_XREF=gi:6389839 /DB_XREF=AV348780 /CLONE=6430711G14 /FEA=EST /CNT=2 /TID=Mm.86760.3 /TIER=ConsEnd /STK=2 /UG=Mm.86760 /UG_TITLE=ESTs	0.343927
			1429215_at	RIKEN cDNA 2310058N22 gene	0.234176
			1433640_at	gb:BG070740 /DB_XREF=gi:12553309 /DB_XREF=H3090F06-3 /CLONE=H3090F06 /FEA=EST /CNT=123 /TID=Mm.25703.3 /TIER=Stack /STK=78 /UG=Mm.25703 /LL=51886 /UG_GENE=D3Ertd330e /UG_TITLE=DNA segment, Chr 3, ERATO Doi 330, expressed	0.406645
			1434238_at	gb:BQ176372 /DB_XREF=gi:20351864 /DB_XREF=UI-M-DJ2-bwg-j-18-0-UI.s1 /CLONE=UI-M-DJ2-bwg-j-18-0-UI /FEA=EST /CNT=48 /TID=Mm.24067.1 /TIER=Stack /STK=38 /UG=Mm.24067 /LL=105829 /UG_GENE=AI425886 /UG_TITLE=expressed sequence AI425886	0.295331
			1434846_at	RIKEN cDNA 1700065A05 gene	0.342967
			1436678_at	gb:AI844814 /DB_XREF=gi:5488760 /DB_XREF=UI-M-AH1-agx-f-12-0-UI.s1 /CLONE=UI-M-AH1-agx-f-12-0-UI /FEA=EST /CNT=8 /TID=Mm.200820.1 /TIER=Stack /STK=8 /UG=Mm.200820 /LL=100745 /UG_GENE=AI844814 /UG_TITLE=expressed sequence AI844814	0.249029
			1448188_at	uncoupling protein 2 (mitochondrial, proton carrier)	0.316183
			1449901_a_at	mitogen-activated protein kinase kinase kinase 6	0.387305
			1415806_at	plasminogen activator, tissue	0.372619
			1424671_at	pleckstrin homology domain containing, family F (with FYVE domain) member 1	0.271487
			1453310_at	peptidylprolyl isomerase (cyclophilin)-like 6	0.386038
			1456901_at	ADAMTS20 B long isoform (Adamts20) mRNA, complete cds; alternatively spliced	0.305897
			1416559_at	RIKEN cDNA 1500003O22 gene	0.471278
			1434773_a_at	solute carrier family 2 (facilitated glucose transporter), member 1	0.463533
			1449620_s_at	DNA segment, Chr 16, Wayne State University 65, expressed	0.275679
			1456401_at	calcium channel, voltage-dependent, beta 2 subunit	0.262015
			1416129_at	ERBB receptor feedback inhibitor 1	0.276194
			1418967_a_at	Suppression of tumorigenicity 7	0.290458
			1415996_at	thioredoxin interacting protein	0.337111
			1437418_at	gb:BG070683 /DB_XREF=gi:12553252 /DB_XREF=H3090A03-3 /CLONE=H3090A03 /FEA=EST /CNT=20 /TID=Mm.11171.1 /TIER=Stack /STK=18 /UG=Mm.11171 /UG_TITLE=ESTs	0.465823
			1416772_at	carnitine palmitoyltransferase 2	0.266068
			1437520_a_at	pericentrin 1	0.446852
			1434686_at	CBP-interacting protein 3 (CIP3 gene)	0.410815
			1438838_at	RIKEN cDNA B230206F22 gene	0.510706
			1437030_at	phospholipase C, delta 4	0.331507
			1455238_at	melanoma associated antigen (mutated) 1-like 1	0.316724

## Sheet: C57BL6
C57BL/6J		ACUTE	Probe set	Gene	Fold change (Log2)	ACUTE	Probe set	Gene	Fold change (Log2)		CHRONIC	Probe set	Gene	Fold change (Log2)	CHRONIC	Probe set	Gene	Fold change (Log2)
MORPHINE		UP	1416125_at	FK506 binding protein 5	0.940347	DOWN	1449273_at	cytoplasmic FMR1 interacting protein 2	-0.466631		UP	1416125_at	FK506 binding protein 5	0.747496	DOWN	1439386_x_at	methionine adenosyltransferase II, alpha	-0.278195
			1418595_at	plasma membrane associated protein, S3-12	1.20446		1437107_at	RAB6B, member RAS oncogene family	-0.485888			1418595_at	plasma membrane associated protein, S3-12	1.25165		1417130_s_at	angiopoietin-like 4	-0.405429
			1419874_x_at	zinc finger and BTB domain containing 16	1.6606		1455799_at	RAR-related orphan receptor beta	-0.304048			1419874_x_at	zinc finger and BTB domain containing 16	1.29177		1417408_at	coagulation factor III	-0.437391
			1420772_a_at	TSC22 domain family 3	1.21491		1435527_at	RIKEN cDNA 1500041O16 gene	-0.350576			1420772_a_at	TSC22 domain family 3	0.74217		1438976_x_at	methionine adenosyltransferase II, alpha	-0.266031
			1424633_at	calcium/calmodulin-dependent protein kinase I gamma	0.65569		1443589_at	DNA segment, Chr X, ERATO Doi 242, expressed	-0.296382			1424633_at	calcium/calmodulin-dependent protein kinase I gamma	0.627622		1435454_a_at	cDNA sequence BC006779	-0.428821
			1424638_at	cyclin-dependent kinase inhibitor 1A (P21)	1.79865		1459464_at	Microtubule-actin crosslinking factor (Macf)	-0.305824			1424638_at	cyclin-dependent kinase inhibitor 1A (P21)	1.28323		1437520_a_at	pericentrin 1	-1.07353
			1425281_a_at	TSC22 domain family 3	1.53724		1424349_a_at	lysophosphatidylglycerol acyltransferase 1	-0.299046			1425281_a_at	TSC22 domain family 3	0.988862		1452268_at	RIKEN cDNA 2810485I05 gene	-0.397157
			1427345_a_at	sulfotransferase family 1A, phenol-preferring, member 1	1.09963		1456120_at	RIKEN cDNA 3110001I20 gene	-0.302284			1427345_a_at	sulfotransferase family 1A, phenol-preferring, member 1	1.31824		1428259_at	RIKEN cDNA 2310075M15 gene	-0.404083
			1435119_at	gb:BE956710 /DB_XREF=gi:10601528 /DB_XREF=UI-M-BG2-bbn-d-11-0-UI.s1 /CLONE=UI-M-BG2-bbn-d-11-0-UI /FEA=EST /CNT=22 /TID=Mm.93670.1 /TIER=Stack /STK=20 /UG=Mm.93670 /UG_TITLE=ESTs	1.35483		1450395_at	solute carrier family 22 (organic cation transporter), member 5	-0.275993			1435119_at	gb:BE956710 /DB_XREF=gi:10601528 /DB_XREF=UI-M-BG2-bbn-d-11-0-UI.s1 /CLONE=UI-M-BG2-bbn-d-11-0-UI /FEA=EST /CNT=22 /TID=Mm.93670.1 /TIER=Stack /STK=20 /UG=Mm.93670 /UG_TITLE=ESTs	1.45298		1443870_at	ATP-binding cassette, sub-family C (CFTR/MRP), member 4	-0.54093
			1439163_at	PREDICTED: zinc finger and BTB domain containing 16 [Mus musculus], mRNA sequence	1.53935		1439108_at	myeloid/lymphoid or mixed-lineage leukemia 5	-0.300772			1439163_at	PREDICTED: zinc finger and BTB domain containing 16 [Mus musculus], mRNA sequence	1.77936		1436427_at	PRP4 pre-mRNA processing factor 4 homolog B (yeast)	-0.451807
			1442025_a_at	gb:AI467657 /DB_XREF=gi:4320994 /DB_XREF=ve44f05.x1 /CLONE=IMAGE:821025 /FEA=EST /CNT=11 /TID=Mm.34106.1 /TIER=ConsEnd /STK=3 /UG=Mm.34106 /LL=102538 /UG_GENE=AI467657 /UG_TITLE=expressed sequence AI467657	1.69355		1423754_at	interferon induced transmembrane protein 3	-0.320789			1442025_a_at	gb:AI467657 /DB_XREF=gi:4320994 /DB_XREF=ve44f05.x1 /CLONE=IMAGE:821025 /FEA=EST /CNT=11 /TID=Mm.34106.1 /TIER=ConsEnd /STK=3 /UG=Mm.34106 /LL=102538 /UG_GENE=AI467657 /UG_TITLE=expressed sequence AI467657	1.26886		1450966_at	carnitine O-octanoyltransferase	-0.452732
			1448231_at	FK506 binding protein 5	1.04691		1428795_at	RIKEN cDNA 1110021L09 gene	-0.291009			1448231_at	FK506 binding protein 5	0.805781		1429762_a_at	Bardet-Biedl syndrome 5 (human)	-0.322519
			1425557_x_at	TSC22 domain family 3	0.942226		1434141_at	guanylate cyclase 1, soluble, alpha 3	-0.278462			1425557_x_at	TSC22 domain family 3	0.475151		1433674_a_at	RNA, U22 small nucleolar	-0.291345
			1439341_at	cDNA sequence AK220484	0.432452		1443129_at	16 days embryo head cDNA, RIKEN full-length enriched library, clone:C130018E23 product:hypothetical protein, full insert sequence	-0.331338			1439341_at	cDNA sequence AK220484	0.307115		1434699_at	RIKEN cDNA 6030408C04 gene	-0.347694
			1449799_s_at	plakophilin 2	0.669704		1454078_a_at	galactose-3-O-sulfotransferase 1	-0.408325			1449799_s_at	plakophilin 2	0.369952		1434866_x_at	carnitine palmitoyltransferase 1a, liver	-0.446282
			1418534_at	frizzled homolog 2 (Drosophila)	0.836792		1447807_s_at	pleckstrin homology domain containing, family H (with MyTH4 domain) member 1	-0.493034			1418534_at	frizzled homolog 2 (Drosophila)	0.968191		1435744_at	RIKEN cDNA 6720401G13 gene	-0.396534
			1417109_at	tubulointerstitial nephritis antigen-like	0.64247		1433463_at	RIKEN cDNA 0610010K06 gene	-0.315282			1417109_at	tubulointerstitial nephritis antigen-like	0.894158		1440936_at	serine active site containing 1	-0.425297
			1428384_at	DNA segment, Chr 4, Brigham & Women's Genetics 0951 expressed	0.405795		1448882_at	RIKEN cDNA 0610009E20 gene	-0.31967			1428384_at	DNA segment, Chr 4, Brigham & Women's Genetics 0951 expressed	0.35884		1439610_at	10 days neonate skin cDNA, RIKEN full-length enriched library, clone:4732466D14 product:hypothetical protein, full insert sequence	-0.404896
			1418135_at	AF4/FMR2 family, member 1	0.703329		1449019_at	A kinase (PRKA) anchor protein 1	-0.293705			1429642_at	AN1, ubiquitin-like, homolog (Xenopus laevis)	0.474132		1440056_at	Adult male hippocampus cDNA, RIKEN full-length enriched library, clone:C630001C05 product:unclassifiable, full insert sequence	-0.262947
			1428547_at	5' nucleotidase, ecto	0.77917		1418912_at	plexin domain containing 2	-0.289577			1434628_a_at	rhophilin, Rho GTPase binding protein 2	0.324509		1449601_x_at	gb:AV348780 /DB_XREF=gi:6389839 /DB_XREF=AV348780 /CLONE=6430711G14 /FEA=EST /CNT=2 /TID=Mm.86760.3 /TIER=ConsEnd /STK=2 /UG=Mm.86760 /UG_TITLE=ESTs	-0.336728
			1426368_at	similar to Ras and Rab interactor 2 (Ras interaction/interference protein 2)	0.786377		1448908_at	phosphatidic acid phosphatase type 2B	-0.398064			1450036_at	serum/glucocorticoid regulated kinase 3	0.276417		1434686_at	CBP-interacting protein 3 (CIP3 gene)	-0.524941
			1429642_at	AN1, ubiquitin-like, homolog (Xenopus laevis)	0.608327		1434736_at	hepatic leukemia factor	-0.435534			1450718_at	adaptor protein with pleckstrin homology and src	0.497876		1426832_at	RIKEN cDNA 6330505F04 gene	-0.574225
			1434628_a_at	rhophilin, Rho GTPase binding protein 2	0.612726		1442138_at	G protein-coupled receptor 62	-0.551578			1442026_at	gb:AI467657 /DB_XREF=gi:4320994 /DB_XREF=ve44f05.x1 /CLONE=IMAGE:821025 /FEA=EST /CNT=11 /TID=Mm.34106.1 /TIER=ConsEnd /STK=3 /UG=Mm.34106 /LL=102538 /UG_GENE=AI467657 /UG_TITLE=expressed sequence AI467657	0.739276		1433859_at	RIKEN cDNA D030070L09 gene	-0.399337
			1450036_at	serum/glucocorticoid regulated kinase 3	0.437723		1459214_at	ODZ2 (Odz2)	-0.346546			1421321_a_at	neuroepithelial cell transforming gene 1	1.19306		1427177_at	FYVE and coiled-coil domain containing 1	-0.467818
			1450718_at	adaptor protein with pleckstrin homology and src	0.529028		1435705_at	similar to hypothetical protein FLJ12895	-0.282744			1420918_at	serum/glucocorticoid regulated kinase 3	0.684958		1429418_at	CDC14 cell division cycle 14 homolog B (S. cerevisiae)	-0.344191
			1417273_at	pyruvate dehydrogenase kinase, isoenzyme 4	1.07003		1434807_s_at	metaxin 3	-0.311641			1418532_at	frizzled homolog 2 (Drosophila)	0.85696		1433545_s_at	RIKEN cDNA 5730439E10 gene	-0.283954
			1435264_at	elastin microfibril interfacer 2	0.360498		1418737_at	nudix (nucleoside diphosphate linked moiety X)-type motif 2	-0.381794			1426081_a_at	deiodinase, iodothyronine, type II	0.299049		1435391_at	gb:BM236842 /DB_XREF=gi:17872112 /DB_XREF=K0442A11-3 /CLONE=K0442A11 /FEA=EST /CNT=20 /TID=Mm.89914.1 /TIER=Stack /STK=17 /UG=Mm.89914 /UG_TITLE=ESTs	-0.366763
			1442026_at	gb:AI467657 /DB_XREF=gi:4320994 /DB_XREF=ve44f05.x1 /CLONE=IMAGE:821025 /FEA=EST /CNT=11 /TID=Mm.34106.1 /TIER=ConsEnd /STK=3 /UG=Mm.34106 /LL=102538 /UG_GENE=AI467657 /UG_TITLE=expressed sequence AI467657	0.544686		1453055_at	sema domain, transmembrane domain (TM), and cytoplasmic domain, (semaphorin) 6D	-0.464129			1416559_at	RIKEN cDNA 1500003O22 gene	0.405797		1436096_at	Adult male corpora quadrigemina cDNA, RIKEN full-length enriched library, clone:B230209O07 product:unclassifiable, full insert sequence	-0.277664
			1421321_a_at	neuroepithelial cell transforming gene 1	1.27179		1439724_at	resistance to inhibitors of cholinesterase 8 homolog B (C. elegans)	-0.314362			1418533_s_at	frizzled homolog 2 (Drosophila)	0.514881		1451219_at	ORM1-like 1 (S. cerevisiae)	-0.698396
			1420918_at	serum/glucocorticoid regulated kinase 3	0.694623		1442180_at	deleted in lymphocytic leukemia, 7	-0.333114			1420919_at	serum/glucocorticoid regulated kinase 3	0.363669		1435025_at	RIKEN cDNA 4930415J21 gene	-0.310046
			1418532_at	frizzled homolog 2 (Drosophila)	0.575667		1425560_a_at	S100 calcium binding protein A16	-0.395113			1457373_at	Transcribed locus	0.441175		1428100_at	splicing factor, arginine/serine-rich 1 (ASF/SF2)	-0.380513
			1451601_a_at	cDNA sequence BC011467	0.312341		1452222_at	utrophin	-0.289349			1448188_at	uncoupling protein 2 (mitochondrial, proton carrier)	0.30947		1429240_at	StAR-related lipid transfer (START) domain containing 4	-0.45577
			1426081_a_at	deiodinase, iodothyronine, type II	0.573896		1424694_at	RIKEN cDNA 2010011I20 gene	-0.297559			1449901_a_at	mitogen-activated protein kinase kinase kinase 6	0.274927		1434073_at	G protein-coupled receptor associated sorting protein 2	-0.312016
			1416559_at	RIKEN cDNA 1500003O22 gene	0.431787		1428582_at	RIKEN cDNA 2010208K18 gene	-0.293793			1435553_at	PDZ domain containing 3	0.459655		1451302_at	RIKEN cDNA 1110012L19 gene	-0.305415
			1418533_s_at	frizzled homolog 2 (Drosophila)	0.43273		1435822_at	RIKEN cDNA D830012I24 gene	-0.397906			1437247_at	fos-like antigen 2	0.614904		1453310_at	peptidylprolyl isomerase (cyclophilin)-like 6	-0.876962
			1424443_at	transmembrane 6 superfamily member 1	0.696264		1455392_at	RIKEN cDNA 9630019K15 gene	-0.56844			1452218_at	cDNA sequence BC018601	0.563663		1456901_at	ADAMTS20 B long isoform (Adamts20) mRNA, complete cds; alternatively spliced	-0.937268
			1420919_at	serum/glucocorticoid regulated kinase 3	0.278222		1418412_at	tumor protein D52-like 1	-0.265155			1429183_at	plakophilin 2	0.405543		1438838_at	RIKEN cDNA B230206F22 gene	-0.637118
			1457373_at	Transcribed locus	0.367163		1429907_at	RIKEN cDNA 1700094D03 gene	-0.294542			1428143_a_at	patatin-like phospholipase domain containing 2	0.377381		1437030_at	phospholipase C, delta 4	-0.386404
			1416926_at	transformation related protein 53 inducible nuclear protein 1	0.716111		1447676_x_at	S100 calcium binding protein A16 (S100a16), mRNA	-0.404063			1448397_at	gap junction membrane channel protein beta 6	0.600024		1455238_at	melanoma associated antigen (mutated) 1-like 1	-0.406807
			1435292_at	TBC1 domain family, member 4	0.463208		1430068_at	RIKEN cDNA C030011L09 gene	-0.289114			1427127_x_at	heat shock protein 1B	1.12117		1456914_at	expressed sequence AW209116	-0.788391
			1435577_at	disabled homolog 1 (Drosophila)	0.26919		1417011_at	syndecan 2	-0.333249			1427126_at	heat shock protein 1B	1.2381		1428387_at	acyl-CoA synthetase long-chain family member 3	-0.523231
			1448188_at	uncoupling protein 2 (mitochondrial, proton carrier)	0.553341		1435893_at	very low density lipoprotein receptor	-0.401757			1449254_at	secreted phosphoprotein 1	0.894749		1437076_at	RIKEN cDNA A930017M01 gene	-0.507926
			1449901_a_at	mitogen-activated protein kinase kinase kinase 6	0.586694		1429284_at	RIKEN cDNA 8430436F23 gene	-0.642674			1451006_at	xanthine dehydrogenase	0.775719		1454836_at	transmembrane protein 18	-0.683083
			1435553_at	PDZ domain containing 3	0.316443		1434036_at	metastasis suppressor 1	-0.390158			1434773_a_at	solute carrier family 2 (facilitated glucose transporter), member 1	0.364866		1442119_at	expressed sequence AI449212	-0.690759
			1437247_at	fos-like antigen 2	0.279339		1436309_at	neuropilin (NRP) and tolloid (TLL)-like 2	-0.270916			1428394_at	phytanoyl-CoA dioxygenase domain containing 1 /// leucine rich repeat containing 8	0.420307		1436274_at	Transcribed locus	-0.423175
			1452218_at	cDNA sequence BC018601	0.289399		1440962_at	solute carrier family 8 (sodium/calcium exchanger), member 3	-0.63382			1455007_s_at	glutamic pyruvate transaminase (alanine aminotransferase) 2	0.401937		1425458_a_at	growth factor receptor bound protein 10	-0.366763
			1429183_at	plakophilin 2	0.408879		1448945_at	plasma membrane proteolipid	-0.597806			1431182_at	heat shock protein 8 /// similar to heat shock protein 8 /// similar to heat shock protein 8 /// similar to Heat shock cognate 71 kDa protein	0.361805		1429215_at	RIKEN cDNA 2310058N22 gene	-0.263068
			1428143_a_at	patatin-like phospholipase domain containing 2	0.443481		1416357_a_at	melanoma cell adhesion molecule	-1.06696			1418091_at	transcription factor CP2-like 1	0.264674		1433640_at	gb:BG070740 /DB_XREF=gi:12553309 /DB_XREF=H3090F06-3 /CLONE=H3090F06 /FEA=EST /CNT=123 /TID=Mm.25703.3 /TIER=Stack /STK=78 /UG=Mm.25703 /LL=51886 /UG_GENE=D3Ertd330e /UG_TITLE=DNA segment, Chr 3, ERATO Doi 330, expressed	-0.621089
			1456231_at	phospholipase A2, group III	0.399759		1415802_at	solute carrier family 16 (monocarboxylic acid transporters), member 1	-0.67518			1418203_at	phorbol-12-myristate-13-acetate-induced protein 1	0.343666		1434238_at	gb:BQ176372 /DB_XREF=gi:20351864 /DB_XREF=UI-M-DJ2-bwg-j-18-0-UI.s1 /CLONE=UI-M-DJ2-bwg-j-18-0-UI /FEA=EST /CNT=48 /TID=Mm.24067.1 /TIER=Stack /STK=38 /UG=Mm.24067 /LL=105829 /UG_GENE=AI425886 /UG_TITLE=expressed sequence AI425886	-0.338175
			1448397_at	gap junction membrane channel protein beta 6	0.748079		1418472_at	aspartoacylase (aminoacylase) 2	-0.797579			1434283_at	Modulator recognition factor 2 (Mrf2)	0.411467		1434846_at	RIKEN cDNA 1700065A05 gene	-0.611688
			1427127_x_at	heat shock protein 1B	0.491843		1422903_at	lymphocyte antigen 86	-0.694508			1416041_at	serum/glucocorticoid regulated kinase	0.403697		1436678_at	gb:AI844814 /DB_XREF=gi:5488760 /DB_XREF=UI-M-AH1-agx-f-12-0-UI.s1 /CLONE=UI-M-AH1-agx-f-12-0-UI /FEA=EST /CNT=8 /TID=Mm.200820.1 /TIER=Stack /STK=8 /UG=Mm.200820 /LL=100745 /UG_GENE=AI844814 /UG_TITLE=expressed sequence AI844814	-0.422483
			1427126_at	heat shock protein 1B	0.662999		1457867_at	sphingosine-1-phosphate phosphotase 2	-0.549748			1452385_at	ubiquitin specific peptidase 53	0.436487		1418967_a_at	Suppression of tumorigenicity 7	-0.271112
			1449254_at	secreted phosphoprotein 1	0.83699		1435168_at	RIKEN cDNA 5430400N05 gene	-0.395007			1452318_a_at	heat shock protein 1B	0.963297		1436443_a_at	KDEL (Lys-Asp-Glu-Leu) containing 1	-0.280674
			1451006_at	xanthine dehydrogenase	1.20851		1451008_at	ST8 alpha-N-acetyl-neuraminide alpha-2,8-sialyltransferase 3	-0.440025			1426501_a_at	Traf2 binding protein	0.368431		1420131_s_at	pituitary tumor-transforming 1 interacting protein	-0.406626
			1434773_a_at	solute carrier family 2 (facilitated glucose transporter), member 1	0.740504		1418174_at	D site albumin promoter binding protein	-0.479778			1416260_a_at	sorting nexin 1	0.355276		1434910_at	RIKEN cDNA A830080D01 gene	-0.355094
			1428394_at	phytanoyl-CoA dioxygenase domain containing 1 /// leucine rich repeat containing 8	0.301161		1431469_a_at	CXXC finger 5	-0.460219			1423289_a_at	RIKEN cDNA 1810029B16 gene	0.304231		1457467_at	Transcribed locus	-0.501588
			1455007_s_at	glutamic pyruvate transaminase (alanine aminotransferase) 2	0.48785		1455242_at	Forkhead box P1 (Foxp1), mRNA	-0.353222			1426260_a_at	UDP glucuronosyltransferase 1 family, polypeptide A2 /// UDP glucuronosyltransferase 1 family, polypeptide A6A /// UDP glycosyltransferase 1 family, polypeptide A10 /// UDP glucuronosyltransferase 1 family, polypeptide A7C /// UDP glucuronosyltransferase 1 family, polypeptide A5 /// UDP glucuronosyltransferase 1 family, polypeptide A9 /// UDP glucuronosyltransferase 1 family, polypeptide A6B /// …	0.409515		1416067_at	interferon-related developmental regulator 1	-0.412448
			1431182_at	heat shock protein 8 /// similar to heat shock protein 8 /// similar to heat shock protein 8 /// similar to Heat shock cognate 71 kDa protein	0.652422		1421140_a_at	forkhead box P1	-0.465299			1426215_at	dopa decarboxylase	0.359425		1433501_at	cathepsin O	-0.2862
			1448471_a_at	cytotoxic T lymphocyte-associated protein 2 alpha	0.344931		1419066_at	immediate early response 5-like	-0.335917			1449620_s_at	DNA segment, Chr 16, Wayne State University 65, expressed	0.383367		1435590_at	RIKEN cDNA D430047L21 gene	-0.535333
			1419423_at	stabilin 2	0.315071		1435854_at	transmembrane protein 10	-0.815103			1456401_at	calcium channel, voltage-dependent, beta 2 subunit	0.464752		1444517_at	gene model 872, (NCBI)	-0.283666
			1418091_at	transcription factor CP2-like 1	0.480112		1450853_at	transducin-like enhancer of split 4, homolog of Drosophila E(spl)	-0.760288			1416371_at	apolipoprotein D	0.426574		1422573_at	AMP deaminase 3	-0.282723
			1418203_at	phorbol-12-myristate-13-acetate-induced protein 1	0.535761		1434094_at	RIKEN cDNA 6330530A05 gene	-0.883224			1431062_a_at	SEC8-like 1 (S. cerevisiae)	0.795268		1422636_at	cyclin D binding myb-like transcription factor 1	-0.414916
			1434283_at	Modulator recognition factor 2 (Mrf2)	0.433675		1423424_at	zinc finger protein of the cerebellum 3	-0.360686			1449335_at	tissue inhibitor of metalloproteinase 3	0.273647		1423191_at	formin binding protein 4	-0.298866
			1416811_s_at	cytotoxic T lymphocyte-associated protein 2 alpha /// cytotoxic T lymphocyte-associated protein 2 beta	0.554666		1417693_a_at	growth factor receptor bound protein 2-associated protein 1	-0.73928			1428484_at	oxysterol binding protein-like 3	0.44258		1423447_at	caseinolytic peptidase X (E.coli)	-0.43146
			1437967_at	PREDICTED: Mus musculus similar to hypothetical protein FLJ39502 (LOC546765), mRNA	0.48369		1448748_at	pleckstrin	-0.318432			1453782_at	RIKEN cDNA 3021401C12 gene	0.449282		1434087_at	5,10-methylenetetrahydrofolate reductase	-0.26439
			1455179_at	membrane protein, palmitoylated 7 (MAGUK p55 subfamily member 7)	0.662254		1420377_at	ST8 alpha-N-acetyl-neuraminide alpha-2,8-sialyltransferase 2	-0.306716			1418025_at	basic helix-loop-helix domain containing, class B2	0.427467		1434354_at	monoamine oxidase B	-0.277967
			1426243_at	cystathionase (cystathionine gamma-lyase)	0.314286		1445421_at	Transcribed locus	-0.300854			1425072_at	S-phase kinase-associated protein 2 (p45)	0.439644		1434806_at	metaxin 3	-0.582317
			1427308_at	disabled homolog 1 (Drosophila)	0.288485		1424468_s_at	pleckstrin homology-like domain, family B, member 1	-0.640271			1441467_at	Tetraspanin 5 (Tspan5), mRNA	0.712607		1435655_at	ribosomal protein L12 /// similar to 60S ribosomal protein L12 /// similar to 60S ribosomal protein L12 /// similar to 60S ribosomal protein L12	-0.685752
			1441075_at	nitric oxide synthase trafficker	0.759354		1436931_at	regulatory factor X, 4 (influences HLA class II expression)	-0.333748			1444017_at	Pellino 1, mRNA (cDNA clone MGC:29041 IMAGE:3600130)	0.549821		1436222_at	growth arrest specific 5	-0.424332
			1454984_at	expressed sequence AW061234	0.286588		1449065_at	acyl-CoA thioesterase 1	-0.39681			1439946_at	Myocyte enhancer factor 2C, mRNA (cDNA clone MGC:46981 IMAGE:4500786)	0.72765		1449312_at	neuropeptide Y receptor Y5	-0.525044
			1423233_at	CCAAT/enhancer binding protein (C/EBP), delta	1.0251		1417903_at	deafness, autosomal dominant 5 homolog (human)	-0.426563			1438012_at	protein phosphatase 1 (formerly 2C)-like	0.564532		1451125_at	cDNA sequence BC017133	-0.285375
			1434202_a_at	cDNA sequence BC055107	0.265367		1448182_a_at	CD24a antigen	-0.339208			1421028_a_at	myocyte enhancer factor 2C	0.550068		1455110_at	0 day neonate head cDNA, RIKEN full-length enriched library, clone:4833405J22 product:unclassifiable, full insert sequence	-0.336176
			1438385_s_at	glutamic pyruvate transaminase (alanine aminotransferase) 2	0.494351		1423796_at	splicing factor proline/glutamine rich (polypyrimidine tract binding protein associated)	-0.263163			1436909_at	RIKEN cDNA B430110G05 gene	0.787006		1455721_at	G1 to S phase transition 2	-0.273345
			1423062_at	insulin-like growth factor binding protein 3	0.474122		1439096_at	RIKEN cDNA 5330420D20 gene	-0.297041			1437560_at	neurotrophic tyrosine kinase, receptor, type 2	0.450223		1455904_at	growth arrest specific 5	-0.518507
			1434378_a_at	Max dimerization protein 4, mRNA (cDNA clone MGC:19425 IMAGE:3490469)	0.32611		1433670_at	epithelial membrane protein 2	-0.264405			1444111_at	RIKEN cDNA 2200002K05 gene (2200002K05Rik), mRNA	0.483466		1434510_at	3'-phosphoadenosine 5'-phosphosulfate synthase 2	-0.366219
			1448181_at	Kruppel-like factor 15	0.543699		1435649_at	nexilin	-0.618081			1423597_at	ATPase, aminophospholipid transporter (APLT), class I, type 8A, member 1	0.454704		1429497_s_at	sorting nexin 6	-0.317355
			1419442_at	matrilin 2	0.483717		1440545_at	Adult male corpora quadrigemina cDNA, RIKEN full-length enriched library, clone:B230378A03 product:hypothetical protein, full insert sequence	-0.322464			1424387_at	prolactin-like protein C 3	0.448676		1450660_at	6-pyruvoyl-tetrahydropterin synthase	-0.461391
			1433428_x_at	transglutaminase 2, C polypeptide	0.270005		1419073_at	transmembrane protein with EGF-like and two follistatin-like domains 2	-0.465056			1442206_at	MAM domain containing 1	0.485383		1434287_at	1-acylglycerol-3-phosphate O-acyltransferase 5 (lysophosphatidic acid acyltransferase, epsilon)	-0.471913
			1433653_at	cDNA sequence BC029169	0.584166		1460587_at	RIKEN cDNA B230215L15 gene	-0.609617			1435135_at	arylacetamide deacetylase-like 1	0.619976		1450976_at	N-myc downstream regulated gene 1	-0.306969
			1455091_at	Premature mRNA for mKIAA1585 protein	0.313972		1435343_at	dedicator of cytokinesis 10	-0.372231			1422733_at	four jointed box 1 (Drosophila)	0.574398		1456174_x_at	N-myc downstream regulated gene 1	-0.36922
			1439386_x_at	methionine adenosyltransferase II, alpha	0.266149		1452353_at	G protein-coupled receptor 155	-0.399446			1441430_at	Transcribed locus	0.3395		1417647_at	sorting nexin 5	-0.337247
			1415996_at	thioredoxin interacting protein	0.570836		1433762_at	RIKEN cDNA C630043F03 gene	-0.496976			1460399_at	cDNA sequence BC018601	0.31924		1433514_at	ethanolamine kinase 1	-0.358563
			1437418_at	gb:BG070683 /DB_XREF=gi:12553252 /DB_XREF=H3090A03-3 /CLONE=H3090A03 /FEA=EST /CNT=20 /TID=Mm.11171.1 /TIER=Stack /STK=18 /UG=Mm.11171 /UG_TITLE=ESTs	0.551417		1435618_at	paraneoplastic antigen MA2	-0.356961			1452388_at	heat shock protein 1A	0.868568		1449010_at	heat shock 70kDa protein 4 like	-0.296824
			1417130_s_at	angiopoietin-like 4	0.459576		1458104_a_at	cDNA sequence BC038167	-0.531535			1458941_at	RIKEN cDNA D130016B08 gene	0.382162		1457683_at	glutamate receptor, ionotropic, kainate 2 (beta 2)	-0.416818
			1416041_at	serum/glucocorticoid regulated kinase	1.18606		1448767_s_at	gap junction membrane channel protein beta 1	-0.586335			1459219_at	Rap guanine nucleotide exchange factor (GEF) 2, mRNA (cDNA clone IMAGE:30545886)	0.562388		1417946_at	abhydrolase domain containing 3	-0.39913
			1452385_at	ubiquitin specific peptidase 53	0.527673		1423285_at	coagulation factor C homolog (Limulus polyphemus)	-0.264546			1437311_at	RIKEN cDNA A930034L06 gene	0.400628		1426524_at	glucosamine-6-phosphate deaminase 2	-0.330717
			1452318_a_at	heat shock protein 1B	0.470991		1424133_at	RIKEN cDNA 6530411B15 gene	-1.00406			1417236_at	EH-domain containing 3	0.447593		1427916_at	suppression of tumorigenicity 7-like	-0.313319
			1426501_a_at	Traf2 binding protein	0.274399		1452595_at	a disintegrin-like and metallopeptidase (reprolysin type) with thrombospondin type 1 motif, 4	-0.635914			1417342_at	protein phosphatase 1, regulatory (inhibitor) subunit 2	0.352867		1435588_at	CDNA, clone:Y1G0111C17, strand:plus, reference:ENSEMBL:Mouse-Transcript-ENST:ENSMUST00000048820, based on BLAT search	-0.29611
			1455978_a_at	matrilin 2	0.595617		1455845_at	cDNA sequence BC030477	-0.664748			1423420_at	adrenergic receptor, beta 1	0.494761		1449415_at	chromodomain helicase DNA binding protein 1-like	-0.4637
			1454699_at	sestrin 1	0.475637		1435171_at	13 days embryo stomach cDNA, RIKEN full-length enriched library, clone:D530019O13 product:hypothetical protein, full insert sequence	-0.78697			1433697_at	expressed sequence AV312086	0.265711		1450047_at	heparan sulfate 6-O-sulfotransferase 2	-0.399205
			1416653_at	syntaxin binding protein 3A	0.407191		1433630_at	Similar to hypothetical protein FLJ12748 (LOC208158), mRNA	-0.550788			1435899_at	RIKEN cDNA 9430079B08 gene	0.318779		1454951_at	zinc finger protein 606	-0.352714
			1438386_x_at	methionine adenosyltransferase II, alpha	0.270743		1434606_at	v-erb-b2 erythroblastic leukemia viral oncogene homolog 3 (avian)	-0.688974			1436408_at	gb:BE946298 /DB_XREF=gi:10524057 /DB_XREF=UI-M-BZ0-axt-c-11-0-UI.s1 /CLONE=UI-M-BZ0-axt-c-11-0-UI /FEA=EST /CNT=13 /TID=Mm.44618.1 /TIER=Stack /STK=9 /UG=Mm.44618 /LL=104582 /UG_GENE=AW049332 /UG_TITLE=expressed sequence AW049332	0.355031		1456824_at	Zinc finger protein 612, mRNA (cDNA clone IMAGE:3586510)	-0.424722
			1417408_at	coagulation factor III	0.346665		1450483_at	gap junction membrane channel protein alpha 12	-0.414939			1444585_at	arginine decarboxylase	0.298418		1434444_s_at	gb:AV113524 /DB_XREF=gi:16382126 /DB_XREF=AV113524 /CLONE=2610021O03 /FEA=EST /CNT=55 /TID=Mm.200869.1 /TIER=Stack /STK=32 /UG=Mm.200869 /LL=98851 /UG_GENE=AI047775 /UG_TITLE=expressed sequence AI047775	-0.302223
			1438976_x_at	methionine adenosyltransferase II, alpha	0.269635		1450020_at	chemokine (C-X3-C) receptor 1	-0.494921			1453391_at	spermatogenesis associated glutamate (E)-rich protein 7, pseudogene 1	0.282097		1416149_at	oligodendrocyte transcription factor 1	-0.401116
			1435454_a_at	cDNA sequence BC006779	0.343881		1422445_at	integrin alpha 6	-0.578889			1420530_at	neuronal d4 domain family member	0.489662		1423664_at	quininoid dihydropteridine reductase	-0.300263
			1415806_at	plasminogen activator, tissue	0.647429		1417111_at	mannosidase 1, alpha	-0.384738			1423249_at	natural killer tumor recognition sequence	0.509154		1434235_at	solute carrier family 20, member 2	-0.375283
			1424671_at	pleckstrin homology domain containing, family F (with FYVE domain) member 1	0.490093		1450241_a_at	ecotropic viral integration site 2a	-0.370879			1428118_at	leucine rich repeat neuronal 6A	0.535688		1434520_at	sterol-C5-desaturase (fungal ERG3, delta-5-desaturase) homolog (S. cerevisae)	-0.311
			1416129_at	ERBB receptor feedback inhibitor 1	0.356041		1423499_at	synuclein, alpha interacting protein (synphilin)	-0.462912			1441129_at	Septin 11, mRNA (cDNA clone MGC:28420 IMAGE:4037515)	0.606637		1418693_at	heterogeneous nuclear ribonucleoprotein C /// similar to heterogeneous nuclear ribonucleoprotein C isoform b	-0.441115
			1427131_s_at	RIKEN cDNA 1810012N18 gene	0.267001		1438030_at	RAS, guanyl releasing protein 3	-0.679096			1429009_at	U1 small nuclear ribonucleoprotein polypeptide A	0.286767		1424408_at	LIM and senescent cell antigen like domains 2	-0.44869
			1458527_at	PREDICTED: Mus musculus similar to ORF2 (LOC546044), mRNA	0.40616		1438169_a_at	FERM domain containing 4B	-0.667863			1444430_at	Armadillo repeat containing 8, mRNA (cDNA clone MGC:47965 IMAGE:1230321)	0.306524		1428525_at	RIKEN cDNA 4930488B01 gene	-0.278194
			1448842_at	cysteine dioxygenase 1, cytosolic	0.327366		1455154_at	GLI-Kruppel family member GLI3	-0.664978			1450733_at	bicaudal D homolog 2 (Drosophila)	0.532112		1433991_x_at	diazepam binding inhibitor	-0.347857
			1416260_a_at	sorting nexin 1	0.304513		1417694_at	growth factor receptor bound protein 2-associated protein 1	-0.919854			1447467_at	Protein-tyrosine phosphatase alpha (Ptpra gene)	0.418364		1434509_at	Rap guanine nucleotide exchange factor (GEF) 6	-0.381615
			1423289_a_at	RIKEN cDNA 1810029B16 gene	0.444639		1434410_at	cDNA sequence BC043118	-0.340593			1426596_a_at	survival motor neuron 1	0.812231		1436493_at	expressed sequence BB181834	-0.355901
			1456551_at	Transcribed locus	0.468405		1452123_s_at	FERM domain containing 4B	-0.383437			1417380_at	IQ motif containing GTPase activating protein 1	0.731033		1439971_at	RIKEN cDNA 6330439K17 gene	-0.29788
			1428288_at	RIKEN cDNA 2310051E17 gene	0.271643		1460710_at	gb:BB748999 /DB_XREF=gi:16153235 /DB_XREF=BB748999 /CLONE=G030102C24 /FEA=EST /CNT=27 /TID=Mm.153916.2 /TIER=Stack /STK=23 /UG=Mm.153916 /LL=11540 /UG_GENE=Adora2a /UG_TITLE=adenosine A2a receptor	-0.276767			1438241_at	RGM domain family, member A	0.636427		1449024_a_at	hexosaminidase A	-0.331503
			1437520_a_at	pericentrin 1	0.533554		1416232_at	oligodendrocyte transcription factor 2	-0.544547			1436403_at	cDNA sequence BC025575	0.340967		1416286_at	regulator of G-protein signaling 4	-0.279083
							1416318_at	serine (or cysteine) peptidase inhibitor, clade B, member 1a	-1.27248			1423367_at	wingless-related MMTV integration site 7A	0.706286		1416655_at	C1GALT1-specific chaperone 1	-0.329579
							1419063_at	UDP galactosyltransferase 8A	-0.7441			1437107_at	RAB6B, member RAS oncogene family	0.427372		1418087_at	ubiquitin fusion degradation 1 like	-0.369389
												1455799_at	RAR-related orphan receptor beta	0.643718		1418988_at	peroxisome biogenesis factor 7	-0.263305
												1443589_at	DNA segment, Chr X, ERATO Doi 242, expressed	0.691683		1423106_at	ubiquitin-conjugating enzyme E2B, RAD6 homology (S. cerevisiae)	-0.270375
												1459464_at	Microtubule-actin crosslinking factor (Macf)	0.539607		1424594_at	gb:BC011507.1 /DB_XREF=gi:15079329 /FEA=FLmRNA /CNT=78 /TID=Mm.20973.2 /TIER=FL+Stack /STK=23 /UG=Mm.20973 /LL=16858 /UG_GENE=Lgals7 /DEF=Mus musculus, lectin, galactose binding, soluble 7, clone MGC:18368 IMAGE:3671281, mRNA, complete cds. /PROD=lectin, galactose binding, soluble 7 /FL=gb:BC011507.1 gb:AF331640.1	-0.29145
												1424349_a_at	lysophosphatidylglycerol acyltransferase 1	0.358894		1426689_s_at	succinate dehydrogenase complex, subunit A, flavoprotein (Fp)	-0.265292
												1439108_at	myeloid/lymphoid or mixed-lineage leukemia 5	0.272699		1427944_at	C1q domain containing 1	-0.412284
												1434736_at	hepatic leukemia factor	0.368024		1428291_at	exosome component 8	-0.272119
												1418174_at	D site albumin promoter binding protein	0.436534		1428552_at	RIKEN cDNA 2610001J05 gene	-0.276895
												1431469_a_at	CXXC finger 5	0.28588		1428929_s_at	solute carrier family 25 (mitochondrial carrier, phosphate carrier), member 26	-0.520145
																1428989_at	RIKEN cDNA 0710001D07 gene	-0.288475
																1433791_at	RAB9B, member RAS oncogene family	-0.264804
																1435554_at	transmembrane and coiled coil domains 3	-0.421429
																1436235_x_at	RIKEN cDNA 4732471D19 gene	-0.26591
																1436379_at	RIKEN cDNA 2610312F20 gene	-0.2777
																1437993_x_at	quininoid dihydropteridine reductase	-0.304595
																1438685_at	zinc finger, MYM-type 6	-0.299431
																1451968_at	X-ray repair complementing defective repair in Chinese hamster cells 5	-0.452716
																1452062_at	phosphoribosyl pyrophosphate synthetase-associated protein 2	-0.308979
																1452704_at	RIKEN cDNA 1200015F23 gene	-0.318688
																1453065_at	aldehyde dehydrogenase 1, mitochondrial	-0.265666
																1454677_at	tissue inhibitor of metalloproteinase 2	-0.313665
																1455159_at	RIKEN cDNA 2900057D21 gene	-0.338299
																1457733_at	Adult male diencephalon cDNA, RIKEN full-length enriched library, clone:9330152O10 product:unclassifiable, full insert sequence	-0.437976
																1428792_at	breast carcinoma amplified sequence 1	-0.324608
																1418148_at	abhydrolase domain containing 1	-0.400627
																1448125_at	Ras-like without CAAX 2	-0.371514
																1423723_s_at	TAR DNA binding protein	-0.498027
																1435668_at	gb:AW049283 /DB_XREF=gi:5909777 /DB_XREF=UI-M-BH1-anb-e-06-0-UI.s1 /CLONE=UI-M-BH1-anb-e-06-0-UI /FEA=EST /CNT=21 /TID=Mm.40632.1 /TIER=Stack /STK=14 /UG=Mm.40632 /LL=106764 /UG_GENE=AW049283 /UG_TITLE=expressed sequence AW049283	-0.307933
																1441108_at	12 days embryo eyeball cDNA, RIKEN full-length enriched library, clone:D230035N06 product:unclassifiable, full insert sequence	-0.373559
																1448843_at	signal sequence receptor, alpha	-0.282034
																1450684_at	ets variant gene 1	-0.401993
																1455908_a_at	serine carboxypeptidase 1	-0.583634
																1434511_at	phosphorylase kinase beta	-0.554706
																1452053_a_at	transmembrane protein 33	-0.346467
																1428220_at	RIKEN cDNA 5730419I09 gene	-0.507775
																1434749_at	cDNA sequence BC067068	-0.578451
																1428331_at	RIKEN cDNA 2210016F16 gene	-0.502705
																1451074_at	ring finger protein 13	-0.506918
																1416471_at	choline/ethanolaminephosphotransferase 1	-0.365095
																1434793_at	WD repeat domain 78	-0.503364
																1420441_at	centromere autoantigen C1	-0.443785
																1455706_at	syntaxin binding protein 4	-0.62096
																1427501_at	cDNA sequence BC007180	-0.459417
																1455655_a_at	TAR DNA binding protein	-0.480653
																1435941_at	rhomboid, veinlet-like 4 (Drosophila)	-0.512127
																1444640_at	GPI7 protein	-0.494912
																1453851_a_at	growth arrest and DNA-damage-inducible 45 gamma	-0.33667
																1428751_at	Park2 co-regulated	-0.424355
																1454918_at	alkylglycerone phosphate synthase	-0.431203
																1418408_at	zinc finger, AN1-type domain 1	-0.492028
																1452953_at	RIKEN cDNA 1810036I24 gene	-0.496812
																1427306_at	ryanodine receptor 1, skeletal muscle	-0.86164
																1434594_at	dynein, axonemal, heavy chain 1	-0.500076
																1450889_at	SWI/SNF related, matrix associated, actin dependent regulator of chromatin, subfamily a, member 3	-0.331211
																1427934_at	RIKEN cDNA 2610208E05 gene	-0.605969
																1428573_at	chimerin (chimaerin) 2	-0.387253
																1441764_at	PR domain containing 10	-0.558772
																1457472_at	trinucleotide repeat containing 15	-0.673003
																1429028_at	dedicator of cytokinesis 11	-0.303416
																1453016_at	RIKEN cDNA 2900042B11 gene	-0.411353
																1436045_at	expressed sequence AI843383	-0.36336
																1417648_s_at	sorting nexin 5	-0.400811
																1430030_at	RIKEN cDNA 5330426P16 gene	-0.598905
																1416111_at	CD83 antigen	-0.418815
																1420437_at	indoleamine-pyrrole 2,3 dioxygenase	-0.390619
																1416101_a_at	histone 1, H1c	-0.63527
																1428310_at	DNA segment, Chr 3, Wayne State University 161, expressed	-0.502915
																1426002_a_at	cell division cycle 7 (S. cerevisiae)	-0.312733
																1437502_x_at	CD24a antigen	-1.06022
																1442051_at	histone 2, H3c1	-0.612951
																1415897_a_at	microsomal glutathione S-transferase 1	-0.464168
																1418072_at	histone 1, H2bc	-0.361991
																1434369_a_at	crystallin, alpha B	-0.990559
																1427762_x_at	histone 1, H2bp	-0.369174
																1452540_a_at	histone 1, H2bc /// histone 1, H2be /// histone 1, H2bl /// histone 1, H2bm /// histone 1, H2bp	-0.409531
																1419824_a_at	RIKEN cDNA A230062G08 gene	-0.639458
																1420667_at	double C2, beta	-0.362249
																1420703_at	colony stimulating factor 2 receptor, alpha, low-affinity (granulocyte-macrophage)	-0.505322
																1423804_a_at	isopentenyl-diphosphate delta isomerase	-1.00079
																1437234_x_at	Heterogeneous nuclear ribonucleoprotein methyltransferase-like 1 (S. cerevisiae) (Hrmt1l1), mRNA	-0.277156
																1417857_at	methylmalonic aciduria (cobalamin deficiency) type A	-0.625148
																1433551_at	expressed sequence AI427515	-0.523288
																1460408_at	gamma-aminobutyric acid (GABA-A) receptor, subunit gamma 1	-0.694366
																1434098_at	glycine receptor, alpha 2 subunit	-0.660817
																1435463_s_at	myosin ID	-0.734806
																1436948_a_at	RIKEN cDNA 6430550H21 gene	-0.687256
																1431939_a_at	myc induced nuclear antigen	-0.478684
																1450779_at	fatty acid binding protein 7, brain	-0.878763
																1450395_at	solute carrier family 22 (organic cation transporter), member 5	-0.469811
																1428795_at	RIKEN cDNA 1110021L09 gene	-0.479708
																1434141_at	guanylate cyclase 1, soluble, alpha 3	-0.346601
																1443129_at	16 days embryo head cDNA, RIKEN full-length enriched library, clone:C130018E23 product:hypothetical protein, full insert sequence	-0.409825
																1454078_a_at	galactose-3-O-sulfotransferase 1	-0.328191
																1447807_s_at	pleckstrin homology domain containing, family H (with MyTH4 domain) member 1	-0.431768
																1433463_at	RIKEN cDNA 0610010K06 gene	-0.318207
																1449019_at	A kinase (PRKA) anchor protein 1	-0.28945
																1442138_at	G protein-coupled receptor 62	-0.571156
																1459214_at	ODZ2 (Odz2)	-0.901366
																1435705_at	similar to hypothetical protein FLJ12895	-0.546749
																1434807_s_at	metaxin 3	-0.679274
																1418737_at	nudix (nucleoside diphosphate linked moiety X)-type motif 2	-0.661104
																1453055_at	sema domain, transmembrane domain (TM), and cytoplasmic domain, (semaphorin) 6D	-0.415533
																1439724_at	resistance to inhibitors of cholinesterase 8 homolog B (C. elegans)	-0.507329
																1442180_at	deleted in lymphocytic leukemia, 7	-0.581961
																1425560_a_at	S100 calcium binding protein A16	-0.4464
																1452222_at	utrophin	-0.354137
																1424694_at	RIKEN cDNA 2010011I20 gene	-0.476421
																1428582_at	RIKEN cDNA 2010208K18 gene	-0.58681
																1435822_at	RIKEN cDNA D830012I24 gene	-0.642983
																1455392_at	RIKEN cDNA 9630019K15 gene	-0.382797
																1418412_at	tumor protein D52-like 1	-0.616191
																1447676_x_at	S100 calcium binding protein A16 (S100a16), mRNA	-0.493113
																1430068_at	RIKEN cDNA C030011L09 gene	-0.331688
																1417011_at	syndecan 2	-0.409594
																1435893_at	very low density lipoprotein receptor	-0.458683
																1429284_at	RIKEN cDNA 8430436F23 gene	-0.922813
																1434036_at	metastasis suppressor 1	-0.347888
																1436309_at	neuropilin (NRP) and tolloid (TLL)-like 2	-0.455299
																1440962_at	solute carrier family 8 (sodium/calcium exchanger), member 3	-0.493107
																1448945_at	plasma membrane proteolipid	-0.881371
																1416357_a_at	melanoma cell adhesion molecule	-1.05216
																1415802_at	solute carrier family 16 (monocarboxylic acid transporters), member 1	-0.873227
																1418472_at	aspartoacylase (aminoacylase) 2	-0.882939
																1422903_at	lymphocyte antigen 86	-0.743553
																1457867_at	sphingosine-1-phosphate phosphotase 2	-0.394195
																1451008_at	ST8 alpha-N-acetyl-neuraminide alpha-2,8-sialyltransferase 3	-0.369188
																1435854_at	transmembrane protein 10	-1.13794
																1450853_at	transducin-like enhancer of split 4, homolog of Drosophila E(spl)	-0.321866
																1434094_at	RIKEN cDNA 6330530A05 gene	-0.804859
																1423424_at	zinc finger protein of the cerebellum 3	-0.902476
																1448748_at	pleckstrin	-0.769285
																1420377_at	ST8 alpha-N-acetyl-neuraminide alpha-2,8-sialyltransferase 2	-0.412122
																1445421_at	Transcribed locus	-0.464778
																1424468_s_at	pleckstrin homology-like domain, family B, member 1	-0.829524
																1436931_at	regulatory factor X, 4 (influences HLA class II expression)	-0.406441
																1449065_at	acyl-CoA thioesterase 1	-0.764181
																1417903_at	deafness, autosomal dominant 5 homolog (human)	-0.731287
																1448182_a_at	CD24a antigen	-0.625253
																1423796_at	splicing factor proline/glutamine rich (polypyrimidine tract binding protein associated)	-0.529702
																1439096_at	RIKEN cDNA 5330420D20 gene	-1.2022
																1433670_at	epithelial membrane protein 2	-0.711058
																1435649_at	nexilin	-1.05542
																1440545_at	Adult male corpora quadrigemina cDNA, RIKEN full-length enriched library, clone:B230378A03 product:hypothetical protein, full insert sequence	-0.483675
																1419073_at	transmembrane protein with EGF-like and two follistatin-like domains 2	-0.325858
																1460587_at	RIKEN cDNA B230215L15 gene	-0.897502
																1435343_at	dedicator of cytokinesis 10	-0.551808
																1452353_at	G protein-coupled receptor 155	-0.529736
																1433762_at	RIKEN cDNA C630043F03 gene	-1.2213
																1435618_at	paraneoplastic antigen MA2	-0.413142
																1458104_a_at	cDNA sequence BC038167	-0.714665
																1448767_s_at	gap junction membrane channel protein beta 1	-0.407373
																1423285_at	coagulation factor C homolog (Limulus polyphemus)	-0.451277
																1424133_at	RIKEN cDNA 6530411B15 gene	-0.545161
																1452595_at	a disintegrin-like and metallopeptidase (reprolysin type) with thrombospondin type 1 motif, 4	-0.521366
																1455845_at	cDNA sequence BC030477	-0.624195
																1435171_at	13 days embryo stomach cDNA, RIKEN full-length enriched library, clone:D530019O13 product:hypothetical protein, full insert sequence	-0.836377
																1433630_at	Similar to hypothetical protein FLJ12748 (LOC208158), mRNA	-0.660358
																1450483_at	gap junction membrane channel protein alpha 12	-0.418576
																1422445_at	integrin alpha 6	-0.633954
																1417111_at	mannosidase 1, alpha	-0.522449
																1450241_a_at	ecotropic viral integration site 2a	-0.510033
																1423499_at	synuclein, alpha interacting protein (synphilin)	-0.402786
																1438030_at	RAS, guanyl releasing protein 3	-0.34499
																1438169_a_at	FERM domain containing 4B	-0.467235
																1455154_at	GLI-Kruppel family member GLI3	-0.464842
																1434410_at	cDNA sequence BC043118	-0.454478
																1452123_s_at	FERM domain containing 4B	-0.498682
																1460710_at	gb:BB748999 /DB_XREF=gi:16153235 /DB_XREF=BB748999 /CLONE=G030102C24 /FEA=EST /CNT=27 /TID=Mm.153916.2 /TIER=Stack /STK=23 /UG=Mm.153916 /LL=11540 /UG_GENE=Adora2a /UG_TITLE=adenosine A2a receptor	-0.275223
																1416232_at	oligodendrocyte transcription factor 2	-0.597316
																1416318_at	serine (or cysteine) peptidase inhibitor, clade B, member 1a	-1.72309
																1419063_at	UDP galactosyltransferase 8A	-0.837112

## Sheet: DBA2
DBA/2J		ACUTE	Probe set	Gene	Fold change (Log2)	ACUTE	Probe set	Gene	Fold change (Log2)		CHRONIC	Probe set	Gene	Fold change (Log2)	CHRONIC	Probe set	Gene	Fold change (Log2)
MORPHINE		UP	1416125_at	FK506 binding protein 5	0.969426	DOWN	1431062_a_at	SEC8-like 1 (S. cerevisiae)	-0.543263		UP	1416125_at	FK506 binding protein 5	0.618218	DOWN	1453310_at	peptidylprolyl isomerase (cyclophilin)-like 6	-0.271033
			1418595_at	plasma membrane associated protein, S3-12	0.807145		1441467_at	Tetraspanin 5 (Tspan5), mRNA	-0.338116			1418595_at	plasma membrane associated protein, S3-12	0.388099		1456901_at	ADAMTS20 B long isoform (Adamts20) mRNA, complete cds; alternatively spliced	-0.288091
			1419874_x_at	zinc finger and BTB domain containing 16	1.23635		1439946_at	Myocyte enhancer factor 2C, mRNA (cDNA clone MGC:46981 IMAGE:4500786)	-0.600363			1419874_x_at	zinc finger and BTB domain containing 16	1.19133		1456914_at	expressed sequence AW209116	-0.34481
			1420772_a_at	TSC22 domain family 3	0.721465		1438012_at	protein phosphatase 1 (formerly 2C)-like	-0.748861			1420772_a_at	TSC22 domain family 3	0.395192		1455908_a_at	serine carboxypeptidase 1	-0.307681
			1424633_at	calcium/calmodulin-dependent protein kinase I gamma	0.611344		1421028_a_at	myocyte enhancer factor 2C	-0.645581			1424633_at	calcium/calmodulin-dependent protein kinase I gamma	0.320058		1451074_at	ring finger protein 13	-0.272871
			1424638_at	cyclin-dependent kinase inhibitor 1A (P21)	1.07896		1436909_at	RIKEN cDNA B430110G05 gene	-0.590179			1424638_at	cyclin-dependent kinase inhibitor 1A (P21)	0.689314		1455706_at	syntaxin binding protein 4	-0.299932
			1425281_a_at	TSC22 domain family 3	0.679379		1437560_at	neurotrophic tyrosine kinase, receptor, type 2	-0.307294			1425281_a_at	TSC22 domain family 3	0.375267		1427306_at	ryanodine receptor 1, skeletal muscle	-0.269552
			1427345_a_at	sulfotransferase family 1A, phenol-preferring, member 1	0.840946		1444111_at	RIKEN cDNA 2200002K05 gene (2200002K05Rik), mRNA	-0.981642			1427345_a_at	sulfotransferase family 1A, phenol-preferring, member 1	0.346411		1434594_at	dynein, axonemal, heavy chain 1	-0.314538
			1435119_at	gb:BE956710 /DB_XREF=gi:10601528 /DB_XREF=UI-M-BG2-bbn-d-11-0-UI.s1 /CLONE=UI-M-BG2-bbn-d-11-0-UI /FEA=EST /CNT=22 /TID=Mm.93670.1 /TIER=Stack /STK=20 /UG=Mm.93670 /UG_TITLE=ESTs	0.874843		1423597_at	ATPase, aminophospholipid transporter (APLT), class I, type 8A, member 1	-0.974266			1435119_at	gb:BE956710 /DB_XREF=gi:10601528 /DB_XREF=UI-M-BG2-bbn-d-11-0-UI.s1 /CLONE=UI-M-BG2-bbn-d-11-0-UI /FEA=EST /CNT=22 /TID=Mm.93670.1 /TIER=Stack /STK=20 /UG=Mm.93670 /UG_TITLE=ESTs	0.399824		1437502_x_at	CD24a antigen	-0.450658
			1439163_at	PREDICTED: zinc finger and BTB domain containing 16 [Mus musculus], mRNA sequence	0.641348		1424387_at	prolactin-like protein C 3	-0.7352			1439163_at	PREDICTED: zinc finger and BTB domain containing 16 [Mus musculus], mRNA sequence	0.950497		1417857_at	methylmalonic aciduria (cobalamin deficiency) type A	-0.293418
			1442025_a_at	gb:AI467657 /DB_XREF=gi:4320994 /DB_XREF=ve44f05.x1 /CLONE=IMAGE:821025 /FEA=EST /CNT=11 /TID=Mm.34106.1 /TIER=ConsEnd /STK=3 /UG=Mm.34106 /LL=102538 /UG_GENE=AI467657 /UG_TITLE=expressed sequence AI467657	1.1851		1442206_at	MAM domain containing 1	-0.506376			1442025_a_at	gb:AI467657 /DB_XREF=gi:4320994 /DB_XREF=ve44f05.x1 /CLONE=IMAGE:821025 /FEA=EST /CNT=11 /TID=Mm.34106.1 /TIER=ConsEnd /STK=3 /UG=Mm.34106 /LL=102538 /UG_GENE=AI467657 /UG_TITLE=expressed sequence AI467657	1.09438		1418412_at	tumor protein D52-like 1	-0.271346
			1448231_at	FK506 binding protein 5	0.65875		1435135_at	arylacetamide deacetylase-like 1	-0.52408			1448231_at	FK506 binding protein 5	0.633408		1449065_at	acyl-CoA thioesterase 1	-0.359473
			1425557_x_at	TSC22 domain family 3	0.766749		1422733_at	four jointed box 1 (Drosophila)	-0.783254			1425557_x_at	TSC22 domain family 3	0.392113		1423796_at	splicing factor proline/glutamine rich (polypyrimidine tract binding protein associated)	-0.283021
			1439341_at	cDNA sequence AK220484	0.542227		1459219_at	Rap guanine nucleotide exchange factor (GEF) 2, mRNA (cDNA clone IMAGE:30545886)	-0.583995			1439341_at	cDNA sequence AK220484	0.27152		1426032_at	nuclear factor of activated T-cells, cytoplasmic, calcineurin-dependent 2	-0.263123
			1449799_s_at	plakophilin 2	0.433627		1444585_at	arginine decarboxylase	-0.393519			1449799_s_at	plakophilin 2	0.32946		1449303_at	sestrin 3	-0.269642
			1418534_at	frizzled homolog 2 (Drosophila)	0.584897		1453391_at	spermatogenesis associated glutamate (E)-rich protein 7, pseudogene 1	-0.27762			1418534_at	frizzled homolog 2 (Drosophila)	0.486995		1421498_a_at	RIKEN cDNA 2010204K13 gene	-0.293361
			1417109_at	tubulointerstitial nephritis antigen-like	0.49691		1420530_at	neuronal d4 domain family member	-0.356142			1417109_at	tubulointerstitial nephritis antigen-like	0.505969		1429907_at	RIKEN cDNA 1700094D03 gene	-0.318263
			1428384_at	DNA segment, Chr 4, Brigham & Women's Genetics 0951 expressed	0.403669		1423249_at	natural killer tumor recognition sequence	-0.407906			1428384_at	DNA segment, Chr 4, Brigham & Women's Genetics 0951 expressed	0.306925		1434606_at	v-erb-b2 erythroblastic leukemia viral oncogene homolog 3 (avian)	-0.282591
			1429642_at	AN1, ubiquitin-like, homolog (Xenopus laevis)	0.525436		1428118_at	leucine rich repeat neuronal 6A	-0.357666			1442026_at	gb:AI467657 /DB_XREF=gi:4320994 /DB_XREF=ve44f05.x1 /CLONE=IMAGE:821025 /FEA=EST /CNT=11 /TID=Mm.34106.1 /TIER=ConsEnd /STK=3 /UG=Mm.34106 /LL=102538 /UG_GENE=AI467657 /UG_TITLE=expressed sequence AI467657	0.526458		1417694_at	growth factor receptor bound protein 2-associated protein 1	-0.318381
			1434628_a_at	rhophilin, Rho GTPase binding protein 2	0.899931		1441129_at	Septin 11, mRNA (cDNA clone MGC:28420 IMAGE:4037515)	-0.745089			1420918_at	serum/glucocorticoid regulated kinase 3	0.348558		1437076_at	RIKEN cDNA A930017M01 gene	-0.374904
			1450036_at	serum/glucocorticoid regulated kinase 3	0.721854		1429009_at	U1 small nuclear ribonucleoprotein polypeptide A	-0.474635			1418532_at	frizzled homolog 2 (Drosophila)	0.489105		1425458_a_at	growth factor receptor bound protein 10	-0.36009
			1450718_at	adaptor protein with pleckstrin homology and src	0.46524		1444430_at	Armadillo repeat containing 8, mRNA (cDNA clone MGC:47965 IMAGE:1230321)	-0.697697			1416559_at	RIKEN cDNA 1500003O22 gene	0.266589		1428792_at	breast carcinoma amplified sequence 1	-0.265259
			1442026_at	gb:AI467657 /DB_XREF=gi:4320994 /DB_XREF=ve44f05.x1 /CLONE=IMAGE:821025 /FEA=EST /CNT=11 /TID=Mm.34106.1 /TIER=ConsEnd /STK=3 /UG=Mm.34106 /LL=102538 /UG_GENE=AI467657 /UG_TITLE=expressed sequence AI467657	0.270225		1450733_at	bicaudal D homolog 2 (Drosophila)	-0.798123			1437247_at	fos-like antigen 2	0.453718		1418148_at	abhydrolase domain containing 1	-0.282573
			1420918_at	serum/glucocorticoid regulated kinase 3	0.76722		1447467_at	Protein-tyrosine phosphatase alpha (Ptpra gene)	-0.355598			1427127_x_at	heat shock protein 1B	0.407596		1448125_at	Ras-like without CAAX 2	-0.299415
			1418532_at	frizzled homolog 2 (Drosophila)	0.400903		1426596_a_at	survival motor neuron 1	-0.678553			1427126_at	heat shock protein 1B	0.654387		1416471_at	choline/ethanolaminephosphotransferase 1	-0.335389
			1426081_a_at	deiodinase, iodothyronine, type II	0.596507		1417380_at	IQ motif containing GTPase activating protein 1	-0.317012			1449254_at	secreted phosphoprotein 1	0.2699		1450889_at	SWI/SNF related, matrix associated, actin dependent regulator of chromatin, subfamily a, member 3	-0.35581
			1416559_at	RIKEN cDNA 1500003O22 gene	0.60914		1438241_at	RGM domain family, member A	-0.367049			1434773_a_at	solute carrier family 2 (facilitated glucose transporter), member 1	0.2753		1427934_at	RIKEN cDNA 2610208E05 gene	-0.275883
			1420919_at	serum/glucocorticoid regulated kinase 3	0.356585		1436403_at	cDNA sequence BC025575	-0.816375			1455007_s_at	glutamic pyruvate transaminase (alanine aminotransferase) 2	0.29936		1428573_at	chimerin (chimaerin) 2	-0.291519
			1457373_at	Transcribed locus	0.477932		1423367_at	wingless-related MMTV integration site 7A	-0.855662			1431182_at	heat shock protein 8 /// similar to heat shock protein 8 /// similar to heat shock protein 8 /// similar to Heat shock cognate 71 kDa protein	0.344792		1441764_at	PR domain containing 10	-0.658569
			1435553_at	PDZ domain containing 3	0.433897		1437107_at	RAB6B, member RAS oncogene family	-1.10215			1416041_at	serum/glucocorticoid regulated kinase	0.288111		1457472_at	trinucleotide repeat containing 15	-0.501834
			1437247_at	fos-like antigen 2	0.857706		1455799_at	RAR-related orphan receptor beta	-1.46034			1452385_at	ubiquitin specific peptidase 53	0.275871		1429028_at	dedicator of cytokinesis 11	-0.283436
			1452218_at	cDNA sequence BC018601	0.673199		1443589_at	DNA segment, Chr X, ERATO Doi 242, expressed	-0.532215			1452318_a_at	heat shock protein 1B	0.392326		1453016_at	RIKEN cDNA 2900042B11 gene	-0.287318
			1448397_at	gap junction membrane channel protein beta 6	0.336887		1459464_at	Microtubule-actin crosslinking factor (Macf)	-0.921541			1426260_a_at	UDP glucuronosyltransferase 1 family, polypeptide A2 /// UDP glucuronosyltransferase 1 family, polypeptide A6A /// UDP glycosyltransferase 1 family, polypeptide A10 /// UDP glucuronosyltransferase 1 family, polypeptide A7C /// UDP glucuronosyltransferase 1 family, polypeptide A5 /// UDP glucuronosyltransferase 1 family, polypeptide A9 /// UDP glucuronosyltransferase 1 family, polypeptide A6B /// …	0.30911		1416111_at	CD83 antigen	-0.421551
			1427127_x_at	heat shock protein 1B	1.23116		1424349_a_at	lysophosphatidylglycerol acyltransferase 1	-0.711701			1449620_s_at	DNA segment, Chr 16, Wayne State University 65, expressed	0.278987		1420437_at	indoleamine-pyrrole 2,3 dioxygenase	-0.455208
			1427126_at	heat shock protein 1B	1.59727		1434736_at	hepatic leukemia factor	-0.49049			1456401_at	calcium channel, voltage-dependent, beta 2 subunit	0.278009		1416101_a_at	histone 1, H1c	-0.271746
			1449254_at	secreted phosphoprotein 1	0.961806		1418174_at	D site albumin promoter binding protein	-0.419329			1428484_at	oxysterol binding protein-like 3	0.301361		1428310_at	DNA segment, Chr 3, Wayne State University 161, expressed	-0.673666
			1451006_at	xanthine dehydrogenase	0.760608		1431469_a_at	CXXC finger 5	-0.62532			1453782_at	RIKEN cDNA 3021401C12 gene	0.346841		1433551_at	expressed sequence AI427515	-0.359502
			1434773_a_at	solute carrier family 2 (facilitated glucose transporter), member 1	0.447851		1457918_at	Tumor necrosis factor, alpha-induced protein 2, mRNA (cDNA clone IMAGE:3709243)	-0.322397			1452388_at	heat shock protein 1A	0.46028		1460408_at	gamma-aminobutyric acid (GABA-A) receptor, subunit gamma 1	-0.342916
			1428394_at	phytanoyl-CoA dioxygenase domain containing 1 /// leucine rich repeat containing 8	0.781188		1455452_x_at	expressed sequence AI449310	-0.522567			1418135_at	AF4/FMR2 family, member 1	0.383014		1434098_at	glycine receptor, alpha 2 subunit	-0.551434
			1455007_s_at	glutamic pyruvate transaminase (alanine aminotransferase) 2	0.857251		1442049_at	Transferrin (Trf), mRNA	-0.517918			1428547_at	5' nucleotidase, ecto	0.30402		1435463_s_at	myosin ID	-0.279738
			1431182_at	heat shock protein 8 /// similar to heat shock protein 8 /// similar to heat shock protein 8 /// similar to Heat shock cognate 71 kDa protein	0.555233		1421145_at	solute carrier family 26 (sulfate transporter), member 2	-0.481632			1426368_at	similar to Ras and Rab interactor 2 (Ras interaction/interference protein 2)	0.376511		1436948_a_at	RIKEN cDNA 6430550H21 gene	-0.644188
			1418091_at	transcription factor CP2-like 1	0.664822		1436783_x_at	tyrosine 3-monooxygenase/tryptophan 5-monooxygenase activation protein, beta polypeptide	-0.401907			1451601_a_at	cDNA sequence BC011467	0.377152		1431939_a_at	myc induced nuclear antigen	-0.426228
			1418203_at	phorbol-12-myristate-13-acetate-induced protein 1	0.264426		1451628_a_at	ankyrin 3, epithelial	-0.370102			1424443_at	transmembrane 6 superfamily member 1	0.263071		1447807_s_at	pleckstrin homology domain containing, family H (with MyTH4 domain) member 1	-0.297949
			1434283_at	Modulator recognition factor 2 (Mrf2)	0.371126		1453103_at	actin-binding LIM protein 1	-0.392101			1448471_a_at	cytotoxic T lymphocyte-associated protein 2 alpha	0.27361		1435705_at	similar to hypothetical protein FLJ12895	-0.379394
			1416041_at	serum/glucocorticoid regulated kinase	0.579844		1452834_at	RIKEN cDNA 2600010E01 gene	-0.696902			1419423_at	stabilin 2	0.297942		1439724_at	resistance to inhibitors of cholinesterase 8 homolog B (C. elegans)	-0.339802
			1452385_at	ubiquitin specific peptidase 53	0.534537		1449273_at	cytoplasmic FMR1 interacting protein 2	-0.416799			1455978_a_at	matrilin 2	0.282284		1447676_x_at	S100 calcium binding protein A16 (S100a16), mRNA	-0.298262
			1452318_a_at	heat shock protein 1B	1.0116		1435527_at	RIKEN cDNA 1500041O16 gene	-0.482929			1435357_at	DNA segment, Chr 4, Wayne State University 53, expressed	0.270915		1430068_at	RIKEN cDNA C030011L09 gene	-0.389084
			1426260_a_at	UDP glucuronosyltransferase 1 family, polypeptide A2 /// UDP glucuronosyltransferase 1 family, polypeptide A6A /// UDP glycosyltransferase 1 family, polypeptide A10 /// UDP glucuronosyltransferase 1 family, polypeptide A7C /// UDP glucuronosyltransferase 1 family, polypeptide A5 /// UDP glucuronosyltransferase 1 family, polypeptide A9 /// UDP glucuronosyltransferase 1 family, polypeptide A6B /// …	0.419799		1456120_at	RIKEN cDNA 3110001I20 gene	-0.612325			1429169_at	RNA binding motif protein 3	0.779101		1417011_at	syndecan 2	-0.326596
			1426215_at	dopa decarboxylase	0.421001		1418912_at	plexin domain containing 2	-0.275034			1422886_a_at	CDC like kinase 4	0.299347		1435893_at	very low density lipoprotein receptor	-0.266881
			1449620_s_at	DNA segment, Chr 16, Wayne State University 65, expressed	0.316656		1448908_at	phosphatidic acid phosphatase type 2B	-0.406049			1439840_at	RIKEN cDNA A430088C08 gene	0.447584		1429284_at	RIKEN cDNA 8430436F23 gene	-0.569358
			1456401_at	calcium channel, voltage-dependent, beta 2 subunit	0.410177		1455242_at	Forkhead box P1 (Foxp1), mRNA	-0.407003			1417719_at	sin3 associated polypeptide	0.339484		1434036_at	metastasis suppressor 1	-0.470905
			1449335_at	tissue inhibitor of metalloproteinase 3	0.350361		1421140_a_at	forkhead box P1	-0.382594			1436427_at	PRP4 pre-mRNA processing factor 4 homolog B (yeast)	0.275501		1436309_at	neuropilin (NRP) and tolloid (TLL)-like 2	-0.265356
			1428484_at	oxysterol binding protein-like 3	0.470199		1419066_at	immediate early response 5-like	-0.383578			1421321_a_at	neuroepithelial cell transforming gene 1	0.448062		1440962_at	solute carrier family 8 (sodium/calcium exchanger), member 3	-0.318749
			1453782_at	RIKEN cDNA 3021401C12 gene	0.452267		1417693_a_at	growth factor receptor bound protein 2-associated protein 1	-0.366819			1418533_s_at	frizzled homolog 2 (Drosophila)	0.362724		1422903_at	lymphocyte antigen 86	-0.391673
			1452388_at	heat shock protein 1A	1.00196		1450020_at	chemokine (C-X3-C) receptor 1	-0.640259			1416371_at	apolipoprotein D	0.303852		1457867_at	sphingosine-1-phosphate phosphotase 2	-0.400368
			1418135_at	AF4/FMR2 family, member 1	0.96508		1450779_at	fatty acid binding protein 7, brain	-0.31453			1425072_at	S-phase kinase-associated protein 2 (p45)	0.448444		1451008_at	ST8 alpha-N-acetyl-neuraminide alpha-2,8-sialyltransferase 3	-0.307808
			1428547_at	5' nucleotidase, ecto	0.779222		1442138_at	G protein-coupled receptor 62	-0.29854			1448276_at	tetraspanin 4	0.351887		1450853_at	transducin-like enhancer of split 4, homolog of Drosophila E(spl)	-0.335472
			1426368_at	similar to Ras and Rab interactor 2 (Ras interaction/interference protein 2)	1.0752		1448945_at	plasma membrane proteolipid	-0.3852			1417130_s_at	angiopoietin-like 4	0.278829		1448748_at	pleckstrin	-0.537837
			1417273_at	pyruvate dehydrogenase kinase, isoenzyme 4	0.595876		1416357_a_at	melanoma cell adhesion molecule	-0.343829			1436443_a_at	KDEL (Lys-Asp-Glu-Leu) containing 1	0.294379		1424468_s_at	pleckstrin homology-like domain, family B, member 1	-0.256563
			1435264_at	elastin microfibril interfacer 2	0.360174		1418472_at	aspartoacylase (aminoacylase) 2	-0.317748							1439096_at	RIKEN cDNA 5330420D20 gene	-0.757585
			1451601_a_at	cDNA sequence BC011467	0.548727		1435854_at	transmembrane protein 10	-0.727455							1433670_at	epithelial membrane protein 2	-0.409594
			1424443_at	transmembrane 6 superfamily member 1	0.985943		1434094_at	RIKEN cDNA 6330530A05 gene	-0.834109							1435649_at	nexilin	-0.39259
			1416926_at	transformation related protein 53 inducible nuclear protein 1	0.345025		1423424_at	zinc finger protein of the cerebellum 3	-0.452869							1440545_at	Adult male corpora quadrigemina cDNA, RIKEN full-length enriched library, clone:B230378A03 product:hypothetical protein, full insert sequence	-0.416494
			1435292_at	TBC1 domain family, member 4	0.589081		1435171_at	13 days embryo stomach cDNA, RIKEN full-length enriched library, clone:D530019O13 product:hypothetical protein, full insert sequence	-0.318206							1419073_at	transmembrane protein with EGF-like and two follistatin-like domains 2	-0.392565
			1435577_at	disabled homolog 1 (Drosophila)	0.40907		1450483_at	gap junction membrane channel protein alpha 12	-0.764903							1460587_at	RIKEN cDNA B230215L15 gene	-0.474411
			1448471_a_at	cytotoxic T lymphocyte-associated protein 2 alpha	0.611607		1416232_at	oligodendrocyte transcription factor 2	-0.314476							1435343_at	dedicator of cytokinesis 10	-0.395372
			1419423_at	stabilin 2	1.05468		1416318_at	serine (or cysteine) peptidase inhibitor, clade B, member 1a	-0.471756							1452353_at	G protein-coupled receptor 155	-0.320353
			1416811_s_at	cytotoxic T lymphocyte-associated protein 2 alpha /// cytotoxic T lymphocyte-associated protein 2 beta	0.681891		1419063_at	UDP galactosyltransferase 8A	-0.317652							1433762_at	RIKEN cDNA C630043F03 gene	-0.531605
			1437967_at	PREDICTED: Mus musculus similar to hypothetical protein FLJ39502 (LOC546765), mRNA	0.448904											1435618_at	paraneoplastic antigen MA2	-0.329364
			1455179_at	membrane protein, palmitoylated 7 (MAGUK p55 subfamily member 7)	0.880503											1458104_a_at	cDNA sequence BC038167	-0.615998
			1426243_at	cystathionase (cystathionine gamma-lyase)	0.648807											1448767_s_at	gap junction membrane channel protein beta 1	-0.541294
			1427308_at	disabled homolog 1 (Drosophila)	0.483432											1423285_at	coagulation factor C homolog (Limulus polyphemus)	-0.28388
			1441075_at	nitric oxide synthase trafficker	0.599795											1452595_at	a disintegrin-like and metallopeptidase (reprolysin type) with thrombospondin type 1 motif, 4	-0.420066
			1454984_at	expressed sequence AW061234	0.396931											1455845_at	cDNA sequence BC030477	-0.345115
			1423233_at	CCAAT/enhancer binding protein (C/EBP), delta	0.462113											1417111_at	mannosidase 1, alpha	-0.498258
			1434202_a_at	cDNA sequence BC055107	0.440487											1450241_a_at	ecotropic viral integration site 2a	-0.354657
			1438385_s_at	glutamic pyruvate transaminase (alanine aminotransferase) 2	0.703676											1423499_at	synuclein, alpha interacting protein (synphilin)	-0.458624
			1423062_at	insulin-like growth factor binding protein 3	0.647725											1438030_at	RAS, guanyl releasing protein 3	-0.381593
			1434378_a_at	Max dimerization protein 4, mRNA (cDNA clone MGC:19425 IMAGE:3490469)	0.568743											1438169_a_at	FERM domain containing 4B	-0.521306
			1448181_at	Kruppel-like factor 15	0.620735											1455154_at	GLI-Kruppel family member GLI3	-0.372282
			1419442_at	matrilin 2	0.715255											1434410_at	cDNA sequence BC043118	-0.645688
			1433428_x_at	transglutaminase 2, C polypeptide	0.344795											1452123_s_at	FERM domain containing 4B	-0.349636
			1433653_at	cDNA sequence BC029169	0.357739											1460710_at	gb:BB748999 /DB_XREF=gi:16153235 /DB_XREF=BB748999 /CLONE=G030102C24 /FEA=EST /CNT=27 /TID=Mm.153916.2 /TIER=Stack /STK=23 /UG=Mm.153916 /LL=11540 /UG_GENE=Adora2a /UG_TITLE=adenosine A2a receptor	-0.388852
			1455091_at	Premature mRNA for mKIAA1585 protein	0.523206											1444111_at	RIKEN cDNA 2200002K05 gene (2200002K05Rik), mRNA	-0.482181
			1437418_at	gb:BG070683 /DB_XREF=gi:12553252 /DB_XREF=H3090A03-3 /CLONE=H3090A03 /FEA=EST /CNT=20 /TID=Mm.11171.1 /TIER=Stack /STK=18 /UG=Mm.11171 /UG_TITLE=ESTs	0.483276											1450733_at	bicaudal D homolog 2 (Drosophila)	-0.337221
			1455978_a_at	matrilin 2	0.99807											1452834_at	RIKEN cDNA 2600010E01 gene	-0.459546
			1454699_at	sestrin 1	0.545516											1421140_a_at	forkhead box P1	-0.341312
			1416653_at	syntaxin binding protein 3A	0.522651											1417693_a_at	growth factor receptor bound protein 2-associated protein 1	-0.30434
			1438386_x_at	methionine adenosyltransferase II, alpha	0.351337											1448945_at	plasma membrane proteolipid	-0.320972
			1416129_at	ERBB receptor feedback inhibitor 1	0.373691											1416357_a_at	melanoma cell adhesion molecule	-0.599044
			1427131_s_at	RIKEN cDNA 1810012N18 gene	0.327754											1418472_at	aspartoacylase (aminoacylase) 2	-0.445863
			1448842_at	cysteine dioxygenase 1, cytosolic	0.33276											1435854_at	transmembrane protein 10	-0.364331
			1435578_s_at	disabled homolog 1 (Drosophila)	0.394575											1434094_at	RIKEN cDNA 6330530A05 gene	-0.748816
			1428822_a_at	sorting nexing 24	0.434441											1435171_at	13 days embryo stomach cDNA, RIKEN full-length enriched library, clone:D530019O13 product:hypothetical protein, full insert sequence	-0.504871
			1428599_at	RIKEN cDNA 2410012C07 gene	0.405233											1450483_at	gap junction membrane channel protein alpha 12	-0.299022
			1460565_at	solute carrier family 41, member 1	0.291991											1416232_at	oligodendrocyte transcription factor 2	-0.851519
			1419811_at	DNA segment, Chr 16, Wayne State University 65, expressed	0.401845											1416318_at	serine (or cysteine) peptidase inhibitor, clade B, member 1a	-0.805393
			1435357_at	DNA segment, Chr 4, Wayne State University 53, expressed	0.686332											1419063_at	UDP galactosyltransferase 8A	-0.472548
			1429169_at	RNA binding motif protein 3	1.25165
			1422886_a_at	CDC like kinase 4	0.60295
			1422153_a_at	ankyrin repeat and SOCS box-containing protein 11	0.389441
			1450714_at	antizyme inhibitor 1	0.382901
			1428731_at	ubiquitin specific peptidase 54	0.667011
			1433711_s_at	sestrin 1	0.334381
			1455398_at	leucine rich repeat containing 8 family, member C	0.451019
			1416165_at	RAB31, member RAS oncogene family	0.441621
			1417740_at	cell division cycle 37 homolog (S. cerevisiae)-like 1	0.465899
			1426271_at	SMC5 structural maintenance of chromosomes 5-like 1 (yeast)	0.685833
			1434203_at	cDNA sequence BC055107	0.394006
			1438630_x_at	methionine adenosyltransferase II, alpha	0.462109
			1424665_at	RIKEN cDNA 5430405G24 gene	0.393808
			1426642_at	fibronectin 1	0.443136
			1428311_at	RIKEN cDNA 2810012H18 gene	0.455407
			1429166_s_at	Calmin (Clmn), mRNA	0.459965
			1429267_at	acyl-CoA thioesterase 11	0.568279
			1434842_s_at	UPF3 regulator of nonsense transcripts homolog B (yeast)	0.355131
			1434935_at	AP2 associated kinase 1	0.54022
			1438322_x_at	farnesyl diphosphate farnesyl transferase 1	0.433385
			1448400_a_at	SWI/SNF related, matrix associated, actin dependent regulator of chromatin, subfamily d, member 2	0.618254
			1450264_a_at	choline kinase alpha	0.63498
			1418007_at	RIKEN cDNA 1810007M14 gene	0.454975
			1424081_at	polycomb group ring finger 6	0.499508
			1425860_x_at	chemokine-like factor	0.501447
			1429159_at	RIKEN cDNA 4631408O11 gene	0.400067
			1433585_at	transportin 1	0.459416
			1435694_at	Rho GTPase activating protein 26	0.405588
			1436921_at	ATPase, Cu++ transporting, alpha polypeptide	0.543823
			1442917_at	hypothetical LOC432607	0.393511
			1452211_at	proteasome (prosome, macropain) activator subunit 4	0.603844
			1455605_at	DNA segment, Chr 5, Brigham & Women's Genetics 0860 expressed (D5Bwg0860e), mRNA	0.49969
			1460043_at	Adult male corpus striatum cDNA, RIKEN full-length enriched library, clone:C030023B07 product:unclassifiable, full insert sequence	0.430881
			1416772_at	carnitine palmitoyltransferase 2	0.358803
			1422744_at	phosphorylase kinase alpha 1	0.331989
			1422428_at	acyl-CoA synthetase bubblegum family member 1	0.282905
			1454785_at	dual specificity phosphatase 11 (RNA/RNP complex 1-interacting)	0.39079
			1452186_at	RNA binding motif protein 5	0.381529
			1439840_at	RIKEN cDNA A430088C08 gene	0.281827
			1450724_at	down-regulated by Ctnnb1, a	0.35399
			1416440_at	CD164 antigen	0.416921
			1417719_at	sin3 associated polypeptide	0.497525
			1439569_at	G protein-coupled receptor 83	0.395621
			1437329_at	Protein tyrosine phosphatase-like (proline instead of catalytic arginine), member b, mRNA (cDNA clone MGC:6798 IMAGE:2647850)	0.522007
			1416755_at	DnaJ (Hsp40) homolog, subfamily B, member 1	0.790827
			1434360_s_at	protein tyrosine phosphatase, receptor type, G	0.377857
			1439131_at	retinoblastoma binding protein 7	0.587983
			1442994_at	Activated spleen cDNA, RIKEN full-length enriched library, clone:F830206G23 product:unclassifiable, full insert sequence	0.607633
			1454989_at	centrosome and spindle pole associated protein 1	0.614744
			1420930_s_at	catenin (cadherin associated protein), alpha-like 1	0.716487
			1428386_at	acyl-CoA synthetase long-chain family member 3	0.344602
			1435536_at	regulatory solute carrier protein, family 1, member 1	0.420827
			1435904_at	eukaryotic translation initiation factor 2C, 3	0.592872
			1439968_x_at	Adult male corpora quadrigemina cDNA, RIKEN full-length enriched library, clone:B230215D24 product:unclassifiable, full insert sequence	0.45869
			1448199_at	ankyrin repeat domain 10	0.593616
			1449668_s_at	RIKEN cDNA A730024A03 gene	0.525804
			1456388_at	ATPase, class VI, type 11A	0.489323
			1416776_at	crystallin, mu	0.353882
			1424996_at	CASP8 and FADD-like apoptosis regulator	0.488044
			1434829_at	Adult male thymus cDNA, RIKEN full-length enriched library, clone:5830431N23 product:unclassifiable, full insert sequence	0.299597
			1435591_at	expressed sequence AI426330	0.372552
			1435745_at	RIKEN cDNA 5031439G07 gene	0.406393
			1437012_x_at	Rap guanine nucleotide exchange factor (GEF) 3	0.283596
			1418437_a_at	MAX-like protein X	0.320021
			1418561_at	splicing factor 3b, subunit 1	0.417566
			1419158_a_at	histidyl-tRNA synthetase-like	0.470099
			1426365_at	RIKEN cDNA 2810403A07 gene	0.522257
			1427427_at	ryanodine receptor 3	0.380905
			1429390_at	acid phosphatase-like 2	0.355275
			1429977_at	RIKEN cDNA 9030425L15 gene	0.451412
			1433722_at	A kinase (PRKA) anchor protein 13	0.29835
			1434047_x_at	heterogeneous nuclear ribonucleoprotein A2/B1	0.2765
			1435531_at	ubiquitin specific peptidase 3	0.39234
			1454074_a_at	RIKEN cDNA 1500011J06 gene	0.331779
			1455303_at	gb:BB735651 /DB_XREF=gi:16134801 /DB_XREF=BB735651 /CLONE=F430004H24 /FEA=EST /CNT=25 /TID=Mm.138051.1 /TIER=Stack /STK=17 /UG=Mm.138051 /UG_TITLE=ESTs	0.375021
			1456702_x_at	methionine adenosyltransferase II, alpha	0.268644
			1433899_x_at	TSC22 domain family, member 1	0.29159
			1416534_at	D4, zinc and double PHD fingers family 2	0.288992
			1454711_at	triple functional domain (PTPRF interacting)	0.267207
			1456763_at	expressed sequence AA536749	0.277112
			1416710_at	transmembrane protein 35	0.416733
			1418854_at	baculoviral IAP repeat-containing 2	0.393258
			1423717_at	adenylate kinase 3	0.33299
			1424620_at	DNA segment, Chr 13, Wayne State University 177, expressed	0.437059
			1436501_at	mitochondrial tumor suppressor 1	0.362456
			1451391_at	RIKEN cDNA 2700050L05 gene	0.280822
			1453722_s_at	splicing factor, arginine/serine-rich 1 (ASF/SF2)	0.275233
			1454876_at	RAB23, member RAS oncogene family	0.375112
			1416052_at	phosphoribosyl pyrophosphate synthetase 1	0.265649
			1421818_at	B-cell leukemia/lymphoma 6	0.26984
			1426253_at	RIKEN cDNA 4933428G09 gene	0.526061
			1427159_at	cleavage and polyadenylation factor subunit homolog (S. cerevisiae)	0.472618
			1428339_at	nudix (nucleoside diphosphate linked moiety X)-type motif 21	0.272546
			1452798_s_at	mitogen activated protein kinase 1 interacting protein 1	0.301449
			1435484_at	expressed sequence BF642829	0.353864
			1434196_at	DnaJ (Hsp40) homolog, subfamily A, member 4	0.402319
			1451735_at	ADP-ribosylation factor related protein 1	0.471987
			1418715_at	pantothenate kinase 1	0.325204
			1423413_at	N-myc downstream regulated gene 1	0.429579
			1453510_s_at	RIKEN cDNA 4930589M24 gene	0.292657
			1439386_x_at	methionine adenosyltransferase II, alpha	0.346805
			1417408_at	coagulation factor III	0.504539
			1438976_x_at	methionine adenosyltransferase II, alpha	0.273151
			1435454_a_at	cDNA sequence BC006779	0.767268
			1437520_a_at	pericentrin 1	0.748958
			1452268_at	RIKEN cDNA 2810485I05 gene	0.684231
			1428259_at	RIKEN cDNA 2310075M15 gene	0.620151
			1443870_at	ATP-binding cassette, sub-family C (CFTR/MRP), member 4	0.638227
			1436427_at	PRP4 pre-mRNA processing factor 4 homolog B (yeast)	1.02648
			1450966_at	carnitine O-octanoyltransferase	0.590521
			1429762_a_at	Bardet-Biedl syndrome 5 (human)	0.618467
			1433674_a_at	RNA, U22 small nucleolar	0.520178
			1434699_at	RIKEN cDNA 6030408C04 gene	0.672821
			1434866_x_at	carnitine palmitoyltransferase 1a, liver	0.44658
			1435744_at	RIKEN cDNA 6720401G13 gene	0.390724
			1440936_at	serine active site containing 1	0.482854
			1439610_at	10 days neonate skin cDNA, RIKEN full-length enriched library, clone:4732466D14 product:hypothetical protein, full insert sequence	0.480545
			1440056_at	Adult male hippocampus cDNA, RIKEN full-length enriched library, clone:C630001C05 product:unclassifiable, full insert sequence	0.55982
			1449601_x_at	gb:AV348780 /DB_XREF=gi:6389839 /DB_XREF=AV348780 /CLONE=6430711G14 /FEA=EST /CNT=2 /TID=Mm.86760.3 /TIER=ConsEnd /STK=2 /UG=Mm.86760 /UG_TITLE=ESTs	0.608192
			1434686_at	CBP-interacting protein 3 (CIP3 gene)	0.770909
			1426832_at	RIKEN cDNA 6330505F04 gene	0.415103
			1433859_at	RIKEN cDNA D030070L09 gene	0.342265
			1427177_at	FYVE and coiled-coil domain containing 1	0.536384
			1429418_at	CDC14 cell division cycle 14 homolog B (S. cerevisiae)	0.427839
			1433545_s_at	RIKEN cDNA 5730439E10 gene	0.573159
			1435391_at	gb:BM236842 /DB_XREF=gi:17872112 /DB_XREF=K0442A11-3 /CLONE=K0442A11 /FEA=EST /CNT=20 /TID=Mm.89914.1 /TIER=Stack /STK=17 /UG=Mm.89914 /UG_TITLE=ESTs	0.31829
			1436096_at	Adult male corpora quadrigemina cDNA, RIKEN full-length enriched library, clone:B230209O07 product:unclassifiable, full insert sequence	0.368674
			1451219_at	ORM1-like 1 (S. cerevisiae)	0.415089
			1428100_at	splicing factor, arginine/serine-rich 1 (ASF/SF2)	0.431552
			1451302_at	RIKEN cDNA 1110012L19 gene	0.35503
			1453310_at	peptidylprolyl isomerase (cyclophilin)-like 6	0.640641
			1456901_at	ADAMTS20 B long isoform (Adamts20) mRNA, complete cds; alternatively spliced	0.495894
			1438838_at	RIKEN cDNA B230206F22 gene	0.835895
			1437030_at	phospholipase C, delta 4	0.508034
			1455238_at	melanoma associated antigen (mutated) 1-like 1	0.630931
			1456914_at	expressed sequence AW209116	0.404383
			1454836_at	transmembrane protein 18	0.345285
			1442119_at	expressed sequence AI449212	0.331027
			1429215_at	RIKEN cDNA 2310058N22 gene	0.715632
			1433640_at	gb:BG070740 /DB_XREF=gi:12553309 /DB_XREF=H3090F06-3 /CLONE=H3090F06 /FEA=EST /CNT=123 /TID=Mm.25703.3 /TIER=Stack /STK=78 /UG=Mm.25703 /LL=51886 /UG_GENE=D3Ertd330e /UG_TITLE=DNA segment, Chr 3, ERATO Doi 330, expressed	0.772227
			1434238_at	gb:BQ176372 /DB_XREF=gi:20351864 /DB_XREF=UI-M-DJ2-bwg-j-18-0-UI.s1 /CLONE=UI-M-DJ2-bwg-j-18-0-UI /FEA=EST /CNT=48 /TID=Mm.24067.1 /TIER=Stack /STK=38 /UG=Mm.24067 /LL=105829 /UG_GENE=AI425886 /UG_TITLE=expressed sequence AI425886	0.45674
			1434846_at	RIKEN cDNA 1700065A05 gene	0.764175
			1436678_at	gb:AI844814 /DB_XREF=gi:5488760 /DB_XREF=UI-M-AH1-agx-f-12-0-UI.s1 /CLONE=UI-M-AH1-agx-f-12-0-UI /FEA=EST /CNT=8 /TID=Mm.200820.1 /TIER=Stack /STK=8 /UG=Mm.200820 /LL=100745 /UG_GENE=AI844814 /UG_TITLE=expressed sequence AI844814	0.487463
			1418967_a_at	Suppression of tumorigenicity 7	0.647074
			1420131_s_at	pituitary tumor-transforming 1 interacting protein	0.276948
			1434910_at	RIKEN cDNA A830080D01 gene	0.473354
			1457467_at	Transcribed locus	0.407037
			1416067_at	interferon-related developmental regulator 1	0.405985
			1433501_at	cathepsin O	0.273478
			1435590_at	RIKEN cDNA D430047L21 gene	0.405353
			1444517_at	gene model 872, (NCBI)	0.373954
			1422573_at	AMP deaminase 3	0.546772
			1422636_at	cyclin D binding myb-like transcription factor 1	0.354291
			1423191_at	formin binding protein 4	0.315734
			1423447_at	caseinolytic peptidase X (E.coli)	0.415283
			1434087_at	5,10-methylenetetrahydrofolate reductase	0.310249
			1434354_at	monoamine oxidase B	0.45848
			1434806_at	metaxin 3	0.581145
			1435655_at	ribosomal protein L12 /// similar to 60S ribosomal protein L12 /// similar to 60S ribosomal protein L12 /// similar to 60S ribosomal protein L12	0.485244
			1436222_at	growth arrest specific 5	0.343212
			1449312_at	neuropeptide Y receptor Y5	0.333886
			1451125_at	cDNA sequence BC017133	0.407117
			1455110_at	0 day neonate head cDNA, RIKEN full-length enriched library, clone:4833405J22 product:unclassifiable, full insert sequence	0.330428
			1455721_at	G1 to S phase transition 2	0.395381
			1455904_at	growth arrest specific 5	0.396613
			1434287_at	1-acylglycerol-3-phosphate O-acyltransferase 5 (lysophosphatidic acid acyltransferase, epsilon)	0.429913
			1450976_at	N-myc downstream regulated gene 1	0.378144
			1456174_x_at	N-myc downstream regulated gene 1	0.409962
			1417647_at	sorting nexin 5	0.299799
			1433514_at	ethanolamine kinase 1	0.301592
			1449010_at	heat shock 70kDa protein 4 like	0.333522
			1457683_at	glutamate receptor, ionotropic, kainate 2 (beta 2)	0.403104
			1417946_at	abhydrolase domain containing 3	0.324988
			1426524_at	glucosamine-6-phosphate deaminase 2	0.442277
			1427916_at	suppression of tumorigenicity 7-like	0.317904
			1435588_at	CDNA, clone:Y1G0111C17, strand:plus, reference:ENSEMBL:Mouse-Transcript-ENST:ENSMUST00000048820, based on BLAT search	0.467486
			1449415_at	chromodomain helicase DNA binding protein 1-like	0.267235
			1450047_at	heparan sulfate 6-O-sulfotransferase 2	0.326364
			1454951_at	zinc finger protein 606	0.364456
			1456824_at	Zinc finger protein 612, mRNA (cDNA clone IMAGE:3586510)	0.435185
			1423723_s_at	TAR DNA binding protein	0.478158
			1435668_at	gb:AW049283 /DB_XREF=gi:5909777 /DB_XREF=UI-M-BH1-anb-e-06-0-UI.s1 /CLONE=UI-M-BH1-anb-e-06-0-UI /FEA=EST /CNT=21 /TID=Mm.40632.1 /TIER=Stack /STK=14 /UG=Mm.40632 /LL=106764 /UG_GENE=AW049283 /UG_TITLE=expressed sequence AW049283	0.335633
			1441108_at	12 days embryo eyeball cDNA, RIKEN full-length enriched library, clone:D230035N06 product:unclassifiable, full insert sequence	0.44391
			1455908_a_at	serine carboxypeptidase 1	0.28762
			1434511_at	phosphorylase kinase beta	0.370803
			1452053_a_at	transmembrane protein 33	0.347794
			1428220_at	RIKEN cDNA 5730419I09 gene	0.303786
			1451074_at	ring finger protein 13	0.303064
			1434793_at	WD repeat domain 78	0.611472
			1455706_at	syntaxin binding protein 4	0.422906
			1427501_at	cDNA sequence BC007180	0.349948
			1455655_a_at	TAR DNA binding protein	0.349683
			1435941_at	rhomboid, veinlet-like 4 (Drosophila)	0.395201
			1444640_at	GPI7 protein	0.466997
			1453851_a_at	growth arrest and DNA-damage-inducible 45 gamma	0.270986
			1427306_at	ryanodine receptor 1, skeletal muscle	0.357867
			1434594_at	dynein, axonemal, heavy chain 1	0.292921
			1436045_at	expressed sequence AI843383	0.278079
			1426002_a_at	cell division cycle 7 (S. cerevisiae)	0.404048
			1437502_x_at	CD24a antigen	0.283831
			1442051_at	histone 2, H3c1	0.267335
			1415897_a_at	microsomal glutathione S-transferase 1	0.368024
			1418072_at	histone 1, H2bc	0.419154
			1434369_a_at	crystallin, alpha B	0.457034
			1427762_x_at	histone 1, H2bp	0.367767
			1452540_a_at	histone 1, H2bc /// histone 1, H2be /// histone 1, H2bl /// histone 1, H2bm /// histone 1, H2bp	0.300272
			1419824_a_at	RIKEN cDNA A230062G08 gene	0.303975
			1417857_at	methylmalonic aciduria (cobalamin deficiency) type A	0.577866
			1433463_at	RIKEN cDNA 0610010K06 gene	0.274757
			1459214_at	ODZ2 (Odz2)	0.290474
			1442180_at	deleted in lymphocytic leukemia, 7	0.270976
			1418412_at	tumor protein D52-like 1	0.402467
			1436931_at	regulatory factor X, 4 (influences HLA class II expression)	0.534734
			1449065_at	acyl-CoA thioesterase 1	0.308041
			1423796_at	splicing factor proline/glutamine rich (polypyrimidine tract binding protein associated)	0.427143

## Sheet: SWR
SWR/J		ACUTE	Probe set	Gene	Fold change (Log2)	ACUTE	Probe set	Gene	Fold change (Log2)		CHRONIC	Probe set	Gene	Fold change (Log2)	CHRONIC	Probe set	Gene	Fold change (Log2)
MORPHINE		UP	1416125_at	FK506 binding protein 5	0.763504	DOWN	1444017_at	Pellino 1, mRNA (cDNA clone MGC:29041 IMAGE:3600130)	-0.263622		UP	1416125_at	FK506 binding protein 5	0.578715	DOWN	1437418_at	gb:BG070683 /DB_XREF=gi:12553252 /DB_XREF=H3090A03-3 /CLONE=H3090A03 /FEA=EST /CNT=20 /TID=Mm.11171.1 /TIER=Stack /STK=18 /UG=Mm.11171 /UG_TITLE=ESTs	-0.389972
			1418595_at	plasma membrane associated protein, S3-12	1.05653		1429058_at	RIKEN cDNA 1110004B13 gene	-0.28855			1418595_at	plasma membrane associated protein, S3-12	0.748702		1416772_at	carnitine palmitoyltransferase 2	-0.305102
			1419874_x_at	zinc finger and BTB domain containing 16	1.19303		1434893_at	ATPase, Na+/K+ transporting, alpha 2 polypeptide, mRNA (cDNA clone MGC:36347 IMAGE:4955003)	-0.301671			1419874_x_at	zinc finger and BTB domain containing 16	1.05417		1437520_a_at	pericentrin 1	-0.472582
			1420772_a_at	TSC22 domain family 3	0.63744		1433630_at	Similar to hypothetical protein FLJ12748 (LOC208158), mRNA	-0.492224			1420772_a_at	TSC22 domain family 3	0.475634		1434686_at	CBP-interacting protein 3 (CIP3 gene)	-0.314898
			1424633_at	calcium/calmodulin-dependent protein kinase I gamma	0.577417		1439946_at	Myocyte enhancer factor 2C, mRNA (cDNA clone MGC:46981 IMAGE:4500786)	-0.415006			1424633_at	calcium/calmodulin-dependent protein kinase I gamma	0.441798		1438838_at	RIKEN cDNA B230206F22 gene	-0.343064
			1424638_at	cyclin-dependent kinase inhibitor 1A (P21)	1.0968		1438012_at	protein phosphatase 1 (formerly 2C)-like	-0.50614			1424638_at	cyclin-dependent kinase inhibitor 1A (P21)	0.517338		1437030_at	phospholipase C, delta 4	-0.290749
			1425281_a_at	TSC22 domain family 3	0.724433		1421028_a_at	myocyte enhancer factor 2C	-0.418961			1425281_a_at	TSC22 domain family 3	0.478964		1455238_at	melanoma associated antigen (mutated) 1-like 1	-0.309235
			1427345_a_at	sulfotransferase family 1A, phenol-preferring, member 1	0.856143		1436909_at	RIKEN cDNA B430110G05 gene	-0.366745			1427345_a_at	sulfotransferase family 1A, phenol-preferring, member 1	0.686684		1454836_at	transmembrane protein 18	-0.333462
			1435119_at	gb:BE956710 /DB_XREF=gi:10601528 /DB_XREF=UI-M-BG2-bbn-d-11-0-UI.s1 /CLONE=UI-M-BG2-bbn-d-11-0-UI /FEA=EST /CNT=22 /TID=Mm.93670.1 /TIER=Stack /STK=20 /UG=Mm.93670 /UG_TITLE=ESTs	0.540216		1423597_at	ATPase, aminophospholipid transporter (APLT), class I, type 8A, member 1	-0.545752			1435119_at	gb:BE956710 /DB_XREF=gi:10601528 /DB_XREF=UI-M-BG2-bbn-d-11-0-UI.s1 /CLONE=UI-M-BG2-bbn-d-11-0-UI /FEA=EST /CNT=22 /TID=Mm.93670.1 /TIER=Stack /STK=20 /UG=Mm.93670 /UG_TITLE=ESTs	0.326344		1442119_at	expressed sequence AI449212	-0.39936
			1439163_at	PREDICTED: zinc finger and BTB domain containing 16 [Mus musculus], mRNA sequence	0.506414		1424387_at	prolactin-like protein C 3	-0.494278			1439163_at	PREDICTED: zinc finger and BTB domain containing 16 [Mus musculus], mRNA sequence	0.985405		1434793_at	WD repeat domain 78	-0.373752
			1442025_a_at	gb:AI467657 /DB_XREF=gi:4320994 /DB_XREF=ve44f05.x1 /CLONE=IMAGE:821025 /FEA=EST /CNT=11 /TID=Mm.34106.1 /TIER=ConsEnd /STK=3 /UG=Mm.34106 /LL=102538 /UG_GENE=AI467657 /UG_TITLE=expressed sequence AI467657	1.2118		1442206_at	MAM domain containing 1	-0.459771			1442025_a_at	gb:AI467657 /DB_XREF=gi:4320994 /DB_XREF=ve44f05.x1 /CLONE=IMAGE:821025 /FEA=EST /CNT=11 /TID=Mm.34106.1 /TIER=ConsEnd /STK=3 /UG=Mm.34106 /LL=102538 /UG_GENE=AI467657 /UG_TITLE=expressed sequence AI467657	1.08404		1426002_a_at	cell division cycle 7 (S. cerevisiae)	-0.31807
			1448231_at	FK506 binding protein 5	0.419244		1435135_at	arylacetamide deacetylase-like 1	-0.58723			1448231_at	FK506 binding protein 5	0.364578		1436931_at	regulatory factor X, 4 (influences HLA class II expression)	-0.420849
			1425557_x_at	TSC22 domain family 3	0.645298		1422733_at	four jointed box 1 (Drosophila)	-0.703163			1425557_x_at	TSC22 domain family 3	0.393364		1420441_at	centromere autoantigen C1	-0.341679
			1439341_at	cDNA sequence AK220484	0.952874		1420530_at	neuronal d4 domain family member	-0.296585			1439341_at	cDNA sequence AK220484	0.782195		1455706_at	syntaxin binding protein 4	-0.287706
			1449799_s_at	plakophilin 2	0.683073		1423249_at	natural killer tumor recognition sequence	-0.280506			1449799_s_at	plakophilin 2	0.596098		1437502_x_at	CD24a antigen	-0.556853
			1418534_at	frizzled homolog 2 (Drosophila)	0.493003		1428118_at	leucine rich repeat neuronal 6A	-0.288636			1418534_at	frizzled homolog 2 (Drosophila)	0.510664		1449065_at	acyl-CoA thioesterase 1	-0.27851
			1417109_at	tubulointerstitial nephritis antigen-like	0.684365		1441129_at	Septin 11, mRNA (cDNA clone MGC:28420 IMAGE:4037515)	-0.281702			1417109_at	tubulointerstitial nephritis antigen-like	0.592285		1435484_at	expressed sequence BF642829	-0.308545
			1428384_at	DNA segment, Chr 4, Brigham & Women's Genetics 0951 expressed	0.281534		1429009_at	U1 small nuclear ribonucleoprotein polypeptide A	-0.265236			1428384_at	DNA segment, Chr 4, Brigham & Women's Genetics 0951 expressed	0.309891		1434196_at	DnaJ (Hsp40) homolog, subfamily A, member 4	-0.318356
			1420918_at	serum/glucocorticoid regulated kinase 3	0.59069		1444430_at	Armadillo repeat containing 8, mRNA (cDNA clone MGC:47965 IMAGE:1230321)	-0.283544			1416041_at	serum/glucocorticoid regulated kinase	0.293009		1451735_at	ADP-ribosylation factor related protein 1	-0.354873
			1418532_at	frizzled homolog 2 (Drosophila)	0.267909		1426596_a_at	survival motor neuron 1	-0.65979			1452385_at	ubiquitin specific peptidase 53	0.357907		1418715_at	pantothenate kinase 1	-0.305282
			1437247_at	fos-like antigen 2	0.383213		1417380_at	IQ motif containing GTPase activating protein 1	-0.47427			1426260_a_at	UDP glucuronosyltransferase 1 family, polypeptide A2 /// UDP glucuronosyltransferase 1 family, polypeptide A6A /// UDP glycosyltransferase 1 family, polypeptide A10 /// UDP glucuronosyltransferase 1 family, polypeptide A7C /// UDP glucuronosyltransferase 1 family, polypeptide A5 /// UDP glucuronosyltransferase 1 family, polypeptide A9 /// UDP glucuronosyltransferase 1 family, polypeptide A6B /// …	0.808796		1423413_at	N-myc downstream regulated gene 1	-0.361101
			1427127_x_at	heat shock protein 1B	0.421815		1438241_at	RGM domain family, member A	-0.424303			1428484_at	oxysterol binding protein-like 3	0.349213		1451302_at	RIKEN cDNA 1110012L19 gene	-0.338073
			1427126_at	heat shock protein 1B	0.491806		1436403_at	cDNA sequence BC025575	-0.979212			1453782_at	RIKEN cDNA 3021401C12 gene	0.300647		1423723_s_at	TAR DNA binding protein	-0.36754
			1449254_at	secreted phosphoprotein 1	0.31468		1423367_at	wingless-related MMTV integration site 7A	-0.786638			1418135_at	AF4/FMR2 family, member 1	0.402501		1435668_at	gb:AW049283 /DB_XREF=gi:5909777 /DB_XREF=UI-M-BH1-anb-e-06-0-UI.s1 /CLONE=UI-M-BH1-anb-e-06-0-UI /FEA=EST /CNT=21 /TID=Mm.40632.1 /TIER=Stack /STK=14 /UG=Mm.40632 /LL=106764 /UG_GENE=AW049283 /UG_TITLE=expressed sequence AW049283	-0.298091
			1455007_s_at	glutamic pyruvate transaminase (alanine aminotransferase) 2	0.529753		1437107_at	RAB6B, member RAS oncogene family	-0.672191			1428547_at	5' nucleotidase, ecto	0.476353		1441108_at	12 days embryo eyeball cDNA, RIKEN full-length enriched library, clone:D230035N06 product:unclassifiable, full insert sequence	-0.264344
			1431182_at	heat shock protein 8 /// similar to heat shock protein 8 /// similar to heat shock protein 8 /// similar to Heat shock cognate 71 kDa protein	0.559831		1455799_at	RAR-related orphan receptor beta	-0.720549			1426368_at	similar to Ras and Rab interactor 2 (Ras interaction/interference protein 2)	0.399117		1427501_at	cDNA sequence BC007180	-0.333708
			1416041_at	serum/glucocorticoid regulated kinase	0.483877		1443589_at	DNA segment, Chr X, ERATO Doi 242, expressed	-0.389323			1424443_at	transmembrane 6 superfamily member 1	0.299806		1455655_a_at	TAR DNA binding protein	-0.297984
			1452385_at	ubiquitin specific peptidase 53	0.331843		1459464_at	Microtubule-actin crosslinking factor (Macf)	-0.663197			1436443_a_at	KDEL (Lys-Asp-Glu-Leu) containing 1	0.292342		1435941_at	rhomboid, veinlet-like 4 (Drosophila)	-0.327558
			1452318_a_at	heat shock protein 1B	0.36377		1424349_a_at	lysophosphatidylglycerol acyltransferase 1	-0.668606			1429642_at	AN1, ubiquitin-like, homolog (Xenopus laevis)	0.645847		1444640_at	GPI7 protein	-0.385595
			1426260_a_at	UDP glucuronosyltransferase 1 family, polypeptide A2 /// UDP glucuronosyltransferase 1 family, polypeptide A6A /// UDP glycosyltransferase 1 family, polypeptide A10 /// UDP glucuronosyltransferase 1 family, polypeptide A7C /// UDP glucuronosyltransferase 1 family, polypeptide A5 /// UDP glucuronosyltransferase 1 family, polypeptide A9 /// UDP glucuronosyltransferase 1 family, polypeptide A6B /// …	0.564241		1434736_at	hepatic leukemia factor	-0.27121			1434628_a_at	rhophilin, Rho GTPase binding protein 2	0.287295		1453851_a_at	growth arrest and DNA-damage-inducible 45 gamma	-0.581509
			1428484_at	oxysterol binding protein-like 3	0.334646		1418174_at	D site albumin promoter binding protein	-0.504812			1450036_at	serum/glucocorticoid regulated kinase 3	0.424606		1442051_at	histone 2, H3c1	-0.452801
			1453782_at	RIKEN cDNA 3021401C12 gene	0.298746		1431469_a_at	CXXC finger 5	-0.531745			1450718_at	adaptor protein with pleckstrin homology and src	0.322294		1415897_a_at	microsomal glutathione S-transferase 1	-0.32576
			1452388_at	heat shock protein 1A	0.359307		1442049_at	Transferrin (Trf), mRNA	-0.371799			1420919_at	serum/glucocorticoid regulated kinase 3	0.292468		1418072_at	histone 1, H2bc	-0.362301
			1418135_at	AF4/FMR2 family, member 1	0.728751		1421145_at	solute carrier family 26 (sulfate transporter), member 2	-0.435789			1435553_at	PDZ domain containing 3	0.284601		1434369_a_at	crystallin, alpha B	-0.678867
			1428547_at	5' nucleotidase, ecto	0.801448		1436783_x_at	tyrosine 3-monooxygenase/tryptophan 5-monooxygenase activation protein, beta polypeptide	-0.391377			1448397_at	gap junction membrane channel protein beta 6	0.323348		1427762_x_at	histone 1, H2bp	-0.37068
			1426368_at	similar to Ras and Rab interactor 2 (Ras interaction/interference protein 2)	0.776459		1451628_a_at	ankyrin 3, epithelial	-0.581269			1428394_at	phytanoyl-CoA dioxygenase domain containing 1 /// leucine rich repeat containing 8	0.280857		1452540_a_at	histone 1, H2bc /// histone 1, H2be /// histone 1, H2bl /// histone 1, H2bm /// histone 1, H2bp	-0.396358
			1451601_a_at	cDNA sequence BC011467	0.314043		1453103_at	actin-binding LIM protein 1	-0.320472			1417273_at	pyruvate dehydrogenase kinase, isoenzyme 4	0.438583		1419824_a_at	RIKEN cDNA A230062G08 gene	-0.277775
			1424443_at	transmembrane 6 superfamily member 1	0.697156		1435527_at	RIKEN cDNA 1500041O16 gene	-0.447468			1435264_at	elastin microfibril interfacer 2	0.250785		1433463_at	RIKEN cDNA 0610010K06 gene	-0.312163
			1448471_a_at	cytotoxic T lymphocyte-associated protein 2 alpha	0.921792		1456120_at	RIKEN cDNA 3110001I20 gene	-0.468751			1435578_s_at	disabled homolog 1 (Drosophila)	0.322396		1442180_at	deleted in lymphocytic leukemia, 7	-0.355392
			1419423_at	stabilin 2	0.691997		1418912_at	plexin domain containing 2	-0.320308			1428822_a_at	sorting nexing 24	0.264653		1451415_at	RIKEN cDNA 1810011O10 gene	-0.301289
			1455978_a_at	matrilin 2	0.786994		1455242_at	Forkhead box P1 (Foxp1), mRNA	-0.324441			1419811_at	DNA segment, Chr 16, Wayne State University 65, expressed	0.268645		1428461_at	protein phosphatase 2, regulatory subunit B (B56), epsilon isoform	-0.271455
			1435357_at	DNA segment, Chr 4, Wayne State University 53, expressed	0.584228		1419066_at	immediate early response 5-like	-0.575328			1428259_at	RIKEN cDNA 2310075M15 gene	0.267132		1416844_at	heterogeneous nuclear ribonucleoprotein methyltransferase-like 1 (S. cerevisiae)	-0.306253
			1429169_at	RNA binding motif protein 3	0.812551		1450020_at	chemokine (C-X3-C) receptor 1	-0.667966			1443870_at	ATP-binding cassette, sub-family C (CFTR/MRP), member 4	0.35271		1428085_at	RIKEN cDNA 1110057K04 gene	-0.27715
			1422886_a_at	CDC like kinase 4	0.407838		1450779_at	fatty acid binding protein 7, brain	-0.375916			1429183_at	plakophilin 2	0.453712		1429601_x_at	RIKEN cDNA 1110019K23 gene	-0.26359
			1417719_at	sin3 associated polypeptide	0.319925		1442138_at	G protein-coupled receptor 62	-0.32871			1426501_a_at	Traf2 binding protein	0.440642		1436509_at	RIKEN cDNA 2410014A08 gene	-0.271716
			1436427_at	PRP4 pre-mRNA processing factor 4 homolog B (yeast)	0.747903		1423424_at	zinc finger protein of the cerebellum 3	-0.465975			1435783_at	RIKEN cDNA B230112C05 gene	0.269313		1435475_at	lectin, mannose-binding 2-like	-0.276678
			1436443_a_at	KDEL (Lys-Asp-Glu-Leu) containing 1	0.324174		1434606_at	v-erb-b2 erythroblastic leukemia viral oncogene homolog 3 (avian)	-0.280376			1442026_at	gb:AI467657 /DB_XREF=gi:4320994 /DB_XREF=ve44f05.x1 /CLONE=IMAGE:821025 /FEA=EST /CNT=11 /TID=Mm.34106.1 /TIER=ConsEnd /STK=3 /UG=Mm.34106 /LL=102538 /UG_GENE=AI467657 /UG_TITLE=expressed sequence AI467657	0.413347		1449194_at	mitochondrial ribosomal protein S25	-0.297017
			1429642_at	AN1, ubiquitin-like, homolog (Xenopus laevis)	0.814734		1417694_at	growth factor receptor bound protein 2-associated protein 1	-0.304825			1421321_a_at	neuroepithelial cell transforming gene 1	0.474207		1448882_at	RIKEN cDNA 0610009E20 gene	-0.317648
			1434628_a_at	rhophilin, Rho GTPase binding protein 2	0.783271		1422903_at	lymphocyte antigen 86	-0.417253			1418533_s_at	frizzled homolog 2 (Drosophila)	0.306141		1436274_at	Transcribed locus	-0.487495
			1450036_at	serum/glucocorticoid regulated kinase 3	0.71781		1457867_at	sphingosine-1-phosphate phosphotase 2	-0.304949			1416371_at	apolipoprotein D	0.327883		1448843_at	signal sequence receptor, alpha	-0.29728
			1450718_at	adaptor protein with pleckstrin homology and src	0.278066		1448767_s_at	gap junction membrane channel protein beta 1	-0.284745			1428143_a_at	patatin-like phospholipase domain containing 2	0.333088		1450684_at	ets variant gene 1	-0.298551
			1426081_a_at	deiodinase, iodothyronine, type II	0.618166		1423285_at	coagulation factor C homolog (Limulus polyphemus)	-0.287403			1418025_at	basic helix-loop-helix domain containing, class B2	0.29179		1428751_at	Park2 co-regulated	-0.293635
			1420919_at	serum/glucocorticoid regulated kinase 3	0.50023		1434410_at	cDNA sequence BC043118	-0.328349			1458941_at	RIKEN cDNA D130016B08 gene	0.321237		1454918_at	alkylglycerone phosphate synthase	-0.305732
			1457373_at	Transcribed locus	0.391994		1452123_s_at	FERM domain containing 4B	-0.265418			1435444_at	activating transcription factor 6	0.270756		1418408_at	zinc finger, AN1-type domain 1	-0.345215
			1435553_at	PDZ domain containing 3	0.275579		1460710_at	gb:BB748999 /DB_XREF=gi:16153235 /DB_XREF=BB748999 /CLONE=G030102C24 /FEA=EST /CNT=27 /TID=Mm.153916.2 /TIER=Stack /STK=23 /UG=Mm.153916 /LL=11540 /UG_GENE=Adora2a /UG_TITLE=adenosine A2a receptor	-0.728909			1428650_at	tensin 1	0.265044		1452953_at	RIKEN cDNA 1810036I24 gene	-0.295784
			1452218_at	cDNA sequence BC018601	0.320495		1450733_at	bicaudal D homolog 2 (Drosophila)	-0.91866			1421840_at	ATP-binding cassette, sub-family A (ABC1), member 1	0.275403		1420667_at	double C2, beta	-0.292043
			1448397_at	gap junction membrane channel protein beta 6	0.496009		1452834_at	RIKEN cDNA 2600010E01 gene	-0.311246			1431062_a_at	SEC8-like 1 (S. cerevisiae)	0.418209		1420703_at	colony stimulating factor 2 receptor, alpha, low-affinity (granulocyte-macrophage)	-0.307235
			1451006_at	xanthine dehydrogenase	0.532675		1421140_a_at	forkhead box P1	-0.394458			1459219_at	Rap guanine nucleotide exchange factor (GEF) 2, mRNA (cDNA clone IMAGE:30545886)	0.328758		1423804_a_at	isopentenyl-diphosphate delta isomerase	-0.365262
			1428394_at	phytanoyl-CoA dioxygenase domain containing 1 /// leucine rich repeat containing 8	0.76489		1417693_a_at	growth factor receptor bound protein 2-associated protein 1	-0.294727			1447467_at	Protein-tyrosine phosphatase alpha (Ptpra gene)	0.342894		1437234_x_at	Heterogeneous nuclear ribonucleoprotein methyltransferase-like 1 (S. cerevisiae) (Hrmt1l1), mRNA	-0.295823
			1418091_at	transcription factor CP2-like 1	0.544949		1448945_at	plasma membrane proteolipid	-0.372651			1423597_at	ATPase, aminophospholipid transporter (APLT), class I, type 8A, member 1	0.268277		1449019_at	A kinase (PRKA) anchor protein 1	-0.311296
			1418203_at	phorbol-12-myristate-13-acetate-induced protein 1	0.642586		1416357_a_at	melanoma cell adhesion molecule	-0.236254			1424387_at	prolactin-like protein C 3	0.282361		1425560_a_at	S100 calcium binding protein A16	-0.276854
			1434283_at	Modulator recognition factor 2 (Mrf2)	0.26396		1435854_at	transmembrane protein 10	-0.458313			1442206_at	MAM domain containing 1	0.341296		1452222_at	utrophin	-0.320509
			1426215_at	dopa decarboxylase	0.555404		1434094_at	RIKEN cDNA 6330530A05 gene	-0.594952			1443589_at	DNA segment, Chr X, ERATO Doi 242, expressed	0.335842		1424694_at	RIKEN cDNA 2010011I20 gene	-0.365835
			1417273_at	pyruvate dehydrogenase kinase, isoenzyme 4	0.801547		1450483_at	gap junction membrane channel protein alpha 12	-0.674071							1428582_at	RIKEN cDNA 2010208K18 gene	-0.440053
			1435264_at	elastin microfibril interfacer 2	0.436272		1416232_at	oligodendrocyte transcription factor 2	-0.465875							1435822_at	RIKEN cDNA D830012I24 gene	-0.414649
			1416926_at	transformation related protein 53 inducible nuclear protein 1	0.556823		1416318_at	serine (or cysteine) peptidase inhibitor, clade B, member 1a	-0.526452							1455392_at	RIKEN cDNA 9630019K15 gene	-0.285046
			1435292_at	TBC1 domain family, member 4	0.482936		1419063_at	UDP galactosyltransferase 8A	-0.547455							1415802_at	solute carrier family 16 (monocarboxylic acid transporters), member 1	-0.497057
			1435577_at	disabled homolog 1 (Drosophila)	0.305675											1417903_at	deafness, autosomal dominant 5 homolog (human)	-0.328973
			1416811_s_at	cytotoxic T lymphocyte-associated protein 2 alpha /// cytotoxic T lymphocyte-associated protein 2 beta	1.01645											1448182_a_at	CD24a antigen	-0.456769
			1437967_at	PREDICTED: Mus musculus similar to hypothetical protein FLJ39502 (LOC546765), mRNA	0.759618											1424133_at	RIKEN cDNA 6530411B15 gene	-0.48524
			1455179_at	membrane protein, palmitoylated 7 (MAGUK p55 subfamily member 7)	0.594329											1427306_at	ryanodine receptor 1, skeletal muscle	-0.400114
			1426243_at	cystathionase (cystathionine gamma-lyase)	0.613646											1434594_at	dynein, axonemal, heavy chain 1	-0.420342
			1427308_at	disabled homolog 1 (Drosophila)	0.278561											1417857_at	methylmalonic aciduria (cobalamin deficiency) type A	-0.347458
			1441075_at	nitric oxide synthase trafficker	0.475793											1418412_at	tumor protein D52-like 1	-0.434495
			1454984_at	expressed sequence AW061234	0.375829											1423796_at	splicing factor proline/glutamine rich (polypyrimidine tract binding protein associated)	-0.436782
			1423233_at	CCAAT/enhancer binding protein (C/EBP), delta	0.379038											1429907_at	RIKEN cDNA 1700094D03 gene	-0.463063
			1434202_a_at	cDNA sequence BC055107	0.40568											1425458_a_at	growth factor receptor bound protein 10	-0.337527
			1438385_s_at	glutamic pyruvate transaminase (alanine aminotransferase) 2	0.616048											1450889_at	SWI/SNF related, matrix associated, actin dependent regulator of chromatin, subfamily a, member 3	-0.285797
			1423062_at	insulin-like growth factor binding protein 3	0.445876											1427934_at	RIKEN cDNA 2610208E05 gene	-0.348779
			1434378_a_at	Max dimerization protein 4, mRNA (cDNA clone MGC:19425 IMAGE:3490469)	0.52011											1428573_at	chimerin (chimaerin) 2	-0.459391
			1448181_at	Kruppel-like factor 15	0.348745											1441764_at	PR domain containing 10	-0.362364
			1419442_at	matrilin 2	0.505162											1457472_at	trinucleotide repeat containing 15	-0.514051
			1433428_x_at	transglutaminase 2, C polypeptide	0.426958											1429028_at	dedicator of cytokinesis 11	-0.337576
			1433653_at	cDNA sequence BC029169	0.408695											1453016_at	RIKEN cDNA 2900042B11 gene	-0.281414
			1455091_at	Premature mRNA for mKIAA1585 protein	0.283979											1433551_at	expressed sequence AI427515	-0.423692
			1437418_at	gb:BG070683 /DB_XREF=gi:12553252 /DB_XREF=H3090A03-3 /CLONE=H3090A03 /FEA=EST /CNT=20 /TID=Mm.11171.1 /TIER=Stack /STK=18 /UG=Mm.11171 /UG_TITLE=ESTs	0.489789											1460408_at	gamma-aminobutyric acid (GABA-A) receptor, subunit gamma 1	-0.372829
			1454699_at	sestrin 1	0.533529											1434098_at	glycine receptor, alpha 2 subunit	-0.449649
			1416653_at	syntaxin binding protein 3A	0.369148											1435463_s_at	myosin ID	-0.286315
			1438386_x_at	methionine adenosyltransferase II, alpha	0.409289											1436948_a_at	RIKEN cDNA 6430550H21 gene	-0.695837
			1427131_s_at	RIKEN cDNA 1810012N18 gene	0.272752											1431939_a_at	myc induced nuclear antigen	-0.38672
			1435578_s_at	disabled homolog 1 (Drosophila)	0.421724											1447676_x_at	S100 calcium binding protein A16 (S100a16), mRNA	-0.3229
			1428822_a_at	sorting nexing 24	0.312073											1430068_at	RIKEN cDNA C030011L09 gene	-0.313582
			1428599_at	RIKEN cDNA 2410012C07 gene	0.30359											1417011_at	syndecan 2	-0.296151
			1419811_at	DNA segment, Chr 16, Wayne State University 65, expressed	0.292034											1435893_at	very low density lipoprotein receptor	-0.284531
			1422153_a_at	ankyrin repeat and SOCS box-containing protein 11	0.337535											1429284_at	RIKEN cDNA 8430436F23 gene	-0.580132
			1450714_at	antizyme inhibitor 1	0.317059											1434036_at	metastasis suppressor 1	-0.308788
			1428731_at	ubiquitin specific peptidase 54	0.569633											1436309_at	neuropilin (NRP) and tolloid (TLL)-like 2	-0.34561
			1433711_s_at	sestrin 1	0.375504											1450853_at	transducin-like enhancer of split 4, homolog of Drosophila E(spl)	-0.412801
			1455398_at	leucine rich repeat containing 8 family, member C	0.355274											1439096_at	RIKEN cDNA 5330420D20 gene	-0.676709
			1416165_at	RAB31, member RAS oncogene family	0.383796											1433670_at	epithelial membrane protein 2	-0.36968
			1417740_at	cell division cycle 37 homolog (S. cerevisiae)-like 1	0.337817											1435649_at	nexilin	-0.384771
			1426271_at	SMC5 structural maintenance of chromosomes 5-like 1 (yeast)	0.341619											1440545_at	Adult male corpora quadrigemina cDNA, RIKEN full-length enriched library, clone:B230378A03 product:hypothetical protein, full insert sequence	-0.389417
			1434203_at	cDNA sequence BC055107	0.422505											1419073_at	transmembrane protein with EGF-like and two follistatin-like domains 2	-0.436653
			1438630_x_at	methionine adenosyltransferase II, alpha	0.414103											1460587_at	RIKEN cDNA B230215L15 gene	-0.574259
			1424665_at	RIKEN cDNA 5430405G24 gene	0.35354											1435343_at	dedicator of cytokinesis 10	-0.350999
			1426642_at	fibronectin 1	0.283398											1452353_at	G protein-coupled receptor 155	-0.284158
			1428311_at	RIKEN cDNA 2810012H18 gene	0.376407											1433762_at	RIKEN cDNA C630043F03 gene	-0.387148
			1429166_s_at	Calmin (Clmn), mRNA	0.404668											1435618_at	paraneoplastic antigen MA2	-0.321065
			1429267_at	acyl-CoA thioesterase 11	0.542209											1458104_a_at	cDNA sequence BC038167	-0.720453
			1434842_s_at	UPF3 regulator of nonsense transcripts homolog B (yeast)	0.363946											1452595_at	a disintegrin-like and metallopeptidase (reprolysin type) with thrombospondin type 1 motif, 4	-0.326553
			1434935_at	AP2 associated kinase 1	0.557952											1455845_at	cDNA sequence BC030477	-0.326835
			1438322_x_at	farnesyl diphosphate farnesyl transferase 1	0.267949											1417111_at	mannosidase 1, alpha	-0.486233
			1448400_a_at	SWI/SNF related, matrix associated, actin dependent regulator of chromatin, subfamily d, member 2	0.507184											1450241_a_at	ecotropic viral integration site 2a	-0.312393
			1450264_a_at	choline kinase alpha	0.422994											1423499_at	synuclein, alpha interacting protein (synphilin)	-0.570104
			1418007_at	RIKEN cDNA 1810007M14 gene	0.464227											1438030_at	RAS, guanyl releasing protein 3	-0.550511
			1424081_at	polycomb group ring finger 6	0.486307											1438169_a_at	FERM domain containing 4B	-0.389234
			1425860_x_at	chemokine-like factor	0.36117											1455154_at	GLI-Kruppel family member GLI3	-0.32074
			1429159_at	RIKEN cDNA 4631408O11 gene	0.411907											1444111_at	RIKEN cDNA 2200002K05 gene (2200002K05Rik), mRNA	-0.311306
			1433585_at	transportin 1	0.519779											1418472_at	aspartoacylase (aminoacylase) 2	-0.273685
			1435694_at	Rho GTPase activating protein 26	0.363324											1435171_at	13 days embryo stomach cDNA, RIKEN full-length enriched library, clone:D530019O13 product:hypothetical protein, full insert sequence	-0.300821
			1436921_at	ATPase, Cu++ transporting, alpha polypeptide	0.403135											1433630_at	Similar to hypothetical protein FLJ12748 (LOC208158), mRNA	-0.303656
			1442917_at	hypothetical LOC432607	0.40791											1436403_at	cDNA sequence BC025575	-0.525176
			1452211_at	proteasome (prosome, macropain) activator subunit 4	0.479842											1418912_at	plexin domain containing 2	-0.31111
			1455605_at	DNA segment, Chr 5, Brigham & Women's Genetics 0860 expressed (D5Bwg0860e), mRNA	0.487552											1419066_at	immediate early response 5-like	-0.281496
			1460043_at	Adult male corpus striatum cDNA, RIKEN full-length enriched library, clone:C030023B07 product:unclassifiable, full insert sequence	0.357573											1450020_at	chemokine (C-X3-C) receptor 1	-0.283091
			1416772_at	carnitine palmitoyltransferase 2	0.293613											1450779_at	fatty acid binding protein 7, brain	-0.615139
			1422744_at	phosphorylase kinase alpha 1	0.339982											1434606_at	v-erb-b2 erythroblastic leukemia viral oncogene homolog 3 (avian)	-0.517937
			1422428_at	acyl-CoA synthetase bubblegum family member 1	0.36184											1417694_at	growth factor receptor bound protein 2-associated protein 1	-0.303446
			1454785_at	dual specificity phosphatase 11 (RNA/RNP complex 1-interacting)	0.373291											1422903_at	lymphocyte antigen 86	-0.466875
			1452186_at	RNA binding motif protein 5	0.37491											1457867_at	sphingosine-1-phosphate phosphotase 2	-0.342069
			1439569_at	G protein-coupled receptor 83	0.334239											1448767_s_at	gap junction membrane channel protein beta 1	-0.604269
			1437329_at	Protein tyrosine phosphatase-like (proline instead of catalytic arginine), member b, mRNA (cDNA clone MGC:6798 IMAGE:2647850)	0.30194											1423285_at	coagulation factor C homolog (Limulus polyphemus)	-0.602084
			1416755_at	DnaJ (Hsp40) homolog, subfamily B, member 1	0.356877											1434410_at	cDNA sequence BC043118	-0.400877
			1434360_s_at	protein tyrosine phosphatase, receptor type, G	0.419142											1452123_s_at	FERM domain containing 4B	-0.371991
			1439131_at	retinoblastoma binding protein 7	0.461096											1460710_at	gb:BB748999 /DB_XREF=gi:16153235 /DB_XREF=BB748999 /CLONE=G030102C24 /FEA=EST /CNT=27 /TID=Mm.153916.2 /TIER=Stack /STK=23 /UG=Mm.153916 /LL=11540 /UG_GENE=Adora2a /UG_TITLE=adenosine A2a receptor	-0.757518
			1442994_at	Activated spleen cDNA, RIKEN full-length enriched library, clone:F830206G23 product:unclassifiable, full insert sequence	0.472096											1450733_at	bicaudal D homolog 2 (Drosophila)	-0.565383
			1454989_at	centrosome and spindle pole associated protein 1	0.525919											1434094_at	RIKEN cDNA 6330530A05 gene	-0.453244
			1420930_s_at	catenin (cadherin associated protein), alpha-like 1	0.407428											1450483_at	gap junction membrane channel protein alpha 12	-1.06491
			1428386_at	acyl-CoA synthetase long-chain family member 3	0.329448											1416232_at	oligodendrocyte transcription factor 2	-0.544758
			1435536_at	regulatory solute carrier protein, family 1, member 1	0.458448											1416318_at	serine (or cysteine) peptidase inhibitor, clade B, member 1a	-0.933266
			1435904_at	eukaryotic translation initiation factor 2C, 3	0.471212											1419063_at	UDP galactosyltransferase 8A	-0.647365
			1439968_x_at	Adult male corpora quadrigemina cDNA, RIKEN full-length enriched library, clone:B230215D24 product:unclassifiable, full insert sequence	0.327482
			1448199_at	ankyrin repeat domain 10	0.424955
			1449668_s_at	RIKEN cDNA A730024A03 gene	0.304279
			1456388_at	ATPase, class VI, type 11A	0.461261
			1416776_at	crystallin, mu	0.293271
			1424996_at	CASP8 and FADD-like apoptosis regulator	0.404606
			1434829_at	Adult male thymus cDNA, RIKEN full-length enriched library, clone:5830431N23 product:unclassifiable, full insert sequence	0.283149
			1435591_at	expressed sequence AI426330	0.372057
			1435745_at	RIKEN cDNA 5031439G07 gene	0.298862
			1437012_x_at	Rap guanine nucleotide exchange factor (GEF) 3	0.336656
			1418437_a_at	MAX-like protein X	0.282275
			1418561_at	splicing factor 3b, subunit 1	0.284813
			1419158_a_at	histidyl-tRNA synthetase-like	0.380422
			1426365_at	RIKEN cDNA 2810403A07 gene	0.369283
			1427427_at	ryanodine receptor 3	0.387523
			1429390_at	acid phosphatase-like 2	0.29402
			1429977_at	RIKEN cDNA 9030425L15 gene	0.371202
			1433722_at	A kinase (PRKA) anchor protein 13	0.399489
			1434047_x_at	heterogeneous nuclear ribonucleoprotein A2/B1	0.296482
			1435531_at	ubiquitin specific peptidase 3	0.266493
			1454074_a_at	RIKEN cDNA 1500011J06 gene	0.304849
			1455303_at	gb:BB735651 /DB_XREF=gi:16134801 /DB_XREF=BB735651 /CLONE=F430004H24 /FEA=EST /CNT=25 /TID=Mm.138051.1 /TIER=Stack /STK=17 /UG=Mm.138051 /UG_TITLE=ESTs	0.431096
			1456702_x_at	methionine adenosyltransferase II, alpha	0.336761
			1439386_x_at	methionine adenosyltransferase II, alpha	0.360668
			1417408_at	coagulation factor III	0.394951
			1438976_x_at	methionine adenosyltransferase II, alpha	0.336046
			1435454_a_at	cDNA sequence BC006779	0.269339
			1437520_a_at	pericentrin 1	0.536509
			1452268_at	RIKEN cDNA 2810485I05 gene	0.571891
			1428259_at	RIKEN cDNA 2310075M15 gene	0.72169
			1443870_at	ATP-binding cassette, sub-family C (CFTR/MRP), member 4	0.900548
			1450966_at	carnitine O-octanoyltransferase	0.442836
			1429762_a_at	Bardet-Biedl syndrome 5 (human)	0.508081
			1433674_a_at	RNA, U22 small nucleolar	0.441957
			1434699_at	RIKEN cDNA 6030408C04 gene	0.691953
			1434866_x_at	carnitine palmitoyltransferase 1a, liver	0.46
			1435744_at	RIKEN cDNA 6720401G13 gene	0.40741
			1440936_at	serine active site containing 1	0.514545
			1439610_at	10 days neonate skin cDNA, RIKEN full-length enriched library, clone:4732466D14 product:hypothetical protein, full insert sequence	0.355258
			1440056_at	Adult male hippocampus cDNA, RIKEN full-length enriched library, clone:C630001C05 product:unclassifiable, full insert sequence	0.574101
			1449601_x_at	gb:AV348780 /DB_XREF=gi:6389839 /DB_XREF=AV348780 /CLONE=6430711G14 /FEA=EST /CNT=2 /TID=Mm.86760.3 /TIER=ConsEnd /STK=2 /UG=Mm.86760 /UG_TITLE=ESTs	0.645389
			1434686_at	CBP-interacting protein 3 (CIP3 gene)	0.33984
			1426832_at	RIKEN cDNA 6330505F04 gene	0.339405
			1433859_at	RIKEN cDNA D030070L09 gene	0.277837
			1427177_at	FYVE and coiled-coil domain containing 1	0.41333
			1429418_at	CDC14 cell division cycle 14 homolog B (S. cerevisiae)	0.269175
			1433545_s_at	RIKEN cDNA 5730439E10 gene	0.275693
			1435391_at	gb:BM236842 /DB_XREF=gi:17872112 /DB_XREF=K0442A11-3 /CLONE=K0442A11 /FEA=EST /CNT=20 /TID=Mm.89914.1 /TIER=Stack /STK=17 /UG=Mm.89914 /UG_TITLE=ESTs	0.518217
			1436096_at	Adult male corpora quadrigemina cDNA, RIKEN full-length enriched library, clone:B230209O07 product:unclassifiable, full insert sequence	0.30681
			1451219_at	ORM1-like 1 (S. cerevisiae)	0.345967
			1438838_at	RIKEN cDNA B230206F22 gene	0.662603
			1437030_at	phospholipase C, delta 4	0.329266
			1455238_at	melanoma associated antigen (mutated) 1-like 1	0.326147
			1454836_at	transmembrane protein 18	0.318411
			1442119_at	expressed sequence AI449212	0.363645
			1429215_at	RIKEN cDNA 2310058N22 gene	0.454941
			1433640_at	gb:BG070740 /DB_XREF=gi:12553309 /DB_XREF=H3090F06-3 /CLONE=H3090F06 /FEA=EST /CNT=123 /TID=Mm.25703.3 /TIER=Stack /STK=78 /UG=Mm.25703 /LL=51886 /UG_GENE=D3Ertd330e /UG_TITLE=DNA segment, Chr 3, ERATO Doi 330, expressed	0.622958
			1434238_at	gb:BQ176372 /DB_XREF=gi:20351864 /DB_XREF=UI-M-DJ2-bwg-j-18-0-UI.s1 /CLONE=UI-M-DJ2-bwg-j-18-0-UI /FEA=EST /CNT=48 /TID=Mm.24067.1 /TIER=Stack /STK=38 /UG=Mm.24067 /LL=105829 /UG_GENE=AI425886 /UG_TITLE=expressed sequence AI425886	0.435754
			1434846_at	RIKEN cDNA 1700065A05 gene	0.5562
			1436678_at	gb:AI844814 /DB_XREF=gi:5488760 /DB_XREF=UI-M-AH1-agx-f-12-0-UI.s1 /CLONE=UI-M-AH1-agx-f-12-0-UI /FEA=EST /CNT=8 /TID=Mm.200820.1 /TIER=Stack /STK=8 /UG=Mm.200820 /LL=100745 /UG_GENE=AI844814 /UG_TITLE=expressed sequence AI844814	0.397032
			1420131_s_at	pituitary tumor-transforming 1 interacting protein	0.27713
			1434910_at	RIKEN cDNA A830080D01 gene	0.35094
			1457467_at	Transcribed locus	0.481773
			1416067_at	interferon-related developmental regulator 1	0.328319
			1433501_at	cathepsin O	0.291346
			1435590_at	RIKEN cDNA D430047L21 gene	0.404583
			1444517_at	gene model 872, (NCBI)	0.470651
			1422573_at	AMP deaminase 3	0.287017
			1422636_at	cyclin D binding myb-like transcription factor 1	0.31141
			1423191_at	formin binding protein 4	0.314934
			1423447_at	caseinolytic peptidase X (E.coli)	0.333799
			1434087_at	5,10-methylenetetrahydrofolate reductase	0.304736
			1434354_at	monoamine oxidase B	0.28166
			1434806_at	metaxin 3	0.276428
			1435655_at	ribosomal protein L12 /// similar to 60S ribosomal protein L12 /// similar to 60S ribosomal protein L12 /// similar to 60S ribosomal protein L12	0.438882
			1436222_at	growth arrest specific 5	0.336558
			1449312_at	neuropeptide Y receptor Y5	0.281634
			1451125_at	cDNA sequence BC017133	0.289004
			1455110_at	0 day neonate head cDNA, RIKEN full-length enriched library, clone:4833405J22 product:unclassifiable, full insert sequence	0.354973
			1455721_at	G1 to S phase transition 2	0.492105
			1455904_at	growth arrest specific 5	0.427271
			1434793_at	WD repeat domain 78	0.352506
			1426002_a_at	cell division cycle 7 (S. cerevisiae)	0.295124
			1459214_at	ODZ2 (Odz2)	0.448854
			1436931_at	regulatory factor X, 4 (influences HLA class II expression)	0.362553
			1448188_at	uncoupling protein 2 (mitochondrial, proton carrier)	0.277578
			1449901_a_at	mitogen-activated protein kinase kinase kinase 6	0.474537
			1429183_at	plakophilin 2	0.344528
			1426501_a_at	Traf2 binding protein	0.389147
			1441430_at	Transcribed locus	0.337956
			1415806_at	plasminogen activator, tissue	0.322041
			1424671_at	pleckstrin homology domain containing, family F (with FYVE domain) member 1	0.310558
			1458527_at	PREDICTED: Mus musculus similar to ORF2 (LOC546044), mRNA	0.306766
			1435783_at	RIKEN cDNA B230112C05 gene	0.446029
			1452718_at	E3 ubiquitin protein ligase, HECT domain containing, 1	0.272493
			1418059_at	EGF, latrophilin seven transmembrane domain containing 1	0.360115
			1421917_at	platelet derived growth factor receptor, alpha polypeptide	0.325598
			1433550_at	checkpoint with forkhead and ring finger domains	0.284459
			1460694_s_at	supervillin	0.278545
			1435025_at	RIKEN cDNA 4930415J21 gene	0.328402
			1434510_at	3'-phosphoadenosine 5'-phosphosulfate synthase 2	0.333275
			1429497_s_at	sorting nexin 6	0.311322
			1450660_at	6-pyruvoyl-tetrahydropterin synthase	0.302794
			1420441_at	centromere autoantigen C1	0.266158
			1450395_at	solute carrier family 22 (organic cation transporter), member 5	0.274998
			1453310_at	peptidylprolyl isomerase (cyclophilin)-like 6	0.673332
			1456901_at	ADAMTS20 B long isoform (Adamts20) mRNA, complete cds; alternatively spliced	0.45515
			1456914_at	expressed sequence AW209116	0.428088
			1455908_a_at	serine carboxypeptidase 1	0.349446
			1455706_at	syntaxin binding protein 4	0.269609
			1437502_x_at	CD24a antigen	0.334337
			1449065_at	acyl-CoA thioesterase 1	0.313866
			1435705_at	similar to hypothetical protein FLJ12895	0.332046
			1448748_at	pleckstrin	0.313087

## Sheet: 129P3
129P3/J		ACUTE	Probe set	Gene	Fold change (Log2)	ACUTE	Probe set	Gene	Fold change (Log2)		CHRONIC	Probe set	Gene	Fold change (Log2)	CHRONIC	Probe set	Gene	Fold change (Log2)
MORPHINE		UP	1416125_at	FK506 binding protein 5	0.892638	DOWN	1423597_at	ATPase, aminophospholipid transporter (APLT), class I, type 8A, member 1	-0.351188		UP	1416125_at	FK506 binding protein 5	0.751826	DOWN	1423424_at	zinc finger protein of the cerebellum 3	-1.02352
			1418595_at	plasma membrane associated protein, S3-12	0.765959		1424387_at	prolactin-like protein C 3	-0.56661			1418595_at	plasma membrane associated protein, S3-12	0.881556		1453510_s_at	RIKEN cDNA 4930589M24 gene	-0.334543
			1419874_x_at	zinc finger and BTB domain containing 16	1.2862		1442206_at	MAM domain containing 1	-0.518914			1419874_x_at	zinc finger and BTB domain containing 16	1.28088		1436045_at	expressed sequence AI843383	-0.323599
			1420772_a_at	TSC22 domain family 3	0.764577		1443589_at	DNA segment, Chr X, ERATO Doi 242, expressed	-0.410765			1420772_a_at	TSC22 domain family 3	0.537266		1417535_at	F-box only protein 25	-0.274661
			1424633_at	calcium/calmodulin-dependent protein kinase I gamma	0.596147		1435135_at	arylacetamide deacetylase-like 1	-0.373422			1424633_at	calcium/calmodulin-dependent protein kinase I gamma	0.581996		1427251_at	ATPase, Ca++ transporting, cardiac muscle, slow twitch 2	-0.278254
			1424638_at	cyclin-dependent kinase inhibitor 1A (P21)	1.12378		1459464_at	Microtubule-actin crosslinking factor (Macf)	-0.378886			1424638_at	cyclin-dependent kinase inhibitor 1A (P21)	0.765529		1448752_at	carbonic anhydrase 2	-0.309774
			1425281_a_at	TSC22 domain family 3	0.854729		1447467_at	Protein-tyrosine phosphatase alpha (Ptpra gene)	-0.348144			1425281_a_at	TSC22 domain family 3	0.517461		1417648_s_at	sorting nexin 5	-0.309545
			1427345_a_at	sulfotransferase family 1A, phenol-preferring, member 1	1.05104		1435168_at	RIKEN cDNA 5430400N05 gene	-0.277562			1427345_a_at	sulfotransferase family 1A, phenol-preferring, member 1	0.593798		1435475_at	lectin, mannose-binding 2-like	-0.287551
			1435119_at	gb:BE956710 /DB_XREF=gi:10601528 /DB_XREF=UI-M-BG2-bbn-d-11-0-UI.s1 /CLONE=UI-M-BG2-bbn-d-11-0-UI /FEA=EST /CNT=22 /TID=Mm.93670.1 /TIER=Stack /STK=20 /UG=Mm.93670 /UG_TITLE=ESTs	0.572695		1451008_at	ST8 alpha-N-acetyl-neuraminide alpha-2,8-sialyltransferase 3	-0.282726			1435119_at	gb:BE956710 /DB_XREF=gi:10601528 /DB_XREF=UI-M-BG2-bbn-d-11-0-UI.s1 /CLONE=UI-M-BG2-bbn-d-11-0-UI /FEA=EST /CNT=22 /TID=Mm.93670.1 /TIER=Stack /STK=20 /UG=Mm.93670 /UG_TITLE=ESTs	0.558977		1449194_at	mitochondrial ribosomal protein S25	-0.264994
			1439163_at	PREDICTED: zinc finger and BTB domain containing 16 [Mus musculus], mRNA sequence	0.683565		1422733_at	four jointed box 1 (Drosophila)	-0.474792			1439163_at	PREDICTED: zinc finger and BTB domain containing 16 [Mus musculus], mRNA sequence	1.22167		1417693_a_at	growth factor receptor bound protein 2-associated protein 1	-0.276818
			1442025_a_at	gb:AI467657 /DB_XREF=gi:4320994 /DB_XREF=ve44f05.x1 /CLONE=IMAGE:821025 /FEA=EST /CNT=11 /TID=Mm.34106.1 /TIER=ConsEnd /STK=3 /UG=Mm.34106 /LL=102538 /UG_GENE=AI467657 /UG_TITLE=expressed sequence AI467657	1.20286		1426596_a_at	survival motor neuron 1	-0.691079			1442025_a_at	gb:AI467657 /DB_XREF=gi:4320994 /DB_XREF=ve44f05.x1 /CLONE=IMAGE:821025 /FEA=EST /CNT=11 /TID=Mm.34106.1 /TIER=ConsEnd /STK=3 /UG=Mm.34106 /LL=102538 /UG_GENE=AI467657 /UG_TITLE=expressed sequence AI467657	1.25613		1437520_a_at	pericentrin 1	-0.450666
			1448231_at	FK506 binding protein 5	0.721326		1417380_at	IQ motif containing GTPase activating protein 1	-0.510297			1448231_at	FK506 binding protein 5	0.639517		1448748_at	pleckstrin	-0.337885
			1425557_x_at	TSC22 domain family 3	0.813099		1438241_at	RGM domain family, member A	-0.453215			1425557_x_at	TSC22 domain family 3	0.42322		1430030_at	RIKEN cDNA 5330426P16 gene	-0.456331
			1439341_at	cDNA sequence AK220484	0.713899		1423367_at	wingless-related MMTV integration site 7A	-0.662988			1439341_at	cDNA sequence AK220484	0.596653		1420377_at	ST8 alpha-N-acetyl-neuraminide alpha-2,8-sialyltransferase 2	-0.37968
			1449799_s_at	plakophilin 2	0.325993		1424349_a_at	lysophosphatidylglycerol acyltransferase 1	-0.286662			1449799_s_at	plakophilin 2	0.46018		1445421_at	Transcribed locus	-0.323833
			1418534_at	frizzled homolog 2 (Drosophila)	0.332239		1418174_at	D site albumin promoter binding protein	-0.317459			1418534_at	frizzled homolog 2 (Drosophila)	0.506266		1416111_at	CD83 antigen	-0.325344
			1417109_at	tubulointerstitial nephritis antigen-like	0.479209		1431469_a_at	CXXC finger 5	-0.349305			1417109_at	tubulointerstitial nephritis antigen-like	0.500068		1420437_at	indoleamine-pyrrole 2,3 dioxygenase	-0.354245
			1428384_at	DNA segment, Chr 4, Brigham & Women's Genetics 0951 expressed	0.335419		1451628_a_at	ankyrin 3, epithelial	-0.554758			1428384_at	DNA segment, Chr 4, Brigham & Women's Genetics 0951 expressed	0.463283		1416101_a_at	histone 1, H1c	-0.874485
			1426260_a_at	UDP glucuronosyltransferase 1 family, polypeptide A2 /// UDP glucuronosyltransferase 1 family, polypeptide A6A /// UDP glycosyltransferase 1 family, polypeptide A10 /// UDP glucuronosyltransferase 1 family, polypeptide A7C /// UDP glucuronosyltransferase 1 family, polypeptide A5 /// UDP glucuronosyltransferase 1 family, polypeptide A9 /// UDP glucuronosyltransferase 1 family, polypeptide A6B /// …	0.530983		1453103_at	actin-binding LIM protein 1	-0.306666			1426260_a_at	UDP glucuronosyltransferase 1 family, polypeptide A2 /// UDP glucuronosyltransferase 1 family, polypeptide A6A /// UDP glycosyltransferase 1 family, polypeptide A10 /// UDP glucuronosyltransferase 1 family, polypeptide A7C /// UDP glucuronosyltransferase 1 family, polypeptide A5 /// UDP glucuronosyltransferase 1 family, polypeptide A9 /// UDP glucuronosyltransferase 1 family, polypeptide A6B /// …	0.691863		1428310_at	DNA segment, Chr 3, Wayne State University 161, expressed	-0.270311
			1418135_at	AF4/FMR2 family, member 1	0.6162		1456120_at	RIKEN cDNA 3110001I20 gene	-0.31553			1418135_at	AF4/FMR2 family, member 1	0.468364		1424468_s_at	pleckstrin homology-like domain, family B, member 1	-0.278745
			1428547_at	5' nucleotidase, ecto	0.588042		1455242_at	Forkhead box P1 (Foxp1), mRNA	-0.407387			1428547_at	5' nucleotidase, ecto	0.520033		1426002_a_at	cell division cycle 7 (S. cerevisiae)	-0.277979
			1426368_at	similar to Ras and Rab interactor 2 (Ras interaction/interference protein 2)	0.614526		1421140_a_at	forkhead box P1	-0.275339			1426368_at	similar to Ras and Rab interactor 2 (Ras interaction/interference protein 2)	0.544213		1436931_at	regulatory factor X, 4 (influences HLA class II expression)	-0.342849
			1429642_at	AN1, ubiquitin-like, homolog (Xenopus laevis)	0.6668		1436403_at	cDNA sequence BC025575	-0.550399			1429642_at	AN1, ubiquitin-like, homolog (Xenopus laevis)	0.587925		1437502_x_at	CD24a antigen	-0.688389
			1434628_a_at	rhophilin, Rho GTPase binding protein 2	0.655602		1419066_at	immediate early response 5-like	-0.272732			1434628_a_at	rhophilin, Rho GTPase binding protein 2	0.334186		1449065_at	acyl-CoA thioesterase 1	-0.323977
			1450036_at	serum/glucocorticoid regulated kinase 3	0.484692		1450020_at	chemokine (C-X3-C) receptor 1	-0.325952			1450036_at	serum/glucocorticoid regulated kinase 3	0.451743		1442051_at	histone 2, H3c1	-0.642285
			1450718_at	adaptor protein with pleckstrin homology and src	0.30497		1422445_at	integrin alpha 6	-0.311698			1450718_at	adaptor protein with pleckstrin homology and src	0.376139		1415897_a_at	microsomal glutathione S-transferase 1	-0.332471
			1448397_at	gap junction membrane channel protein beta 6	0.393583		1417111_at	mannosidase 1, alpha	-0.286703			1417273_at	pyruvate dehydrogenase kinase, isoenzyme 4	0.514025		1418072_at	histone 1, H2bc	-0.387961
			1417273_at	pyruvate dehydrogenase kinase, isoenzyme 4	0.752107		1450241_a_at	ecotropic viral integration site 2a	-0.281034			1435264_at	elastin microfibril interfacer 2	0.396988		1434369_a_at	crystallin, alpha B	-0.364712
			1435264_at	elastin microfibril interfacer 2	0.434249		1450779_at	fatty acid binding protein 7, brain	-0.329829			1442026_at	gb:AI467657 /DB_XREF=gi:4320994 /DB_XREF=ve44f05.x1 /CLONE=IMAGE:821025 /FEA=EST /CNT=11 /TID=Mm.34106.1 /TIER=ConsEnd /STK=3 /UG=Mm.34106 /LL=102538 /UG_GENE=AI467657 /UG_TITLE=expressed sequence AI467657	0.526968		1427762_x_at	histone 1, H2bp	-0.362762
			1442026_at	gb:AI467657 /DB_XREF=gi:4320994 /DB_XREF=ve44f05.x1 /CLONE=IMAGE:821025 /FEA=EST /CNT=11 /TID=Mm.34106.1 /TIER=ConsEnd /STK=3 /UG=Mm.34106 /LL=102538 /UG_GENE=AI467657 /UG_TITLE=expressed sequence AI467657	0.370154		1452834_at	RIKEN cDNA 2600010E01 gene	-0.444465			1421321_a_at	neuroepithelial cell transforming gene 1	0.714862		1452540_a_at	histone 1, H2bc /// histone 1, H2be /// histone 1, H2bl /// histone 1, H2bm /// histone 1, H2bp	-0.326214
			1421321_a_at	neuroepithelial cell transforming gene 1	0.519336		1435854_at	transmembrane protein 10	-0.32468			1420918_at	serum/glucocorticoid regulated kinase 3	0.691864		1419824_a_at	RIKEN cDNA A230062G08 gene	-0.278948
			1420918_at	serum/glucocorticoid regulated kinase 3	0.798111		1450853_at	transducin-like enhancer of split 4, homolog of Drosophila E(spl)	-0.264914			1418532_at	frizzled homolog 2 (Drosophila)	0.726978		1420667_at	double C2, beta	-0.300316
			1418532_at	frizzled homolog 2 (Drosophila)	0.648408		1423499_at	synuclein, alpha interacting protein (synphilin)	-0.385485			1451601_a_at	cDNA sequence BC011467	0.409054		1420703_at	colony stimulating factor 2 receptor, alpha, low-affinity (granulocyte-macrophage)	-0.431137
			1427127_x_at	heat shock protein 1B	0.380092		1438030_at	RAS, guanyl releasing protein 3	-0.653147			1426081_a_at	deiodinase, iodothyronine, type II	0.318979		1423804_a_at	isopentenyl-diphosphate delta isomerase	-0.397132
			1427126_at	heat shock protein 1B	0.314796		1438169_a_at	FERM domain containing 4B	-0.499774			1426215_at	dopa decarboxylase	0.415509		1437234_x_at	Heterogeneous nuclear ribonucleoprotein methyltransferase-like 1 (S. cerevisiae) (Hrmt1l1), mRNA	-0.330431
			1449254_at	secreted phosphoprotein 1	0.601063		1455154_at	GLI-Kruppel family member GLI3	-0.605473			1416559_at	RIKEN cDNA 1500003O22 gene	0.482491		1417903_at	deafness, autosomal dominant 5 homolog (human)	-0.335632
			1451601_a_at	cDNA sequence BC011467	0.380185		1417694_at	growth factor receptor bound protein 2-associated protein 1	-0.315828			1449620_s_at	DNA segment, Chr 16, Wayne State University 65, expressed	0.382415		1448182_a_at	CD24a antigen	-0.515368
			1426081_a_at	deiodinase, iodothyronine, type II	0.62372		1434410_at	cDNA sequence BC043118	-0.309437			1456401_at	calcium channel, voltage-dependent, beta 2 subunit	0.379717		1417857_at	methylmalonic aciduria (cobalamin deficiency) type A	-0.431909
			1451006_at	xanthine dehydrogenase	0.269872		1452123_s_at	FERM domain containing 4B	-0.287886			1418533_s_at	frizzled homolog 2 (Drosophila)	0.440411		1423796_at	splicing factor proline/glutamine rich (polypyrimidine tract binding protein associated)	-0.409348
			1426215_at	dopa decarboxylase	0.45472		1460710_at	gb:BB748999 /DB_XREF=gi:16153235 /DB_XREF=BB748999 /CLONE=G030102C24 /FEA=EST /CNT=27 /TID=Mm.153916.2 /TIER=Stack /STK=23 /UG=Mm.153916 /LL=11540 /UG_GENE=Adora2a /UG_TITLE=adenosine A2a receptor	-0.299517			1416371_at	apolipoprotein D	0.271845		1433551_at	expressed sequence AI427515	-0.404331
			1416559_at	RIKEN cDNA 1500003O22 gene	0.464267		1434094_at	RIKEN cDNA 6330530A05 gene	-0.385162			1431062_a_at	SEC8-like 1 (S. cerevisiae)	0.912985		1460408_at	gamma-aminobutyric acid (GABA-A) receptor, subunit gamma 1	-0.454917
			1434773_a_at	solute carrier family 2 (facilitated glucose transporter), member 1	0.383913		1416232_at	oligodendrocyte transcription factor 2	-0.506921			1448276_at	tetraspanin 4	0.381918		1434098_at	glycine receptor, alpha 2 subunit	-0.361588
			1449620_s_at	DNA segment, Chr 16, Wayne State University 65, expressed	0.338328		1416318_at	serine (or cysteine) peptidase inhibitor, clade B, member 1a	-0.451025			1424443_at	transmembrane 6 superfamily member 1	0.284511		1435463_s_at	myosin ID	-0.270231
			1456401_at	calcium channel, voltage-dependent, beta 2 subunit	0.305357		1419063_at	UDP galactosyltransferase 8A	-0.380405			1420919_at	serum/glucocorticoid regulated kinase 3	0.387179		1436948_a_at	RIKEN cDNA 6430550H21 gene	-0.55665
			1418533_s_at	frizzled homolog 2 (Drosophila)	0.28069							1435578_s_at	disabled homolog 1 (Drosophila)	0.317703		1431939_a_at	myc induced nuclear antigen	-0.287071
			1416371_at	apolipoprotein D	0.345907							1428822_a_at	sorting nexing 24	0.372014		1439096_at	RIKEN cDNA 5330420D20 gene	-0.695769
			1431062_a_at	SEC8-like 1 (S. cerevisiae)	0.279466							1457373_at	Transcribed locus	0.375122		1433670_at	epithelial membrane protein 2	-0.466997
			1448276_at	tetraspanin 4	0.415412							1416926_at	transformation related protein 53 inducible nuclear protein 1	0.323552		1435649_at	nexilin	-0.547834
			1424443_at	transmembrane 6 superfamily member 1	0.313703							1435292_at	TBC1 domain family, member 4	0.294032		1440545_at	Adult male corpora quadrigemina cDNA, RIKEN full-length enriched library, clone:B230378A03 product:hypothetical protein, full insert sequence	-0.267808
			1420919_at	serum/glucocorticoid regulated kinase 3	0.343147							1435577_at	disabled homolog 1 (Drosophila)	0.391458		1419073_at	transmembrane protein with EGF-like and two follistatin-like domains 2	-0.312919
			1428394_at	phytanoyl-CoA dioxygenase domain containing 1 /// leucine rich repeat containing 8	0.781891							1428599_at	RIKEN cDNA 2410012C07 gene	0.307064		1460587_at	RIKEN cDNA B230215L15 gene	-0.36051
			1435578_s_at	disabled homolog 1 (Drosophila)	0.357336							1452268_at	RIKEN cDNA 2810485I05 gene	0.281483		1435343_at	dedicator of cytokinesis 10	-0.344198
			1428822_a_at	sorting nexing 24	0.42363							1448188_at	uncoupling protein 2 (mitochondrial, proton carrier)	0.342058		1452353_at	G protein-coupled receptor 155	-0.276262
			1428259_at	RIKEN cDNA 2310075M15 gene	0.463358							1449901_a_at	mitogen-activated protein kinase kinase kinase 6	0.4148		1433762_at	RIKEN cDNA C630043F03 gene	-0.503987
			1443870_at	ATP-binding cassette, sub-family C (CFTR/MRP), member 4	0.605618							1435783_at	RIKEN cDNA B230112C05 gene	0.313755		1435618_at	paraneoplastic antigen MA2	-0.305784
			1455007_s_at	glutamic pyruvate transaminase (alanine aminotransferase) 2	0.403545							1449335_at	tissue inhibitor of metalloproteinase 3	0.365472		1458104_a_at	cDNA sequence BC038167	-0.721127
			1431182_at	heat shock protein 8 /// similar to heat shock protein 8 /// similar to heat shock protein 8 /// similar to Heat shock cognate 71 kDa protein	0.29211							1460565_at	solute carrier family 41, member 1	0.264744		1448767_s_at	gap junction membrane channel protein beta 1	-0.367168
			1448471_a_at	cytotoxic T lymphocyte-associated protein 2 alpha	0.591376							1428484_at	oxysterol binding protein-like 3	0.600158		1423285_at	coagulation factor C homolog (Limulus polyphemus)	-0.294491
			1419423_at	stabilin 2	0.43496							1453782_at	RIKEN cDNA 3021401C12 gene	0.379725		1424133_at	RIKEN cDNA 6530411B15 gene	-0.459743
			1435357_at	DNA segment, Chr 4, Wayne State University 53, expressed	0.415507							1435553_at	PDZ domain containing 3	0.314931		1452595_at	a disintegrin-like and metallopeptidase (reprolysin type) with thrombospondin type 1 motif, 4	-0.674318
			1429169_at	RNA binding motif protein 3	0.634234							1437247_at	fos-like antigen 2	0.284209		1455845_at	cDNA sequence BC030477	-0.27363
			1422886_a_at	CDC like kinase 4	0.380614							1452218_at	cDNA sequence BC018601	0.279055		1435171_at	13 days embryo stomach cDNA, RIKEN full-length enriched library, clone:D530019O13 product:hypothetical protein, full insert sequence	-0.381108
			1436427_at	PRP4 pre-mRNA processing factor 4 homolog B (yeast)	0.52474							1429183_at	plakophilin 2	0.318605		1433630_at	Similar to hypothetical protein FLJ12748 (LOC208158), mRNA	-0.327864
			1457373_at	Transcribed locus	0.490675							1428143_a_at	patatin-like phospholipase domain containing 2	0.382192		1434606_at	v-erb-b2 erythroblastic leukemia viral oncogene homolog 3 (avian)	-0.41993
			1418091_at	transcription factor CP2-like 1	0.401844							1418025_at	basic helix-loop-helix domain containing, class B2	0.459408		1450483_at	gap junction membrane channel protein alpha 12	-0.422214
			1418203_at	phorbol-12-myristate-13-acetate-induced protein 1	0.522927							1425072_at	S-phase kinase-associated protein 2 (p45)	0.381941		1423367_at	wingless-related MMTV integration site 7A	-0.345279
			1434283_at	Modulator recognition factor 2 (Mrf2)	0.290896							1441467_at	Tetraspanin 5 (Tspan5), mRNA	0.366175		1450020_at	chemokine (C-X3-C) receptor 1	-0.359337
			1416926_at	transformation related protein 53 inducible nuclear protein 1	0.551816							1444017_at	Pellino 1, mRNA (cDNA clone MGC:29041 IMAGE:3600130)	0.286288		1422445_at	integrin alpha 6	-0.40814
			1435292_at	TBC1 domain family, member 4	0.285377							1439946_at	Myocyte enhancer factor 2C, mRNA (cDNA clone MGC:46981 IMAGE:4500786)	0.480354		1417111_at	mannosidase 1, alpha	-0.450358
			1435577_at	disabled homolog 1 (Drosophila)	0.368644							1438012_at	protein phosphatase 1 (formerly 2C)-like	0.594348		1450241_a_at	ecotropic viral integration site 2a	-0.332883
			1416811_s_at	cytotoxic T lymphocyte-associated protein 2 alpha /// cytotoxic T lymphocyte-associated protein 2 beta	0.590632							1421028_a_at	myocyte enhancer factor 2C	0.533172		1450779_at	fatty acid binding protein 7, brain	-0.547304
			1437967_at	PREDICTED: Mus musculus similar to hypothetical protein FLJ39502 (LOC546765), mRNA	0.54845							1436909_at	RIKEN cDNA B430110G05 gene	0.321747		1452834_at	RIKEN cDNA 2600010E01 gene	-0.439828
			1455179_at	membrane protein, palmitoylated 7 (MAGUK p55 subfamily member 7)	0.384216							1419811_at	DNA segment, Chr 16, Wayne State University 65, expressed	0.364838		1423499_at	synuclein, alpha interacting protein (synphilin)	-0.520791
			1426243_at	cystathionase (cystathionine gamma-lyase)	0.674742							1435444_at	activating transcription factor 6	0.391362		1438030_at	RAS, guanyl releasing protein 3	-0.379596
			1427308_at	disabled homolog 1 (Drosophila)	0.277951							1456231_at	phospholipase A2, group III	0.358909		1438169_a_at	FERM domain containing 4B	-0.552987
			1441075_at	nitric oxide synthase trafficker	0.565964							1437560_at	neurotrophic tyrosine kinase, receptor, type 2	0.308159		1455154_at	GLI-Kruppel family member GLI3	-0.477953
			1454984_at	expressed sequence AW061234	0.478801							1444111_at	RIKEN cDNA 2200002K05 gene (2200002K05Rik), mRNA	0.270861		1417694_at	growth factor receptor bound protein 2-associated protein 1	-0.359555
			1423233_at	CCAAT/enhancer binding protein (C/EBP), delta	0.305413							1449273_at	cytoplasmic FMR1 interacting protein 2	0.324861		1434410_at	cDNA sequence BC043118	-0.483926
			1434202_a_at	cDNA sequence BC055107	0.294531							1437107_at	RAB6B, member RAS oncogene family	0.487793		1452123_s_at	FERM domain containing 4B	-0.376454
			1438385_s_at	glutamic pyruvate transaminase (alanine aminotransferase) 2	0.365162							1455799_at	RAR-related orphan receptor beta	0.439564		1460710_at	gb:BB748999 /DB_XREF=gi:16153235 /DB_XREF=BB748999 /CLONE=G030102C24 /FEA=EST /CNT=27 /TID=Mm.153916.2 /TIER=Stack /STK=23 /UG=Mm.153916 /LL=11540 /UG_GENE=Adora2a /UG_TITLE=adenosine A2a receptor	-0.536617
			1423062_at	insulin-like growth factor binding protein 3	0.540769							1435527_at	RIKEN cDNA 1500041O16 gene	0.287398		1416232_at	oligodendrocyte transcription factor 2	-0.724458
			1434378_a_at	Max dimerization protein 4, mRNA (cDNA clone MGC:19425 IMAGE:3490469)	0.412182							1423597_at	ATPase, aminophospholipid transporter (APLT), class I, type 8A, member 1	0.496936		1416318_at	serine (or cysteine) peptidase inhibitor, clade B, member 1a	-0.720354
			1448181_at	Kruppel-like factor 15	0.307188							1424387_at	prolactin-like protein C 3	0.26891		1419063_at	UDP galactosyltransferase 8A	-0.465203
			1419442_at	matrilin 2	0.294321							1442206_at	MAM domain containing 1	0.360463
			1433428_x_at	transglutaminase 2, C polypeptide	0.608995							1443589_at	DNA segment, Chr X, ERATO Doi 242, expressed	0.307937
			1433653_at	cDNA sequence BC029169	0.340168							1435135_at	arylacetamide deacetylase-like 1	0.264538
			1455091_at	Premature mRNA for mKIAA1585 protein	0.351529							1459464_at	Microtubule-actin crosslinking factor (Macf)	0.455567
			1428599_at	RIKEN cDNA 2410012C07 gene	0.6873							1422733_at	four jointed box 1 (Drosophila)	0.322779
			1422153_a_at	ankyrin repeat and SOCS box-containing protein 11	0.287504							1424349_a_at	lysophosphatidylglycerol acyltransferase 1	0.357248
			1450714_at	antizyme inhibitor 1	0.27428							1456120_at	RIKEN cDNA 3110001I20 gene	0.338151
			1428731_at	ubiquitin specific peptidase 54	0.560725
			1433711_s_at	sestrin 1	0.370043
			1455398_at	leucine rich repeat containing 8 family, member C	0.310796
			1416165_at	RAB31, member RAS oncogene family	0.504869
			1417740_at	cell division cycle 37 homolog (S. cerevisiae)-like 1	0.282568
			1426271_at	SMC5 structural maintenance of chromosomes 5-like 1 (yeast)	0.285968
			1434203_at	cDNA sequence BC055107	0.317139
			1438630_x_at	methionine adenosyltransferase II, alpha	0.288469
			1424665_at	RIKEN cDNA 5430405G24 gene	0.383665
			1426642_at	fibronectin 1	0.527159
			1428311_at	RIKEN cDNA 2810012H18 gene	0.328157
			1429166_s_at	Calmin (Clmn), mRNA	0.284435
			1429267_at	acyl-CoA thioesterase 11	0.387032
			1434842_s_at	UPF3 regulator of nonsense transcripts homolog B (yeast)	0.284203
			1434935_at	AP2 associated kinase 1	0.407676
			1438322_x_at	farnesyl diphosphate farnesyl transferase 1	0.275592
			1448400_a_at	SWI/SNF related, matrix associated, actin dependent regulator of chromatin, subfamily d, member 2	0.360268
			1450264_a_at	choline kinase alpha	0.298513
			1418007_at	RIKEN cDNA 1810007M14 gene	0.275747
			1424081_at	polycomb group ring finger 6	0.264387
			1425860_x_at	chemokine-like factor	0.409584
			1429159_at	RIKEN cDNA 4631408O11 gene	0.507001
			1433585_at	transportin 1	0.286933
			1435694_at	Rho GTPase activating protein 26	0.341645
			1436921_at	ATPase, Cu++ transporting, alpha polypeptide	0.283091
			1442917_at	hypothetical LOC432607	0.439498
			1452211_at	proteasome (prosome, macropain) activator subunit 4	0.336536
			1455605_at	DNA segment, Chr 5, Brigham & Women's Genetics 0860 expressed (D5Bwg0860e), mRNA	0.263716
			1460043_at	Adult male corpus striatum cDNA, RIKEN full-length enriched library, clone:C030023B07 product:unclassifiable, full insert sequence	0.273677
			1439386_x_at	methionine adenosyltransferase II, alpha	0.268657
			1452268_at	RIKEN cDNA 2810485I05 gene	0.341154
			1450966_at	carnitine O-octanoyltransferase	0.338573
			1429762_a_at	Bardet-Biedl syndrome 5 (human)	0.347593
			1433674_a_at	RNA, U22 small nucleolar	0.281393
			1434699_at	RIKEN cDNA 6030408C04 gene	0.31314
			1434866_x_at	carnitine palmitoyltransferase 1a, liver	0.366981
			1435744_at	RIKEN cDNA 6720401G13 gene	0.414363
			1440936_at	serine active site containing 1	0.446484
			1439610_at	10 days neonate skin cDNA, RIKEN full-length enriched library, clone:4732466D14 product:hypothetical protein, full insert sequence	0.271268
			1440056_at	Adult male hippocampus cDNA, RIKEN full-length enriched library, clone:C630001C05 product:unclassifiable, full insert sequence	0.59373
			1449601_x_at	gb:AV348780 /DB_XREF=gi:6389839 /DB_XREF=AV348780 /CLONE=6430711G14 /FEA=EST /CNT=2 /TID=Mm.86760.3 /TIER=ConsEnd /STK=2 /UG=Mm.86760 /UG_TITLE=ESTs	0.339252
			1448188_at	uncoupling protein 2 (mitochondrial, proton carrier)	0.429314
			1449901_a_at	mitogen-activated protein kinase kinase kinase 6	0.292862
			1415996_at	thioredoxin interacting protein	0.342665
			1437418_at	gb:BG070683 /DB_XREF=gi:12553252 /DB_XREF=H3090A03-3 /CLONE=H3090A03 /FEA=EST /CNT=20 /TID=Mm.11171.1 /TIER=Stack /STK=18 /UG=Mm.11171 /UG_TITLE=ESTs	0.327614
			1416772_at	carnitine palmitoyltransferase 2	0.331053
			1434686_at	CBP-interacting protein 3 (CIP3 gene)	0.35806
			1435783_at	RIKEN cDNA B230112C05 gene	0.316435
			1422744_at	phosphorylase kinase alpha 1	0.270148
			1422428_at	acyl-CoA synthetase bubblegum family member 1	0.329475
			1454785_at	dual specificity phosphatase 11 (RNA/RNP complex 1-interacting)	0.303243
			1452186_at	RNA binding motif protein 5	0.270721
			1426832_at	RIKEN cDNA 6330505F04 gene	0.322906
			1433859_at	RIKEN cDNA D030070L09 gene	0.311375
			1427177_at	FYVE and coiled-coil domain containing 1	0.312991
			1429418_at	CDC14 cell division cycle 14 homolog B (S. cerevisiae)	0.304251
			1433545_s_at	RIKEN cDNA 5730439E10 gene	0.308399
			1435391_at	gb:BM236842 /DB_XREF=gi:17872112 /DB_XREF=K0442A11-3 /CLONE=K0442A11 /FEA=EST /CNT=20 /TID=Mm.89914.1 /TIER=Stack /STK=17 /UG=Mm.89914 /UG_TITLE=ESTs	0.295749
			1436096_at	Adult male corpora quadrigemina cDNA, RIKEN full-length enriched library, clone:B230209O07 product:unclassifiable, full insert sequence	0.273668
			1451219_at	ORM1-like 1 (S. cerevisiae)	0.312659
			1441430_at	Transcribed locus	0.317295
			1435025_at	RIKEN cDNA 4930415J21 gene	0.29341
			1450395_at	solute carrier family 22 (organic cation transporter), member 5	0.377728
			1439840_at	RIKEN cDNA A430088C08 gene	0.312536
			1417130_s_at	angiopoietin-like 4	0.321104
			1449335_at	tissue inhibitor of metalloproteinase 3	0.377468
			1460565_at	solute carrier family 41, member 1	0.300769
			1450724_at	down-regulated by Ctnnb1, a	0.291437
			1416440_at	CD164 antigen	0.275257
			1428100_at	splicing factor, arginine/serine-rich 1 (ASF/SF2)	0.269634
			1460399_at	cDNA sequence BC018601	0.287374
			1454673_at	WAS protein family, member 2	0.366056
			1428942_at	metallothionein 2	0.264721
			1429240_at	StAR-related lipid transfer (START) domain containing 4	0.41949
			1434073_at	G protein-coupled receptor associated sorting protein 2	0.264717
			1451302_at	RIKEN cDNA 1110012L19 gene	0.285676
			1453310_at	peptidylprolyl isomerase (cyclophilin)-like 6	0.263574
			1456901_at	ADAMTS20 B long isoform (Adamts20) mRNA, complete cds; alternatively spliced	0.497672
			1438838_at	RIKEN cDNA B230206F22 gene	0.393569
			1437030_at	phospholipase C, delta 4	0.411269
			1455238_at	melanoma associated antigen (mutated) 1-like 1	0.332015
			1456914_at	expressed sequence AW209116	0.281106
			1428387_at	acyl-CoA synthetase long-chain family member 3	0.295974
			1437076_at	RIKEN cDNA A930017M01 gene	0.327181
			1423424_at	zinc finger protein of the cerebellum 3	0.453766
			1454836_at	transmembrane protein 18	0.318799
			1442119_at	expressed sequence AI449212	0.33688
			1436274_at	Transcribed locus	0.330436
			1425458_a_at	growth factor receptor bound protein 10	0.299313
