# Supplementary material for: Morphine effects on striatal transcriptome in mice
Source: Genome Biol. 2007 Jun 28;8(6):R128. doi: 10.1186/gb-2007-8-6-r128 (PMC2394777; doi:10.1186/gb-2007-8-6-r128)
Supplement: Additional data file 3 — Presented are significant functional categories (GO terms) enriched with genes regulated in response to acute and/or chronic morphine, along with lists of probe sets and gene names classified to each GO category. [file gb-2007-8-6-r128-S3.xls]

## Sheet: GO
Strain	Treatment	Direction	Category	GO ID	Term	Count	%	PValue	List of probe sets	List of genes
C57BL/6J	Acute	Up	GOTERM_BP_All strains	GO:0042981	regulation of apoptosis	11	0.1183	9.07e-06	1449254_at, 1416926_at, 1419874_x_at, 1442026_at, 1442025_a_at, 1439163_at, 1418203_at, 1424638_at, 1417130_s_at, 1427126_at, 1427127_x_at, 1452318_a_at, 1423062_at, 1420772_a_at, 1425557_x_at, 1425281_a_at, 1420918_at, 1420919_at, 1450036_at, 1424671_at,	secreted phosphoprotein 1; transformation related protein 53 inducible nuclear protein 1; zinc finger and BTB domain containing 16; expressed sequence AI467657; PREDICTED: zinc finger and BTB domain containing 16 [Mus musculus]; phorbol-12-myristate-13-acetate-induced protein 1; cyclin-dependent kinase inhibitor 1A (P21);angiopoietin-like 4; heat shock protein 1B; insulin-like growth factor bindi…
DBA/2J	Chronic	Up	GOTERM_BP_All strains	GO:0042981	negative regulation of apoptosis	6	0.1034	3.66726e-05	1449254_at, 1424638_at, 1417130_s_at, 1427126_at, 1452388_at, 1452318_a_at, 1427127_x_at, 1420772_a_at, 1425557_x_at, 1425281_a_at, 1420918_at,	secreted phosphoprotein 1; cyclin-dependent kinase inhibitor 1A (P21); angiopoietin-like 4;; heat shock protein 1B; heat shock protein 1A; TSC22 domain family 3; serum/glucocorticoid regulated kinase 3
I29P3/J	Chronic	Down	GOTERM_CC_All strains	GO:0000786	nucleosome	5	0.0625	4.63e-05	1416101_a_at, 1452540_a_at, 1442051_at, 1452540_a_at, 1418072_at, 1452540_a_at, 1427762_x_at, 1452540_a_at,	histone 1, H1c; histone 1, H2bc /// histone 1, H2be /// histone 1, H2bl /// histone 1, H2bm /// histone 1, H2bp histone 2, H3c1; histone 1, H2bc; histone 1, H2bp
C57BL/6J	Acute	Up	GOTERM_BP_All strains	GO:0043066	negative regulation of cellular process	14	0.1505	7.54e-05	1441075_at, 1449254_at, 1419874_x_at, 1442026_at, 1442025_a_at, 1439163_at, 1418203_at, 1450718_at, 1424638_at, 1420772_a_at, 1425557_x_at, 1425281_a_at, 1427308_at, 1435577_at, 1420918_at, 1420919_at, 1450036_at, 1417130_s_at, 1423062_at, 1427126_at,	nitric oxide synthase trafficker; secreted phosphoprotein 1; zinc finger and BTB domain containing 16; expressed sequence AI467657; PREDICTED: zinc finger and BTB domain containing 16 [Mus musculus]; phorbol-12-myristate-13-acetate-induced protein 1; adaptor protein with pleckstrin homology and src; cyclin-dependent kinase inhibitor 1A (P21); TSC22 domain family 3; disabled homolog 1 (Drosophila)…
I29P3/J	Chronic	Down	GOTERM_BP_All strains	GO:0007267	cell-cell signaling	8	0.1	7.56e-05	1450483_at, 1423367_at, 1434098_at, 1423499_at, 1419063_at, 1448767_s_at, 1460408_at, 1460710_at,	gap junction membrane channel protein alpha 12; wingless-related MMTV integration site 7A; glycine receptor, alpha 2 subunit; synuclein, alpha interacting protein (synphilin); UDP galactosyltransferase 8A; gap junction membrane channel protein beta 1; gamma-aminobutyric acid (GABA-A) receptor, subunit gamma 1; adenosine A2a receptor
C57BL/6J	Acute	Up	GOTERM_BP_All strains	GO:0006915	apoptosis	12	0.129	9.18e-05	1449254_at, 1416926_at, 1419874_x_at, 1442026_at, 1442025_a_at, 1439163_at, 1418203_at, 1424638_at, 1417130_s_at, 1427126_at, 1427127_x_at, 1452318_a_at, 1423062_at, 1420772_a_at, 1425557_x_at, 1425281_a_at, 1420918_at, 1420919_at, 1450036_at, 1416041_at,	secreted phosphoprotein 1; transformation related protein 53 inducible nuclear protein 1; zinc finger and BTB domain containing 16; expressed sequence AI467657; PREDICTED: zinc finger and BTB domain containing 16 [Mus musculus]; phorbol-12-myristate-13-acetate-induced protein 1; cyclin-dependent kinase inhibitor 1A (P21); angiopoietin-like 4; heat shock protein 1B; insulin-like growth factor bind…
All strains	Acute	Up	GOTERM_BP_All strains	GO:0009628	response to abiotic stimulus	13	0.076	0.000107695	1449254_at, 1429267_at, 1436921_at, 1418203_at, 1424638_at, 1443870_at, 1429169_at, 1425860_x_at, 1434842_s_at, 1431182_at, 1427126_at, 1452318_a_at, 1427127_x_at, 1452388_at, 1416755_at, 1415996_at,	secreted phosphoprotein 1; acyl-CoA thioesterase 11; ATPase, Cu++ transporting, alpha polypeptide; phorbol-12-myristate-13-acetate-induced protein 1; cyclin-dependent kinase inhibitor 1A (P21); ATP-binding cassette, sub-family C (CFTR/MRP), member 4; RNA binding motif protein 3; chemokine-like factor UPF3 regulator of nonsense transcripts homolog B (yeast); heat shock protein 8 /// similar to hea…
I29P3/J	Chronic	Down	GOTERM_BP_All strains	GO:0006334	nucleosome assembly	5	0.0625	0.000165	1416101_a_at, 1452540_a_at, 1442051_at, 1452540_a_at, 1418072_at, 1452540_a_at, 1427762_x_at, 1452540_a_at,	histone 1, H1c; histone 1, H2bc /// histone 1, H2be /// histone 1, H2bl /// histone 1, H2bm /// histone 1, H2bp histone 2, H3c1; histone 1, H2bc; histone 1, H2bp
C57BL/6J	Chronic	Down	GOTERM_BP_All strains	GO:0044255	cellular lipid metabolism	17	0.0625	0.000195316	1434287_at, 1449065_at, 1428387_at, 1418988_at, 1419063_at, 1434520_at, 1423804_a_at, 1437030_at, 1454078_a_at, 1450966_at, 1429240_at, 1444640_at, 1449024_a_at, 1435893_at, 1416471_at, 1454918_at, 1434866_x_at,	1-acylglycerol-3-phosphate O-acyltransferase 5 (lysophosphatidic acid acyltransferase, epsilon); acyl-CoA thioesterase 1; acyl-CoA synthetase long-chain family member 3; peroxisome biogenesis factor 7; UDP galactosyltransferase 8A; sterol-C5-desaturase (fungal ERG3, delta-5-desaturase) homolog (S. cerevisae); isopentenyl-diphosphate delta isomerase; phospholipase C, delta 4; galactose-3-O-sulfotr…
C57BL/6J	Acute	Down	GOTERM_CC_All strains	GO:0016021	integral to membrane	34	0.3269	0.000261343	1450241_a_at, 1450483_at, 1423754_at, 1419073_at, 1435854_at, 1449019_at, 1448767_s_at, 1442138_at, 1436309_at, 1454078_a_at, 1433670_at, 1448882_at, 1448908_at, 1434606_at, 1424694_at, 1415802_at, 1420377_at, 1451008_at, 1440962_at, 1450395_at, 1416357_at	ecotropic viral integration site 2a; gap junction membrane channel protein alpha 12; interferon induced transmembrane protein 3; transmembrane protein with EGF-like and two follistatin-like domains 2; transmembrane protein 10; A kinase (PRKA) anchor protein 1; gap junction membrane channel protein beta 1; G protein-coupled receptor 62; neuropilin (NRP) and tolloid (TLL)-like 2; galactose-3-O-sulf…
C57BL/6J	Chronic	Down	GOTERM_BP_All strains	GO:0006629	lipid metabolism	18	0.0662	0.000333925	1434287_at, 1449065_at, 1428387_at, 1418988_at, 1419063_at, 1434520_at, 1423804_a_at, 1437030_at, 1454078_a_at, 1450966_at, 1429240_at, 1444640_at, 1449024_a_at, 1417130_s_at, 1435893_at, 1416471_at, 1454918_at, 1434866_x_at,	1-acylglycerol-3-phosphate O-acyltransferase 5 (lysophosphatidic acid acyltransferase, epsilon); acyl-CoA thioesterase 1; acyl-CoA synthetase long-chain family member 3; peroxisome biogenesis factor 7; UDP galactosyltransferase 8A; sterol-C5-desaturase (fungal ERG3, delta-5-desaturase) homolog (S. cerevisae); isopentenyl-diphosphate delta isomerase; phospholipase C, delta 4; galactose-3-O-sulfotr…
C57BL/6J	Chronic	Down	GOTERM_BP_All strains	GO:0007267	cell-cell signaling	12	0.0441	0.000364303	1454078_a_at, 1450483_at, 1434098_at, 1423499_at, 1449024_a_at, 1419063_at, 1453065_at, 1449312_at, 1448767_s_at, 1457683_at, 1460408_at, 1460710_at,	galactose-3-O-sulfotransferase 1; gap junction membrane channel protein alpha 12; glycine receptor, alpha 2 subunit; synuclein, alpha interacting protein (synphilin); hexosaminidase A; UDP galactosyltransferase 8A; aldehyde dehydrogenase 1, mitochondrial; neuropeptide Y receptor Y5; gap junction membrane channel protein beta 1; glutamate receptor, ionotropic, kainate 2 (beta 2); gamma-aminobutyri…
C57BL/6J	Acute	Up	GOTERM_BP_All strains	GO:0051244	negative regulation of cellular physiological process	12	0.129	0.000398	1449254_at, 1441075_at, 1419874_x_at, 1442026_at, 1442025_a_at, 1439163_at, 1418203_at, 1424638_at, 1450718_at, 1417130_s_at, 1427126_at, 1427127_x_at, 1452318_a_at, 1420772_a_at, 1425557_x_at, 1425281_a_at, 1454699_at, 1420918_at, 1420919_at, 1450036_at,	secreted phosphoprotein 1; nitric oxide synthase trafficker; zinc finger and BTB domain containing 16; expressed sequence AI467657; PREDICTED: zinc finger and BTB domain containing 16 [Mus musculus]; phorbol-12-myristate-13-acetate-induced protein 1; cyclin-dependent kinase inhibitor 1A (P21); adaptor protein with pleckstrin homology and src; angiopoietin-like 4; heat shock protein 1B; TSC22 doma…
All strains	Chronic	Down	GOTERM_CC_All strains	GO:0000786	nucleosome	5	0.0352	0.000398074	1452540_a_at, 1416101_a_at, 1418072_at, 1452540_a_at, 1442051_at, 1452540_a_at, 1427762_x_at, 1452540_a_at,	histone 1, H2bc /// histone 1, H2be /// histone 1, H2bl /// histone 1, H2bm /// histone 1, H2bp; histone 1, H1c; histone 1, H2bc; histone 1, H2bc /// histone 1, H2be /// histone 1, H2bl /// histone 1, H2bm /// histone 1, H2bp histone 2, H3c1; histone 1, H2bc /// histone 1, H2be /// histone 1, H2bl /// histone 1, H2bm /// histone 1, H2bp; histone 1, H2bp; histone 1, H2bc /// histone 1, H2be /// hi…
I29P3/J	Acute	Up	GOTERM_BP_All strains	GO:0009628	response to abiotic stimulus	12	0.069	0.000415	1425860_x_at, 1449254_at, 1434842_s_at, 1429267_at, 1418203_at, 1436921_at, 1424638_at, 1443870_at, 1427126_at, 1427127_x_at, 1431182_at, 1429169_at, 1415996_at,	chemokine-like factor; secreted phosphoprotein 1; UPF3 regulator of nonsense transcripts homolog B (yeast); acyl-CoA thioesterase 11; phorbol-12-myristate-13-acetate-induced protein 1; ATPase, Cu++ transporting, alpha polypeptide; cyclin-dependent kinase inhibitor 1A (P21); ATP-binding cassette, sub-family C (CFTR/MRP), member 4; heat shock protein 1B; heat shock protein 8 /// similar to heat sho…
C57BL/6J	Acute	Up	GOTERM_BP_All strains	GO:0043066	negative regulation of apoptosis	6	0.0645	0.000462	1449254_at, 1424638_at, 1417130_s_at, 1427126_at, 1427127_x_at, 1452318_a_at, 1420772_a_at, 1425557_x_at, 1425281_a_at, 1420918_at, 1420919_at, 1450036_at,	secreted phosphoprotein 1; cyclin-dependent kinase inhibitor 1A (P21); angiopoietin-like 4; heat shock protein 1B; TSC22 domain family 3; serum/glucocorticoid regulated kinase 3
DBA/2J	Chronic	Up	GOTERM_BP_All strains	GO:0042981	regulation of apoptosis	7	0.1207	0.000547387	1449254_at, 1419874_x_at, 1442025_a_at, 1442026_at, 1439163_at, 1424638_at, 1417130_s_at, 1427126_at, 1452388_at, 1452318_a_at, 1427127_x_at, 1420772_a_at, 1425557_x_at, 1425281_a_at, 1420918_at,	secreted phosphoprotein 1;zinc finger and BTB domain containing 16; expressed sequence AI467657; PREDICTED: zinc finger and BTB domain containing 16 [Mus musculus]; cyclin-dependent kinase inhibitor 1A (P21); angiopoietin-like 4; heat shock protein 1B; heat shock protein 1A; TSC22 domain family 3; serum/glucocorticoid regulated kinase 3
SWR/J	Chronic	Up	GOTERM_CC_All strains	GO:0044459	plasma membrane	12	0.1967	0.000819459	1428650_at, 1418595_at, 1450718_at, 1447467_at, 1429183_at, 1449799_s_at, 1443870_at, 1424633_at, 1459219_at, 1426260_a_at, 1421840_at, 1448397_at, 1435553_at,	tensin 1; plasma membrane associated protein, S3-12; adaptor protein with pleckstrin homology and src; Protein-tyrosine phosphatase alpha (Ptpra gene); plakophilin 2; ATP-binding cassette, sub-family C (CFTR/MRP), member 4; calcium/calmodulin-dependent protein kinase I gamma; Rap guanine nucleotide exchange factor (GEF) 2; UDP glucuronosyltransferase 1 family, polypeptide A2 /// UDP glucuronosylt…
All strains	Chronic	Down	GOTERM_BP_All strains	GO:0006334	nucleosome assembly	5	0.0352	0.000846102	1452540_a_at, 1416101_a_at, 1418072_at, 1452540_a_at, 1442051_at, 1452540_a_at, 1427762_x_at, 1452540_a_at,	histone 1, H2bc /// histone 1, H2be /// histone 1, H2bl /// histone 1, H2bm /// histone 1, H2bp; histone 1, H1c; histone 1, H2bc; histone 1, H2bc /// histone 1, H2be /// histone 1, H2bl /// histone 1, H2bm /// histone 1, H2bp histone 2, H3c1; histone 1, H2bc /// histone 1, H2be /// histone 1, H2bl /// histone 1, H2bm /// histone 1, H2bp; histone 1, H2bp; histone 1, H2bc /// histone 1, H2be /// hi…
C57BL/6J	Chronic	Down	GOTERM_BP_All strains	GO:0019226	transmission of nerve impulse	10	0.0368	0.000857241	1454078_a_at, 1434098_at, 1423499_at, 1449024_a_at, 1419063_at, 1453065_at, 1449312_at, 1457683_at, 1460408_at, 1460710_at,	galactose-3-O-sulfotransferase 1; glycine receptor, alpha 2 subunit; synuclein, alpha interacting protein (synphilin); hexosaminidase A; UDP galactosyltransferase 8A; aldehyde dehydrogenase 1, mitochondrial; neuropeptide Y receptor Y5; glutamate receptor, ionotropic, kainate 2 (beta 2); gamma-aminobutyric acid (GABA-A) receptor, subunit gamma 1; adenosine A2a receptor
All strains	Acute	Up	GOTERM_BP_All strains	GO:0042221	response to chemical stimulus	10	0.0585	0.00086205	1425860_x_at, 1449254_at, 1434842_s_at, 1436921_at, 1443870_at, 1427126_at, 1452318_a_at, 1427127_x_at, 1452388_at, 1431182_at, 1416755_at, 1429169_at, 1415996_at,	chemokine-like factor; secreted phosphoprotein 1; UPF3 regulator of nonsense transcripts homolog B (yeast); ATPase, Cu++ transporting, alpha polypeptide; ATP-binding cassette, sub-family C (CFTR/MRP), member 4; heat shock protein 1B; heat shock protein 1A; heat shock protein 8 /// similar to heat shock protein 8; similar to Heat shock cognate 71 kDa protein; DnaJ (Hsp40) homolog, subfamily B, mem…
DBA/2J	Chronic	Down	GOTERM_BP_All strains	GO:0007267	cell-cell signaling	7	0.0729	0.000885353	1450483_at, 1434098_at, 1423499_at, 1419063_at, 1448767_s_at, 1460408_at, 1460710_at,	gap junction membrane channel protein alpha 12; glycine receptor, alpha 2 subunit; synuclein, alpha interacting protein (synphilin); UDP galactosyltransferase 8A; gap junction membrane channel protein beta 1; gamma-aminobutyric acid (GABA-A) receptor, subunit gamma 1; adenosine A2a receptor
DBA/2J	Acute	Up	GOTERM_BP_All strains	GO:0009628	response to abiotic stimulus	15	0.05	0.000977	1434369_a_at, 1449254_at, 1429267_at, 1436921_at, 1418203_at, 1424638_at, 1443870_at, 1429169_at, 1425860_x_at, 1434842_s_at, 1434594_at, 1431182_at, 1449010_at, 1427126_at, 1452388_at, 1427127_x_at, 1452318_a_at, 1416755_at,	crystAll strainsin, alpha B; secreted phosphoprotein 1; acyl-CoA thioesterase 11; ATPase, Cu++ transporting, alpha polypeptide; phorbol-12-myristate-13-acetate-induced protein 1; cyclin-dependent kinase inhibitor 1A (P21); ATP-binding cassette, sub-family C (CFTR/MRP), member 4; RNA binding motif protein 3; chemokine-like factor; UPF3 regulator of nonsense transcripts homolog B (yeast); dynein, a…
C57BL/6J	Acute	Down	GOTERM_BP_All strains	GO:0007154	cell communication	22	0.2115	0.00102778	1450483_at, 1423499_at, 1419063_at, 1452353_at, 1448748_at, 1448767_s_at, 1442138_at, 1455154_at, 1422445_at, 1450020_at, 1460710_at, 1454078_a_at, 1448908_at, 1438030_at, 1452595_at, 1434606_at, 1434141_at, 1452222_at, 1437107_at, 1417693_a_at, 1417694_at	gap junction membrane channel protein alpha 12; synuclein, alpha interacting protein (synphilin); UDP galactosyltransferase 8A; G protein-coupled receptor 155; pleckstrin; gap junction membrane channel protein beta 1; G protein-coupled receptor 62; GLI-Kruppel family member GLI3; integrin alpha 6; chemokine (C-X3-C) receptor 1; adenosine A2a receptor; galactose-3-O-sulfotransferase 1; phosphatidi…
DBA/2J	Chronic	Up	GOTERM_BP_All strains	GO:0006915	apoptosis	8	0.1379	0.00112043	1449254_at, 1419874_x_at, 1442025_a_at, 1442026_at, 1439163_at, 1424638_at, 1417130_s_at, 1427126_at, 1452388_at, 1452318_a_at, 1427127_x_at, 1420772_a_at, 1425557_x_at, 1425281_a_at, 1420918_at, 1416041_at,	secreted phosphoprotein 1;zinc finger and BTB domain containing 16; expressed sequence AI467657; PREDICTED: zinc finger and BTB domain containing 16 [Mus musculus]; cyclin-dependent kinase inhibitor 1A (P21); angiopoietin-like 4; heat shock protein 1B; heat shock protein 1A; TSC22 domain family 3; serum/glucocorticoid regulated kinase 3; serum/glucocorticoid regulated kinase
All strains	Acute	Up	GOTERM_BP_All strains	GO:0043066	negative regulation of cellular process	17	0.0994	0.00117305	1417719_at, 1435536_at, 1441075_at, 1424081_at, 1449254_at, 1419874_x_at, 1442025_a_at, 1442026_at, 1439163_at, 1439131_at, 1418203_at, 1424638_at, 1450718_at, 1420772_a_at, 1425557_x_at, 1425281_a_at, 1427308_at, 1435577_at, 1435578_s_at, 1420918_at	sin3 associated polypeptide; regulatory solute carrier protein, family 1, member 1; nitric oxide synthase trafficker; polycomb group ring finger 6; secreted phosphoprotein 1; zinc finger and BTB domain containing 16; expressed sequence AI467657; PREDICTED: zinc finger and BTB domain containing 16 [Mus musculus]; retinoblastoma binding protein 7; phorbol-12-myristate-13-acetate-induced protein 1; …
SWR/J	Acute	Up	GOTERM_BP_All strains	GO:0019752	carboxylic acid metabolism	16	0.0648	0.00141211	1449065_at, 1428386_at, 1429267_at, 1426243_at, 1422428_at, 1426260_a_at, 1435553_at, 1450660_at, 1450966_at, 1419158_a_at, 1417273_at, 1426215_at, 1416772_at, 1434087_at, 1438386_x_at, 1438630_x_at, 1456702_x_at, 1439386_x_at, 1438976_x_at, 1434866_x_at,	acyl-CoA thioesterase 1; acyl-CoA synthetase long-chain family member 3; acyl-CoA thioesterase 11; cystathionase (cystathionine gamma-lyase); acyl-CoA synthetase bubblegum family member 1; UDP glucuronosyltransferase 1 family, polypeptide A2 /// UDP glucuronosyltransferase 1 family, polypeptide A6A /// UDP glycosyltransferase 1 family, polypeptide A10 /// UDP glucuronosyltransferase 1 family, pol…
I29P3/J	Chronic	Down	GOTERM_BP_All strains	GO:0007154	cell communication	20	0.25	0.00150892	1450483_at, 1423499_at, 1434369_a_at, 1419063_at, 1452353_at, 1448748_at, 1417648_s_at, 1448767_s_at, 1450020_at, 1455154_at, 1422445_at, 1460710_at, 1438030_at, 1427251_at, 1434098_at, 1423367_at, 1434606_at, 1452595_at, 1417693_a_at, 1417694_at, 1460408_at	gap junction membrane channel protein alpha 12; synuclein, alpha interacting protein (synphilin); crystAll strainsin, alpha B; UDP galactosyltransferase 8A; G protein-coupled receptor 155; pleckstrin; sorting nexin 5; gap junction membrane channel protein beta 1; chemokine (C-X3-C) receptor 1; GLI-Kruppel family member GLI3; integrin alpha 6; adenosine A2a receptor; RAS, guanyl releasing protein …
C57BL/6J	Acute	Up	GOTERM_BP_All strains	GO:0043068	positive regulation of programmed cell death	6	0.0645	0.00161044	1416926_at, 1419874_x_at, 1442026_at, 1442025_a_at, 1439163_at, 1418203_at, 1424638_at, 1423062_at, 1424671_at,	transformation related protein 53 inducible nuclear protein 1; zinc finger and BTB domain containing 16; expressed sequence AI467657; PREDICTED: zinc finger and BTB domain containing 16 [Mus musculus]; phorbol-12-myristate-13-acetate-induced protein 1; cyclin-dependent kinase inhibitor 1A (P21); insulin-like growth factor binding protein 3; pleckstrin homology domain containing, family F (with FY…
DBA/2J	Chronic	Down	GOTERM_BP_All strains	GO:0007154	cell communication	21	0.2188	0.0016171	1455706_at, 1450483_at, 1423499_at, 1419063_at, 1452353_at, 1448748_at, 1448767_s_at, 1455154_at, 1460710_at, 1438030_at, 1456901_at, 1434098_at, 1434606_at, 1452595_at, 1425458_a_at, 1428573_at, 1448125_at, 1417693_a_at, 1417694_at, 1460408_at, 1434036_at	syntaxin binding protein 4; gap junction membrane channel protein alpha 12; synuclein, alpha interacting protein (synphilin); UDP galactosyltransferase 8A; G protein-coupled receptor 155; pleckstrin; gap junction membrane channel protein beta 1; GLI-Kruppel family member GLI3; adenosine A2a receptor; RAS, guanyl releasing protein 3; ADAMTS20 B long isoform (Adamts20) mRNA, complete cds; alternati…
All strains	Chronic	Up	GOTERM_BP_All strains	GO:0043066	negative regulation of apoptosis	5	0.0725	0.00166769	1449254_at, 1424638_at, 1427126_at, 1427127_x_at, 1452318_a_at, 1452388_at, 1420772_a_at, 1425281_a_at, 1425557_x_at, 1420918_at, 1450036_at,	secreted phosphoprotein 1; cyclin-dependent kinase inhibitor 1A (P21); heat shock protein 1B; heat shock protein 1A; TSC22 domain family 3; serum/glucocorticoid regulated kinase 3
C57BL/6J	Acute	Up	GOTERM_BP_All strains	GO:0008643	carbohydrate transport	4	0.043	0.00168367	1416653_at, 1450718_at, 1448181_at, 1434773_a_at,	syntaxin binding protein 3A; adaptor protein with pleckstrin homology and src; Kruppel-like factor 15; solute carrier family 2 (facilitated glucose transporter), member 1
DBA/2J	Acute	Up	GOTERM_BP_All strains	GO:0009266	response to temperature stimulus	5	0.0167	0.00174408	1434369_a_at, 1429267_at, 1427126_at, 1452388_at, 1427127_x_at, 1452318_a_at, 1431182_at, 1429169_at,	crystAll strainsin, alpha B; acyl-CoA thioesterase 11; heat shock protein 1B; heat shock protein 1A; heat shock protein 8 /// similar to heat shock protein 8 /// similar to heat shock protein 8 /// similar to Heat shock cognate 71 kDa protein; RNA binding motif protein 3
SWR/J	Acute	Up	GOTERM_MF_All strains	GO:0003824	catalytic activity	84	0.3401	0.00185303	1449065_at, 1433428_x_at, 1434699_at, 1435531_at, 1436921_at, 1428599_at, 1426243_at, 1422573_at, 1417109_at, 1435553_at, 1436427_at, 1450660_at, 1433550_at, 1435025_at, 1450966_at, 1435454_a_at, 1429390_at, 1428547_at, 1423447_at, 1438386_x_at, 1438630_x_at	acyl-CoA thioesterase 1; transglutaminase 2, C polypeptide; RIKEN cDNA 6030408C04 gene; ubiquitin specific peptidase 3; ATPase, Cu++ transporting, alpha polypeptide; RIKEN cDNA 2410012C07 gene; cystathionase (cystathionine gamma-lyase); AMP deaminase 3; tubulointerstitial nephritis antigen-like; PDZ domain containing 3; PRP4 pre-mRNA processing factor 4 homolog B (yeast); 6-pyruvoyl-tetrahydropte…
SWR/J	Acute	Down	GOTERM_BP_All strains	GO:0007267	cell-cell signaling	6	0.0938	0.00199558	1450483_at, 1423367_at, 1419063_at, 1434893_at, 1448767_s_at, 1460710_at,	gap junction membrane channel protein alpha 12; wingless-related MMTV integration site 7A; UDP galactosyltransferase 8A; ATPase, Na+/K+ transporting, alpha 2 polypeptide, mRNA; gap junction membrane channel protein beta 1; adenosine A2a receptor
SWR/J	Acute	Up	GOTERM_BP_All strains	GO:0015758	glucose transport	4	0.0162	0.00201077	1416653_at, 1455706_at, 1450718_at, 1448181_at,	syntaxin binding protein 3A; syntaxin binding protein 4; adaptor protein with pleckstrin homology and src; Kruppel-like factor 15
DBA/2J	Chronic	Up	GOTERM_BP_All strains	GO:0006916	anti-apoptosis	4	0.069	0.00224087	1449254_at, 1427126_at, 1452388_at, 1452318_a_at, 1427127_x_at, 1420772_a_at, 1425557_x_at, 1425281_a_at, 1420918_at,	secreted phosphoprotein 1; heat shock protein 1B; heat shock protein 1A; heat shock protein 1B; TSC22 domain family 3; serum/glucocorticoid regulated kinase 3
SWR/J	Chronic	Down	GOTERM_BP_All strains	GO:0007154	cell communication	25	0.1838	0.00231428	1455706_at, 1453851_a_at, 1450483_at, 1434369_a_at, 1423499_at, 1448767_s_at, 1452595_at, 1434606_at, 1452222_at, 1428573_at, 1417694_at, 1434036_at, 1451735_at, 1419063_at, 1452353_at, 1450020_at, 1455154_at, 1460710_at, 1437030_at, 1428461_at, 1438030_at	syntaxin binding protein 4; growth arrest and DNA-damage-inducible 45 gamma; gap junction membrane channel protein alpha 12; crystAll strainsin, alpha B; synuclein, alpha interacting protein (synphilin); gap junction membrane channel protein beta 1; a disintegrin-like and metAll strainsopeptidase (reprolysin type) with thrombospondin type 1 motif, 4; v-erb-b2 erythroblastic leukemia viral oncogen…
C57BL/6J	Acute	Down	GOTERM_CC_All strains	GO:0016020	membrane	40	0.3846	0.00242396	1450241_a_at, 1450483_at, 1423754_at, 1419073_at, 1435854_at, 1448767_s_at, 1449019_at, 1442138_at, 1436309_at, 1433670_at, 1454078_a_at, 1448882_at, 1448908_at, 1435618_at, 1434606_at, 1424694_at, 1415802_at, 1420377_at, 1452222_at, 1451008_at, 1440962_at	ecotropic viral integration site 2a; gap junction membrane channel protein alpha 12; interferon induced transmembrane protein 3; transmembrane protein with EGF-like and two follistatin-like domains 2; transmembrane protein 10; gap junction membrane channel protein beta 1; A kinase (PRKA) anchor protein 1; G protein-coupled receptor 62; neuropilin (NRP) and tolloid (TLL)-like 2; epithelial membran…
I29P3/J	Acute	Down	GOTERM_BP_All strains	GO:0030182	neuron differentiation	5	0.119	0.00243174	1453103_at, 1451628_a_at, 1419063_at, 1416232_at, 1455154_at,	actin-binding LIM protein 1; ankyrin 3, epithelial; UDP galactosyltransferase 8A; oligodendrocyte transcription factor 2; GLI-Kruppel family member GLI3
All strains	Acute	Up	GOTERM_BP_All strains	GO:0051244	negative regulation of cellular physiological process	15	0.0877	0.00248575	1417719_at, 1435536_at, 1441075_at, 1424081_at, 1449254_at, 1419874_x_at, 1442025_a_at, 1442026_at, 1439163_at, 1439131_at, 1418203_at, 1424638_at, 1450718_at, 1420772_a_at, 1425557_x_at, 1425281_a_at, 1420918_at, 1420919_at, 1450036_at, 1427126_at	sin3 associated polypeptide; regulatory solute carrier protein, family 1, member 1; nitric oxide synthase trafficker; polycomb group ring finger 6; secreted phosphoprotein 1; zinc finger and BTB domain containing 16; expressed sequence AI467657; PREDICTED: zinc finger and BTB domain containing 16 [Mus musculus]; retinoblastoma binding protein 7; phorbol-12-myristate-13-acetate-induced protein 1; …
I29P3/J	Acute	Up	GOTERM_MF_All strains	GO:0016406	carnitine O-acyltransferase activity	3	0.0172	0.00261952	1450966_at, 1416772_at, 1434866_x_at,	carnitine O-octanoyltransferase; carnitine palmitoyltransferase 2; carnitine palmitoyltransferase 1a, liver
DBA/2J	Acute	Up	GOTERM_BP_All strains	GO:0000096	sulfur amino acid metabolism	4	0.0133	0.00263187	1448842_at, 1426243_at, 1434087_at, 1438386_x_at, 1456702_x_at, 1439386_x_at, 1438976_x_at, 1438630_x_at,	cysteine dioxygenase 1, cytosolic; cystathionase (cystathionine gamma-lyase); 5,10-methylenetetrahydrofolate reductase; methionine adenosyltransferase II, alpha
All strains	Acute	Up	GOTERM_MF_All strains	GO:0016406	carnitine O-acyltransferase activity	3	0.0175	0.00266274	1450966_at, 1416772_at, 1434866_x_at,	carnitine O-octanoyltransferase; carnitine palmitoyltransferase 2; carnitine palmitoyltransferase 1a, liver
All strains	Acute	Down	GOTERM_BP_All strains	GO:0007399	nervous system development	8	0.1212	0.00292384	1453103_at, 1451628_a_at, 1434606_at, 1438241_at, 1419063_at, 1416232_at, 1421028_a_at, 1455154_at,	actin-binding LIM protein 1; ankyrin 3, epithelial; v-erb-b2 erythroblastic leukemia viral oncogene homolog 3 (avian); RGM domain family, member A; UDP galactosyltransferase 8A; oligodendrocyte transcription factor 2; myocyte enhancer factor 2C; GLI-Kruppel family member GLI3
DBA/2J	Chronic	Up	GOTERM_BP_All strains	GO:0051244	negative regulation of cellular physiological process	8	0.1379	0.00292874	1417719_at, 1449254_at, 1419874_x_at, 1442025_a_at, 1442026_at, 1439163_at, 1424638_at, 1417130_s_at, 1427126_at, 1452388_at, 1452318_a_at, 1427127_x_at, 1420772_a_at, 1425557_x_at, 1425281_a_at, 1420918_at,	sin3 associated polypeptide; secreted phosphoprotein 1; zinc finger and BTB domain containing 16; expressed sequence AI467657; PREDICTED: zinc finger and BTB domain containing 16 [Mus musculus]; cyclin-dependent kinase inhibitor 1A (P21); angiopoietin-like 4; heat shock protein 1B; heat shock protein 1A; TSC22 domain family 3; serum/glucocorticoid regulated kinase 3
DBA/2J	Acute	Up	GOTERM_BP_All strains	GO:0042981	negative regulation of apoptosis	8	0.0267	0.00294543	1418854_at, 1424996_at, 1449254_at, 1424638_at, 1427126_at, 1452388_at, 1427127_x_at, 1452318_a_at, 1420772_a_at, 1425281_a_at, 1425557_x_at, 1420919_at, 1420918_at, 1450036_at, 1421818_at,	baculoviral IAP repeat-containing 2; CASP8 and FADD-like apoptosis regulator; secreted phosphoprotein 1; cyclin-dependent kinase inhibitor 1A (P21); heat shock protein 1B; heat shock protein 1A; TSC22 domain family 3; serum/glucocorticoid regulated kinase 3; B-cell leukemia/lymphoma 6
All strains	Chronic	Up	GOTERM_MF_All strains	GO:0016740	transferase activity	16	0.2319	0.00295086	1424638_at, 1425072_at, 1427345_a_at, 1426260_a_at, 1424633_at, 1426260_a_at, 1435553_at, 1420918_at, 1450036_at, 1416041_at, 1418135_at, 1426260_a_at, 1417273_at, 1426260_a_at, 1426260_a_at, 1426260_a_at, 1426260_a_at,	cyclin-dependent kinase inhibitor 1A (P21); S-phase kinase-associated protein 2 (p45); sulfotransferase family 1A, phenol-preferring, member 1; UDP glucuronosyltransferase 1 family, polypeptide A2 /// UDP glucuronosyltransferase 1 family, polypeptide A6A /// UDP glycosyltransferase 1 family, polypeptide A10 /// UDP glucuronosyltransferase 1 family, polypeptide A7C /// UDP glucuronosyltransferase …
C57BL/6J	Chronic	Down	GOTERM_CC_All strains	GO:0000786	nucleosome	5	0.0184	0.00312088	1416101_a_at, 1452540_a_at, 1418072_at, 1452540_a_at, 1452540_a_at, 1442051_at, 1427762_x_at, 1452540_a_at,	histone 1, H1c; histone 1, H2bc /// histone 1, H2be /// histone 1, H2bl /// histone 1, H2bm /// histone 1, H2bp; histone 1, H2bc; histone 2, H3c1; histone 1, H2bp
C57BL/6J	Acute	Up	GOTERM_BP_All strains	GO:0048518	positive regulation of biological process	11	0.1183	0.00317399	1449254_at, 1416926_at, 1433428_x_at, 1419874_x_at, 1442026_at, 1442025_a_at, 1439163_at, 1418203_at, 1424638_at, 1417130_s_at, 1448181_at, 1423062_at, 1449901_a_at, 1424671_at,	secreted phosphoprotein 1; transformation related protein 53 inducible nuclear protein 1; transglutaminase 2, C polypeptide; zinc finger and BTB domain containing 16; expressed sequence AI467657; PREDICTED: zinc finger and BTB domain containing 16 [Mus musculus]; phorbol-12-myristate-13-acetate-induced protein 1; cyclin-dependent kinase inhibitor 1A (P21); angiopoietin-like 4; Kruppel-like factor…
DBA/2J	Acute	Up	GOTERM_BP_All strains	GO:0019752	carboxylic acid metabolism	17	0.0567	0.00327066	1449065_at, 1428386_at, 1448842_at, 1429267_at, 1426243_at, 1422428_at, 1426260_a_at, 1435553_at, 1450966_at, 1419158_a_at, 1417273_at, 1426215_at, 1434087_at, 1416772_at, 1438386_x_at, 1456702_x_at, 1439386_x_at, 1438976_x_at, 1438630_x_at, 1423717_at	acyl-CoA thioesterase 1; acyl-CoA synthetase long-chain family member 3; cysteine dioxygenase 1, cytosolic; acyl-CoA thioesterase 11; cystathionase (cystathionine gamma-lyase); acyl-CoA synthetase bubblegum family member 1; UDP glucuronosyltransferase 1 family, polypeptide A2 /// UDP glucuronosyltransferase 1 family, polypeptide A6A /// UDP glycosyltransferase 1 family, polypeptide A10 /// UDP gl…
I29P3/J	Acute	Up	GOTERM_BP_All strains	GO:0042221	response to chemical stimulus	9	0.0517	0.00331408	1425860_x_at, 1449254_at, 1434842_s_at, 1436921_at, 1443870_at, 1427126_at, 1427127_x_at, 1431182_at, 1429169_at, 1415996_at,	chemokine-like factor; secreted phosphoprotein 1; UPF3 regulator of nonsense transcripts homolog B (yeast); ATPase, Cu++ transporting, alpha polypeptide; ATP-binding cassette, sub-family C (CFTR/MRP), member 4; heat shock protein 1B; heat shock protein 8 /// similar to heat shock protein 8 /// similar to heat shock protein 8 /// similar to Heat shock cognate 71 kDa protein; RNA binding motif prot…
DBA/2J	Acute	Up	GOTERM_BP_All strains	GO:0015758	glucose transport	4	0.0133	0.00336074	1416653_at, 1455706_at, 1450718_at, 1448181_at,	syntaxin binding protein 3A; syntaxin binding protein 4; adaptor protein with pleckstrin homology and src; Kruppel-like factor 15
SWR/J	Chronic	Down	GOTERM_CC_All strains	GO:0000267	cell fraction	10	0.0735	0.00349961	1427306_at, 1415897_a_at, 1434098_at, 1434369_a_at, 1419063_at, 1451735_at, 1452222_at, 1428573_at, 1435893_at, 1460710_at,	ryanodine receptor 1, skeletal muscle; microsomal glutathione S-transferase 1; glycine receptor, alpha 2 subunit; crystAll strainsin, alpha B; UDP galactosyltransferase 8A; ADP-ribosylation factor related protein 1; utrophin; chimerin (chimaerin) 2; very low density lipoprotein receptor; adenosine A2a receptor
C57BL/6J	Acute	Down	GOTERM_MF_All strains	GO:0004872	receptor activity	15	0.1442	0.00356552	1450241_a_at, 1452353_at, 1442138_at, 1436309_at, 1450020_at, 1422445_at, 1460710_at, 1453055_at, 1418912_at, 1434606_at, 1452222_at, 1434141_at, 1455799_at, 1435893_at, 1417693_a_at, 1417694_at,	ecotropic viral integration site 2a; G protein-coupled receptor 155; G protein-coupled receptor 62; neuropilin (NRP) and tolloid (TLL)-like 2; chemokine (C-X3-C) receptor 1; integrin alpha 6; adenosine A2a receptor; sema domain, transmembrane domain (TM), and cytoplasmic domain, (semaphorin) 6D; plexin domain containing 2; v-erb-b2 erythroblastic leukemia viral oncogene homolog 3 (avian); utrophi…
SWR/J	Chronic	Down	GOTERM_BP_All strains	GO:0007267	cell-cell signaling	7	0.0515	0.00357917	1450483_at, 1434098_at, 1423499_at, 1419063_at, 1448767_s_at, 1460408_at, 1460710_at,	gap junction membrane channel protein alpha 12; glycine receptor, alpha 2 subunit; synuclein, alpha interacting protein (synphilin); UDP galactosyltransferase 8A; gap junction membrane channel protein beta 1; gamma-aminobutyric acid (GABA-A) receptor, subunit gamma 1; adenosine A2a receptor
C57BL/6J	Acute	Up	GOTERM_MF_All strains	GO:0005515	protein binding	32	0.3441	0.00378318	1416811_s_at, 1418203_at, 1455179_at, 1434378_a_at, 1435264_at, 1448181_at, 1435553_at, 1426501_a_at, 1416125_at, 1448231_at, 1423233_at, 1416129_at, 1438386_x_at, 1439386_x_at, 1438976_x_at, 1431182_at, 1416653_at, 1449254_at, 1419874_x_at, 1442026_at	cytotoxic T lymphocyte-associated protein 2 alpha /// cytotoxic T lymphocyte-associated protein 2 beta; phorbol-12-myristate-13-acetate-induced protein 1; membrane protein, palmitoylated 7 (MAGUK p55 subfamily member 7); Max dimerization protein 4; elastin microfibril interfacer 2; Kruppel-like factor 15; PDZ domain containing 3; Traf2 binding protein; FK506 binding protein 5; CCAAT/enhancer bind…
I29P3/J	Acute	Up	GOTERM_BP_All strains	GO:0009266	response to temperature stimulus	4	0.023	0.00393174	1429267_at, 1427126_at, 1427127_x_at, 1431182_at, 1429169_at,	acyl-CoA thioesterase 11; heat shock protein 1B; heat shock protein 8 /// similar to heat shock protein 8 /// similar to heat shock protein 8 /// similar to Heat shock cognate 71 kDa protein; RNA binding motif protein 3
All strains	Acute	Up	GOTERM_BP_All strains	GO:0009266	response to temperature stimulus	4	0.0234	0.00402625	1429267_at, 1427126_at, 1452318_a_at, 1427127_x_at, 1452388_at, 1431182_at, 1429169_at,	acyl-CoA thioesterase 11; heat shock protein 1B; heat shock protein 1A; heat shock protein 8; similar to Heat shock cognate 71 kDa protein; RNA binding motif protein 3
All strains	Chronic	Up	GOTERM_BP_All strains	GO:0043066	negative regulation of cellular physiological process	9	0.1304	0.00408966	1449254_at, 1419874_x_at, 1439163_at, 1442025_a_at, 1442026_at, 1424638_at, 1450718_at, 1418025_at, 1427126_at, 1427127_x_at, 1452318_a_at, 1452388_at, 1420772_a_at, 1425281_a_at, 1425557_x_at, 1459464_at, 1420918_at, 1450036_at,	secreted phosphoprotein 1; zinc finger and BTB domain containing 16; PREDICTED: zinc finger and BTB domain containing 16 [Mus musculus]; expressed sequence AI467657; cyclin-dependent kinase inhibitor 1A (P21); adaptor protein with pleckstrin homology and src; basic helix-loop-helix domain containing, class B2; heat shock protein 1B; heat shock protein 1A; TSC22 domain family 3; Microtubule-actin …
C57BL/6J	Acute	Up	GOTERM_BP_All strains	GO:0000096	sulfur amino acid metabolism	3	0.0323	0.00419884	1448842_at, 1426243_at, 1438386_x_at, 1439386_x_at, 1438976_x_at,	cysteine dioxygenase 1, cytosolic; cystathionase (cystathionine gamma-lyase); methionine adenosyltransferase II, alpha
SWR/J	Chronic	Down	GOTERM_CC_All strains	GO:0000786	nucleosome	4	0.0294	0.00427286	1452540_a_at, 1418072_at, 1452540_a_at, 1442051_at, 1452540_a_at, 1427762_x_at, 1452540_a_at,	histone 1, H2bc /// histone 1, H2be /// histone 1, H2bl /// histone 1, H2bm /// histone 1, H2bp; histone 1, H2bc; histone 2, H3c1; histone 1, H2bp
I29P3/J	Acute	Up	GOTERM_BP_All strains	GO:0042981	regulation of apoptosis	10	0.0575	0.00440547	1416926_at, 1449254_at, 1442026_at, 1442025_a_at, 1439163_at, 1419874_x_at, 1418203_at, 1424638_at, 1417130_s_at, 1423062_at, 1427126_at, 1427127_x_at, 1420772_a_at, 1425281_a_at, 1425557_x_at, 1420918_at, 1420919_at, 1450036_at,	transformation related protein 53 inducible nuclear protein 1; secreted phosphoprotein 1; expressed sequence AI467657; PREDICTED: zinc finger and BTB domain containing 16 [Mus musculus], zinc finger and BTB domain containing 16; phorbol-12-myristate-13-acetate-induced protein 1; cyclin-dependent kinase inhibitor 1A (P21); angiopoietin-like 4; insulin-like growth factor binding protein 3; heat sho…
All strains	Acute	Down	GOTERM_BP_All strains	GO:0048731	system development	8	0.1212	0.00454374	1453103_at, 1451628_a_at, 1434606_at, 1438241_at, 1419063_at, 1416232_at, 1421028_a_at, 1455154_at,	actin-binding LIM protein 1; ankyrin 3, epithelial; v-erb-b2 erythroblastic leukemia viral oncogene homolog 3 (avian); RGM domain family, member A; UDP galactosyltransferase 8A; oligodendrocyte transcription factor 2; myocyte enhancer factor 2C; GLI-Kruppel family member GLI3
C57BL/6J	Acute	Up	GOTERM_BP_All strains	GO:0006950	response to stress	11	0.1183	0.00462448	1417408_at, 1449254_at, 1416926_at, 1415806_at, 1418203_at, 1424638_at, 1417130_s_at, 1427126_at, 1427127_x_at, 1452318_a_at, 1431182_at, 1415996_at, 1416041_at,	coagulation factor III; secreted phosphoprotein 1; transformation related protein 53 inducible nuclear protein 1; plasminogen activator, tissue; phorbol-12-myristate-13-acetate-induced protein 1; cyclin-dependent kinase inhibitor 1A (P21); angiopoietin-like 4; heat shock protein 1B; heat shock protein 8 /// similar to heat shock protein 8 /// similar to heat shock protein 8 /// similar to Heat sh…
All strains	Acute	Up	GOTERM_BP_All strains	GO:0042981	regulation of apoptosis	10	0.0585	0.00465757	1416926_at, 1449254_at, 1419874_x_at, 1442025_a_at, 1442026_at, 1439163_at, 1418203_at, 1424638_at, 1423062_at, 1427126_at, 1452318_a_at, 1427127_x_at, 1452388_at, 1420772_a_at, 1425557_x_at, 1425281_a_at, 1420918_at, 1420919_at, 1450036_at, 1424671_at,	transformation related protein 53 inducible nuclear protein 1; secreted phosphoprotein 1; zinc finger and BTB domain containing 16; expressed sequence AI467657; PREDICTED: zinc finger and BTB domain containing 16 [Mus musculus]; phorbol-12-myristate-13-acetate-induced protein 1; cyclin-dependent kinase inhibitor 1A (P21); insulin-like growth factor binding protein 3; heat shock protein 1B; heat s…
I29P3/J	Chronic	Down	GOTERM_BP_All strains	GO:0006461	protein complex assembly	5	0.0625	0.00467381	1416101_a_at, 1452540_a_at, 1442051_at, 1452540_a_at, 1418072_at, 1452540_a_at, 1427762_x_at, 1452540_a_at,	histone 1, H1c; histone 1, H2bc /// histone 1, H2be /// histone 1, H2bl /// histone 1, H2bm /// histone 1, H2bp; histone 2, H3c1; histone 1, H2bc; histone 1, H2bp
DBA/2J	Acute	Up	GOTERM_BP_All strains	GO:0009309	amine biosynthesis	6	0.02	0.00488347	1426215_at, 1426243_at, 1434087_at, 1438386_x_at, 1456702_x_at, 1439386_x_at, 1438976_x_at, 1438630_x_at, 1450714_at, 1423717_at,	dopa decarboxylase; cystathionase (cystathionine gamma-lyase); 5,10-methylenetetrahydrofolate reductase; methionine adenosyltransferase II, alpha; antizyme inhibitor 1; adenylate kinase 3
C57BL/6J	Acute	Up	GOTERM_BP_All strains	GO:0015758	glucose transport	3	0.0323	0.00493593	1416653_at, 1450718_at, 1448181_at,	syntaxin binding protein 3A; adaptor protein with pleckstrin homology and src; Kruppel-like factor 15
C57BL/6J	Chronic	Up	GOTERM_BP_All strains	GO:0051244	negative regulation of cellular physiological process	11	0.1	0.00494581	1449254_at, 1419874_x_at, 1442026_at, 1442025_a_at, 1439163_at, 1418203_at, 1424638_at, 1450718_at, 1418025_at, 1427126_at, 1452318_a_at, 1452388_at, 1427127_x_at, 1420772_a_at, 1425281_a_at, 1425557_x_at, 1418091_at, 1459464_at, 1420918_at, 1420919_at	secreted phosphoprotein 1; zinc finger and BTB domain containing 16; expressed sequence AI467657; PREDICTED: zinc finger and BTB domain containing 16 [Mus musculus]; phorbol-12-myristate-13-acetate-induced protein 1; cyclin-dependent kinase inhibitor 1A (P21); adaptor protein with pleckstrin homology and src; basic helix-loop-helix domain containing, class B2; heat shock protein 1B; heat shock pr…
DBA/2J	Acute	Up	GOTERM_BP_All strains	GO:0008643	carbohydrate transport	5	0.0167	0.00496109	1416653_at, 1455706_at, 1450718_at, 1448181_at, 1434773_a_at,	syntaxin binding protein 3A; syntaxin binding protein 4; adaptor protein with pleckstrin homology and src; Kruppel-like factor 15; solute carrier family 2 (facilitated glucose transporter), member 1
DBA/2J	Chronic	Up	GOTERM_BP_All strains	GO:0009266	response to temperature stimulus	3	0.0517	0.00503502	1427126_at, 1452388_at, 1452318_a_at, 1427127_x_at, 1431182_at, 1429169_at,	heat shock protein 1B; heat shock protein 1A; heat shock protein 8 /// similar to heat shock protein 8 /// similar to heat shock protein 8 /// similar to Heat shock cognate 71 kDa protein; RNA binding motif protein 3
SWR/J	Acute	Up	GOTERM_MF_All strains	GO:0016406	carnitine O-acyltransferase activity	3	0.0121	0.00507245	1450966_at, 1416772_at, 1434866_x_at,	carnitine O-octanoyltransferase; carnitine palmitoyltransferase 2; carnitine palmitoyltransferase 1a, liver
All strains	Chronic	Up	GOTERM_BP_All strains	GO:0006916	anti-apoptosis	4	0.058	0.00509436	1449254_at, 1427126_at, 1427127_x_at, 1452318_a_at, 1452388_at, 1420772_a_at, 1425281_a_at, 1425557_x_at, 1420918_at, 1450036_at,	secreted phosphoprotein 1; heat shock protein 1B; heat shock protein 1A; TSC22 domain family 3; serum/glucocorticoid regulated kinase 3
SWR/J	Acute	Up	GOTERM_BP_All strains	GO:0043066	negative regulation of cellular process	19	0.0769	0.00512585	1417719_at, 1435536_at, 1441075_at, 1424081_at, 1449254_at, 1419874_x_at, 1442025_a_at, 1439163_at, 1439131_at, 1418203_at, 1424638_at, 1450718_at, 1460694_s_at, 1427308_at, 1435577_at, 1435578_s_at, 1420772_a_at, 1425281_a_at, 1425557_x_at, 1420918_at,	sin3 associated polypeptide; regulatory solute carrier protein, family 1, member 1; nitric oxide synthase trafficker; polycomb group ring finger 6; secreted phosphoprotein 1; zinc finger and BTB domain containing 16; expressed sequence AI467657; PREDICTED: zinc finger and BTB domain containing 16 [Mus musculus]; retinoblastoma binding protein 7; phorbol-12-myristate-13-acetate-induced protein 1; …
All strains	Chronic	Down	GOTERM_BP_All strains	GO:0007267	cell-cell signaling	7	0.0493	0.00531838	1450483_at, 1434098_at, 1423499_at, 1419063_at, 1448767_s_at, 1460408_at, 1460710_at,	gap junction membrane channel protein alpha 12; glycine receptor, alpha 2 subunit; synuclein, alpha interacting protein (synphilin); UDP galactosyltransferase 8A; gap junction membrane channel protein beta 1; gamma-aminobutyric acid (GABA-A) receptor, subunit gamma 1; adenosine A2a receptor
SWR/J	Acute	Up	GOTERM_BP_All strains	GO:0009628	response to abiotic stimulus	12	0.0486	0.00535126	1425860_x_at, 1449254_at, 1434842_s_at, 1429267_at, 1418203_at, 1436921_at, 1424638_at, 1443870_at, 1427126_at, 1452388_at, 1452318_a_at, 1427127_x_at, 1431182_at, 1416755_at, 1429169_at,	chemokine-like factor; secreted phosphoprotein 1; UPF3 regulator of nonsense transcripts homolog B (yeast); acyl-CoA thioesterase 11; phorbol-12-myristate-13-acetate-induced protein 1; ATPase, Cu++ transporting, alpha polypeptide; cyclin-dependent kinase inhibitor 1A (P21); ATP-binding cassette, sub-family C (CFTR/MRP), member 4; heat shock protein 1B; heat shock protein 1A; heat shock protein 8 …
SWR/J	Chronic	Down	GOTERM_CC_All strains	GO:0005624	membrane fraction	9	0.0662	0.00547758	1427306_at, 1415897_a_at, 1434098_at, 1419063_at, 1451735_at, 1452222_at, 1428573_at, 1435893_at, 1460710_at,	ryanodine receptor 1, skeletal muscle; microsomal glutathione S-transferase 1; glycine receptor, alpha 2 subunit; UDP galactosyltransferase 8A; ADP-ribosylation factor related protein 1; utrophin; chimerin (chimaerin) 2; very low density lipoprotein receptor; adenosine A2a receptor
I29P3/J	Acute	Down	GOTERM_BP_All strains	GO:0007399	nervous system development	6	0.1429	0.0057696	1453103_at, 1451628_a_at, 1438241_at, 1419063_at, 1416232_at, 1455154_at,	actin-binding LIM protein 1; ankyrin 3, epithelial; RGM domain family, member A; UDP galactosyltransferase 8A; oligodendrocyte transcription factor 2; GLI-Kruppel family member GLI3
I29P3/J	Acute	Up	GOTERM_BP_All strains	GO:0043066	negative regulation of apoptosis	6	0.0345	0.00607943	1449254_at, 1424638_at, 1417130_s_at, 1427126_at, 1427127_x_at, 1420772_a_at, 1425281_a_at, 1425557_x_at, 1420918_at, 1420919_at, 1450036_at,	secreted phosphoprotein 1; cyclin-dependent kinase inhibitor 1A (P21); angiopoietin-like 4; heat shock protein 1B; TSC22 domain family 3; serum/glucocorticoid regulated kinase 3
C57BL/6J	Acute	Down	GOTERM_BP_All strains	GO:0007267	cell-cell signaling	6	0.0577	0.00620827	1454078_a_at, 1450483_at, 1423499_at, 1419063_at, 1448767_s_at, 1460710_at,	galactose-3-O-sulfotransferase 1; gap junction membrane channel protein alpha 12; synuclein, alpha interacting protein (synphilin); UDP galactosyltransferase 8A; gap junction membrane channel protein beta 1; adenosine A2a receptor
DBA/2J	Acute	Up	GOTERM_BP_All strains	GO:0006986	response to unfolded protein	6	0.02	0.00640816	1434842_s_at, 1434594_at, 1427126_at, 1452388_at, 1427127_x_at, 1452318_a_at, 1449010_at, 1431182_at, 1416755_at,	UPF3 regulator of nonsense transcripts homolog B (yeast); dynein, axonemal, heavy chain 1; heat shock protein 1B; heat shock protein 1A; heat shock 70kDa protein 4 like; heat shock protein 8 /// similar to heat shock protein 8 /// similar to heat shock protein 8 /// similar to Heat shock cognate 71 kDa protein; DnaJ (Hsp40) homolog, subfamily B, member 1
C57BL/6J	Chronic	Up	GOTERM_BP_All strains	GO:0043066	negative regulation of apoptosis	5	0.0455	0.00692301	1449254_at, 1424638_at, 1427126_at, 1452318_a_at, 1452388_at, 1427127_x_at, 1420772_a_at, 1425281_a_at, 1425557_x_at, 1420918_at, 1420919_at, 1450036_at,	secreted phosphoprotein 1; cyclin-dependent kinase inhibitor 1A (P21); heat shock protein 1B; heat shock protein 1A; TSC22 domain family 3; serum/glucocorticoid regulated kinase 3
I29P3/J	Acute	Up	GOTERM_CC_All strains	GO:0005578	extracellular matrix (sensu Metazoa)	7	0.0402	0.00698977	1456901_at, 1449254_at, 1433428_x_at, 1426642_at, 1449335_at, 1435264_at, 1419442_at,	ADAMTS20 B long isoform (Adamts20) mRNA, complete cds; alternatively spliced; secreted phosphoprotein 1; transglutaminase 2, C polypeptide; fibronectin 1; tissue inhibitor of metAll strainsoproteinase 3; elastin microfibril interfacer 2; matrilin 2
All strains	Acute	Up	GOTERM_CC_All strains	GO:0005578	extracellular matrix (sensu Metazoa)	7	0.0409	0.00698977	1456901_at, 1449254_at, 1433428_x_at, 1426642_at, 1436678_at, 1435264_at, 1419442_at, 1455978_a_at,	ADAMTS20 B long isoform (Adamts20) mRNA, complete cds; alternatively spliced; secreted phosphoprotein 1 transglutaminase 2, C polypeptide; fibronectin 1; expressed sequence AI844814; elastin microfibril interfacer 2; matrilin 2
C57BL/6J	Chronic	Down	GOTERM_BP_All strains	GO:0008610	lipid biosynthesis	9	0.0331	0.00704023	1434287_at, 1454078_a_at, 1429240_at, 1434520_at, 1419063_at, 1444640_at, 1423804_a_at, 1416471_at, 1454918_at,	1-acylglycerol-3-phosphate O-acyltransferase 5 (lysophosphatidic acid acyltransferase, epsilon); galactose-3-O-sulfotransferase 1; StAR-related lipid transfer (START) domain containing 4; sterol-C5-desaturase (fungal ERG3, delta-5-desaturase) homolog (S. cerevisae); UDP galactosyltransferase 8A; GPI7 protein; isopentenyl-diphosphate delta isomerase; choline/ethanolaminephosphotransferase 1; alkyl…
SWR/J	Chronic	Down	GOTERM_BP_All strains	GO:0006334	nucleosome assembly	4	0.0294	0.00711861	1452540_a_at, 1418072_at, 1452540_a_at, 1442051_at, 1452540_a_at, 1427762_x_at, 1452540_a_at,	histone 1, H2bc /// histone 1, H2be /// histone 1, H2bl /// histone 1, H2bm /// histone 1, H2bp; histone 1, H2bc; histone 2, H3c1; histone 1, H2bp
C57BL/6J	Chronic	Down	GOTERM_BP_All strains	GO:0046467	membrane lipid metabolism	7	0.0257	0.00728731	1434287_at, 1454078_a_at, 1449024_a_at, 1419063_at, 1444640_at, 1416471_at, 1437030_at,	1-acylglycerol-3-phosphate O-acyltransferase 5 (lysophosphatidic acid acyltransferase, epsilon); galactose-3-O-sulfotransferase 1; hexosaminidase A; UDP galactosyltransferase 8A; GPI7 protein; choline/ethanolaminephosphotransferase 1; phospholipase C, delta 4
All strains	Chronic	Down	GOTERM_BP_All strains	GO:0007154	cell communication	25	0.1761	0.00729177	1455706_at, 1453851_a_at, 1450483_at, 1434369_a_at, 1423499_at, 1448748_at, 1448767_s_at, 1434606_at, 1452595_at, 1452222_at, 1428573_at, 1417694_at, 1434036_at, 1419063_at, 1452353_at, 1422445_at, 1455154_at, 1460710_at, 1437030_at, 1438030_at, 1434098_at	syntaxin binding protein 4; growth arrest and DNA-damage-inducible 45 gamma; gap junction membrane channel protein alpha 12; crystAll strainsin, alpha B; synuclein, alpha interacting protein (synphilin); pleckstrin; gap junction membrane channel protein beta 1; v-erb-b2 erythroblastic leukemia viral oncogene homolog 3 (avian); a disintegrin-like and metAll strainsopeptidase (reprolysin type) with…
SWR/J	Acute	Up	GOTERM_BP_All strains	GO:0051244	negative regulation of cellular physiological process	17	0.0688	0.007309	1417719_at, 1435536_at, 1441075_at, 1424081_at, 1449254_at, 1419874_x_at, 1442025_a_at, 1439163_at, 1439131_at, 1418203_at, 1424638_at, 1450718_at, 1460694_s_at, 1420772_a_at, 1425281_a_at, 1425557_x_at, 1420918_at, 1450036_at, 1420919_at, 1424996_at	sin3 associated polypeptide; regulatory solute carrier protein, family 1, member 1; nitric oxide synthase trafficker; polycomb group ring finger 6; secreted phosphoprotein 1; zinc finger and BTB domain containing 16; expressed sequence AI467657; PREDICTED: zinc finger and BTB domain containing 16 [Mus musculus]; retinoblastoma binding protein 7; phorbol-12-myristate-13-acetate-induced protein 1; …
I29P3/J	Acute	Up	GOTERM_BP_All strains	GO:0043066	negative regulation of cellular process	15	0.0862	0.00731216	1441075_at, 1424081_at, 1449254_at, 1442026_at, 1442025_a_at, 1439163_at, 1419874_x_at, 1418203_at, 1424638_at, 1450718_at, 1420772_a_at, 1425281_a_at, 1425557_x_at, 1427308_at, 1435577_at, 1435578_s_at, 1420918_at, 1420919_at, 1450036_at, 1417130_s_at	nitric oxide synthase trafficker; polycomb group ring finger 6; secreted phosphoprotein 1; expressed sequence AI467657; PREDICTED: zinc finger and BTB domain containing 16 [Mus musculus]; zinc finger and BTB domain containing 16; phorbol-12-myristate-13-acetate-induced protein 1; cyclin-dependent kinase inhibitor 1A (P21); adaptor protein with pleckstrin homology and src; TSC22 domain family 3; d…
All strains	Acute	Down	GOTERM_BP_All strains	GO:0007154	cell communication	17	0.2576	0.00751592	1450483_at, 1423499_at, 1419063_at, 1417380_at, 1442138_at, 1455154_at, 1450020_at, 1438012_at, 1460710_at, 1438030_at, 1448908_at, 1423367_at, 1434606_at, 1452595_at, 1437107_at, 1417693_a_at, 1417694_at, 1450853_at,	gap junction membrane channel protein alpha 12; synuclein, alpha interacting protein (synphilin); UDP galactosyltransferase 8A; IQ motif containing GTPase activating protein 1; G protein-coupled receptor 62; GLI-Kruppel family member GLI3; chemokine (C-X3-C) receptor 1; protein phosphatase 1 (formerly 2C)-like; adenosine A2a receptor; RAS, guanyl releasing protein 3; phosphatidic acid phosphatase…
C57BL/6J	Chronic	Up	GOTERM_BP_All strains	GO:0048519	negative regulation of biological process	12	0.1091	0.00753349	1449254_at, 1419874_x_at, 1442026_at, 1442025_a_at, 1439163_at, 1423420_at, 1418203_at, 1424638_at, 1450718_at, 1418025_at, 1427126_at, 1452318_a_at, 1452388_at, 1427127_x_at, 1420772_a_at, 1425281_a_at, 1425557_x_at, 1418091_at, 1459464_at, 1420918_at	secreted phosphoprotein 1; zinc finger and BTB domain containing 16; expressed sequence AI467657; PREDICTED: zinc finger and BTB domain containing 16 [Mus musculus]; adrenergic receptor, beta 1; phorbol-12-myristate-13-acetate-induced protein 1; cyclin-dependent kinase inhibitor 1A (P21); adaptor protein with pleckstrin homology and src basic helix-loop-helix domain containing, class B2; heat sho…
DBA/2J	Acute	Up	GOTERM_BP_All strains	GO:0042221	response to chemical stimulus	11	0.0367	0.00764331	1425860_x_at, 1449254_at, 1434842_s_at, 1436921_at, 1434594_at, 1443870_at, 1427126_at, 1452388_at, 1427127_x_at, 1452318_a_at, 1449010_at, 1431182_at, 1416755_at, 1429169_at,	chemokine-like factor; secreted phosphoprotein 1; UPF3 regulator of nonsense transcripts homolog B (yeast); ATPase, Cu++ transporting, alpha polypeptide ; dynein, axonemal, heavy chain 1; ATP-binding cassette, sub-family C (CFTR/MRP), member 4; heat shock protein 1B; heat shock protein 1A; heat shock 70kDa protein 4 like; heat shock protein 8 /// similar to heat shock protein 8 /// similar to hea…
C57BL/6J	Acute	Down	GOTERM_CC_All strains	GO:0044459	plasma membrane	15	0.1442	0.00770418	1416357_a_at, 1450483_at, 1448182_a_at, 1459214_at, 1448767_s_at, 1422445_at, 1422903_at, 1434606_at, 1418912_at, 1415802_at, 1452222_at, 1435649_at, 1435893_at, 1440962_at, 1450395_at,	melanoma cell adhesion molecule; gap junction membrane channel protein alpha 12; CD24a antigen; ODZ2 (Odz2); gap junction membrane channel protein beta 1; integrin alpha 6; lymphocyte antigen 86; v-erb-b2 erythroblastic leukemia viral oncogene homolog 3 (avian); plexin domain containing 2; solute carrier family 16 (monocarboxylic acid transporters), member 1; utrophin; nexilin; very low density l…
All strains	Chronic	Down	GOTERM_BP_All strains	GO:0044255	cellular lipid metabolism	9	0.0634	0.00778665	1449065_at, 1428387_at, 1419063_at, 1444640_at, 1423804_a_at, 1416471_at, 1435893_at, 1454918_at, 1437030_at,	acyl-CoA thioesterase 1; acyl-CoA synthetase long-chain family member 3; UDP galactosyltransferase 8A; GPI7 protein isopentenyl-diphosphate delta isomerase; choline/ethanolaminephosphotransferase 1; very low density lipoprotein receptor; alkylglycerone phosphate synthase; phospholipase C, delta 4
DBA/2J	Acute	Up	GOTERM_MF_All strains	GO:0016406	carnitine O-acyltransferase activity	3	0.01	0.00783488	1450966_at, 1416772_at, 1434866_x_at,	carnitine O-octanoyltransferase; carnitine palmitoyltransferase 2; carnitine palmitoyltransferase 1a, liver
C57BL/6J	Acute	Up	GOTERM_BP_All strains	GO:0043065	positive regulation of physiological process	9	0.0968	0.00790618	1449254_at, 1416926_at, 1419874_x_at, 1442026_at, 1442025_a_at, 1439163_at, 1418203_at, 1424638_at, 1417130_s_at, 1448181_at, 1423062_at, 1424671_at,	secreted phosphoprotein 1; transformation related protein 53 inducible nuclear protein 1; zinc finger and BTB domain containing 16; expressed sequence AI467657; PREDICTED: zinc finger and BTB domain containing 16 [Mus musculus]; phorbol-12-myristate-13-acetate-induced protein 1; cyclin-dependent kinase inhibitor 1A (P21); angiopoietin-like 4; Kruppel-like factor 15; insulin-like growth factor bin…
I29P3/J	Acute	Up	GOTERM_MF_All strains	GO:0016740	transferase activity	28	0.1609	0.00869242	1433428_x_at, 1428599_at, 1422886_a_at, 1426260_a_at, 1436427_at, 1450966_at, 1438630_x_at, 1439386_x_at, 1426260_a_at, 1450264_a_at, 1438385_s_at, 1455007_s_at, 1438322_x_at, 1434935_at, 1424638_at, 1433545_s_at, 1427345_a_at, 1426260_a_at, 1424633_at	transglutaminase 2, C polypeptide; RIKEN cDNA 2410012C07 gene; CDC like kinase 4; UDP glucuronosyltransferase 1 family, polypeptide A2 /// UDP glucuronosyltransferase 1 family, polypeptide A6A /// UDP glycosyltransferase 1 family, polypeptide A10 /// UDP glucuronosyltransferase 1 family, polypeptide A7C /// UDP glucuronosyltransferase 1 family, polypeptide A5 /// UDP glucuronosyltransferase 1 fam…
I29P3/J	Chronic	Down	GOTERM_BP_All strains	GO:0019226	transmission of nerve impulse	5	0.0625	0.00876146	1434098_at, 1423499_at, 1419063_at, 1460408_at, 1460710_at,	glycine receptor, alpha 2 subunit; synuclein, alpha interacting protein (synphilin); UDP galactosyltransferase 8A; gamma-aminobutyric acid (GABA-A) receptor, subunit gamma 1; adenosine A2a receptor
All strains	Acute	Up	GOTERM_BP_All strains	GO:0008643	carbohydrate transport	4	0.0234	0.00885852	1416653_at, 1450718_at, 1448181_at, 1434773_a_at,	syntaxin binding protein 3A; adaptor protein with pleckstrin homology and src; Kruppel-like factor 15; solute carrier family 2 (facilitated glucose transporter), member 1
I29P3/J	Acute	Down	GOTERM_BP_All strains	GO:0007154	cell communication	12	0.2857	0.00928847	1438030_at, 1423367_at, 1423499_at, 1419063_at, 1417380_at, 1447467_at, 1417694_at, 1450020_at, 1422445_at, 1455154_at, 1450853_at, 1460710_at,	RAS, guanyl releasing protein 3; wingless-related MMTV integration site 7A;synuclein, alpha interacting protein (synphilin); UDP galactosyltransferase 8A; IQ motif containing GTPase activating protein 1; Protein-tyrosine phosphatase alpha (Ptpra gene); growth factor receptor bound protein 2-associated protein 1; chemokine (C-X3-C) receptor 1; integrin alpha 6; GLI-Kruppel family member GLI3; tran…
SWR/J	Acute	Up	GOTERM_BP_All strains	GO:0009266	response to temperature stimulus	4	0.0162	0.00947412	1429267_at, 1427126_at, 1452388_at, 1452318_a_at, 1427127_x_at, 1431182_at, 1429169_at,	acyl-CoA thioesterase 11; heat shock protein 1B; heat shock protein 1A; heat shock protein 8 /// similar to heat shock protein 8 /// similar to heat shock protein 8 /// similar to Heat shock cognate 71 kDa protein; RNA binding motif protein 3
C57BL/6J	Acute	Up	GOTERM_BP_All strains	GO:0043065	positive regulation of apoptosis	5	0.0538	0.00949918	1416926_at, 1419874_x_at, 1442026_at, 1442025_a_at, 1439163_at, 1418203_at, 1423062_at, 1424671_at,	transformation related protein 53 inducible nuclear protein 1; zinc finger and BTB domain containing 16; expressed sequence AI467657; PREDICTED: zinc finger and BTB domain containing 16 [Mus musculus], phorbol-12-myristate-13-acetate-induced protein 1; insulin-like growth factor binding protein 3; pleckstrin homology domain containing, family F (with FYVE domain) member 1
DBA/2J	Acute	Up	GOTERM_MF_All strains	GO:0008374	O-acyltransferase activity	4	0.0133	0.00954041	1434287_at, 1450966_at, 1416772_at, 1434866_x_at,	1-acylglycerol-3-phosphate O-acyltransferase 5 (lysophosphatidic acid acyltransferase, epsilon); carnitine O-octanoyltransferase; carnitine palmitoyltransferase 2; carnitine palmitoyltransferase 1a, liver
C57BL/6J	Chronic	Down	GOTERM_BP_All strains	GO:0006725	aromatic compound metabolism	6	0.0221	0.00968836	1423664_at, 1437993_x_at, 1423499_at, 1453065_at, 1420437_at, 1438976_x_at, 1439386_x_at, 1450660_at,	quininoid dihydropteridine reductase; synuclein, alpha interacting protein (synphilin); aldehyde dehydrogenase 1, mitochondrial; indoleamine-pyrrole 2,3 dioxygenase; methionine adenosyltransferase II, alpha; 6-pyruvoyl-tetrahydropterin synthase
All strains	Acute	Up	GOTERM_MF_All strains	GO:0016740	transferase activity	28	0.1637	0.00972418	1433428_x_at, 1428599_at, 1422886_a_at, 1426260_a_at, 1435553_at, 1436427_at, 1450966_at, 1438386_x_at, 1438630_x_at, 1439386_x_at, 1438976_x_at, 1426260_a_at, 1450264_a_at, 1438385_s_at, 1455007_s_at, 1438322_x_at, 1434935_at, 1424638_at, 1427345_a_at,	transglutaminase 2, C polypeptide; RIKEN cDNA 2410012C07 gene ; CDC like kinase 4; UDP glucuronosyltransferase 1 family, polypeptide A2 /// UDP glucuronosyltransferase 1 family, polypeptide A6A /// UDP glycosyltransferase 1 family, polypeptide A10 /// UDP glucuronosyltransferase 1 family, polypeptide A7C /// UDP glucuronosyltransferase 1 family, polypeptide A5 /// UDP glucuronosyltransferase 1 fa…
C57BL/6J	Chronic	Down	GOTERM_BP_All strains	GO:0019439	aromatic compound catabolism	3	0.011	0.00980327	1453065_at, 1420437_at, 1450660_at,	aldehyde dehydrogenase 1, mitochondrial; indoleamine-pyrrole 2,3 dioxygenase; 6-pyruvoyl-tetrahydropterin synthase
C57BL/6J	Acute	Up	GOTERM_BP_All strains	GO:0006916	anti-apoptosis	4	0.043	0.00987182	1449254_at, 1427126_at, 1427127_x_at, 1452318_a_at, 1420772_a_at, 1425557_x_at, 1425281_a_at, 1420918_at, 1420919_at, 1450036_at,	transformation related protein 53 inducible nuclear protein 1; zinc finger and BTB domain containing 16; expressed sequence AI467657; secreted phosphoprotein 1; heat shock protein 1B; TSC22 domain family 3
SWR/J	Acute	Down	GOTERM_BP_All strains	GO:0007399	nervous system development	7	0.1094	0.00991298	1453103_at, 1451628_a_at, 1434606_at, 1438241_at, 1419063_at, 1416232_at, 1421028_a_at, 1439946_at,	actin-binding LIM protein 1; ankyrin 3, epithelial; v-erb-b2 erythroblastic leukemia viral oncogene homolog 3 (avian); RGM domain family, member A; UDP galactosyltransferase 8A; oligodendrocyte transcription factor 2; myocyte enhancer factor 2C; Myocyte enhancer factor 2C, mRNA
I29P3/J	Chronic	Up	GOTERM_BP_All strains	GO:0007242	intracellular signaling cascade	12	0.1446	0.0101679	1435292_at, 1428822_a_at, 1437107_at, 1450718_at, 1428599_at, 1435444_at, 1421321_a_at, 1435577_at, 1435578_s_at, 1449901_a_at, 1420918_at, 1450036_at, 1420919_at, 1434628_a_at, 1438012_at,	TBC1 domain family, member 4; sorting nexing 24; RAB6B, member RAS oncogene family; adaptor protein with pleckstrin homology and src; RIKEN cDNA 2410012C07 gene; activating transcription factor 6; neuroepithelial cell transforming gene 1; disabled homolog 1 (Drosophila); mitogen-activated protein kinase kinase kinase 6; serum/glucocorticoid regulated kinase 3; rhophilin, Rho GTPase binding protei…
C57BL/6J	Chronic	Down	GOTERM_BP_All strains	GO:0006334	nucleosome assembly	5	0.0184	0.010325	1416101_a_at, 1452540_a_at, 1418072_at, 1452540_a_at, 1452540_a_at, 1442051_at, 1427762_x_at, 1452540_a_at,	histone 1, H1c; histone 1, H2bc /// histone 1, H2be /// histone 1, H2bl /// histone 1, H2bm /// histone 1, H2bp; histone 1, H2bc; histone 2, H3c1; histone 1, H2bp
C57BL/6J	Acute	Up	GOTERM_BP_All strains	GO:0048522	positive regulation of cellular process	9	0.0968	0.0103749	1449254_at, 1416926_at, 1433428_x_at, 1419874_x_at, 1442026_at, 1442025_a_at, 1439163_at, 1418203_at, 1424638_at, 1448181_at, 1423062_at, 1424671_at,	transformation related protein 53 inducible nuclear protein 1; zinc finger and BTB domain containing 16; expressed sequence AI467657; secreted phosphoprotein 1; transformation related protein 53 inducible nuclear protein 1; transglutaminase 2, C polypeptide; zinc finger and BTB domain containing 16; expressed sequence AI467657; PREDICTED: zinc finger and BTB domain containing 16 [Mus musculus]; p…
All strains	Acute	Down	GOTERM_BP_All strains	GO:0007166	cell surface receptor linked signal transduction	10	0.1515	0.0110713	1448908_at, 1452595_at, 1434606_at, 1423367_at, 1442138_at, 1455154_at, 1450020_at, 1438012_at, 1460710_at, 1450853_at,	phosphatidic acid phosphatase type 2B; a disintegrin-like and metAll strainsopeptidase (reprolysin type) with thrombospondin type 1 motif, 4; v-erb-b2 erythroblastic leukemia viral oncogene homolog 3 (avian); wingless-related MMTV integration site 7A; G protein-coupled receptor 62; GLI-Kruppel family member GLI3; chemokine (C-X3-C)receptor 1; protein phosphatase 1 (formerly 2C)-like; adenosine A2…
DBA/2J	Chronic	Down	GOTERM_BP_All strains	GO:0019226	transmission of nerve impulse	5	0.0521	0.0113874	1434098_at, 1423499_at, 1419063_at, 1460408_at, 1460710_at,	glycine receptor, alpha 2 subunit; synuclein, alpha interacting protein (synphilin); UDP galactosyltransferase 8A; gamma-aminobutyric acid (GABA-A) receptor, subunit gamma 1; adenosine A2a receptor
DBA/2J	Acute	Down	GOTERM_BP_All strains	GO:0007399	nervous system development	7	0.1061	0.0149737	1453103_at, 1451628_a_at, 1437560_at, 1438241_at, 1419063_at, 1416232_at, 1421028_a_at, 1439946_at,	actin-binding LIM protein 1; ankyrin 3, epithelial; neurotrophic tyrosine kinase, receptor, type 2; RGM domain family, member A; UDP galactosyltransferase 8A; oligodendrocyte transcription factor 2; myocyte enhancer factor 2C
