# Supplementary material for: Morphine effects on striatal transcriptome in mice
Source: Genome Biol. 2007 Jun 28;8(6):R128. doi: 10.1186/gb-2007-8-6-r128 (PMC2394777; doi:10.1186/gb-2007-8-6-r128)
Supplement: Additional data file 4 — Results for selected genes are presented as mean (± standard error) compared with the saline control group. List of Taqman assays used in qPCR experiments with ID and exon boundaries is included. [file gb-2007-8-6-r128-S4.xls]

## Sheet: qPCR Results
Gene	Assay ID		C57BL/6J			DBA/2J			SWR/J			129P3/J
		Con Sal	Acu Mor	Chr Mor	Con Sal	Acu Mor	Chr Mor	Con Sal	Acu Mor	Chr Mor	Con Sal	Acu Mor	Chr Mor
Camk1g	Mm01314011_g1	1±0.313	1.68±0.118	1.68±0.205	1±0.107	1.51±0.138	1.77±0.202	1±0.098	1.56±0.187	1.86±0.068	1±0.154	1.72±0.242	1.92±0.249
Cebpd	Mm00786711_s1	1±0.173	1.78±0.218	1.09±0.213	1±0.111	0.84±0.041	1.06±0.127	1±0.136	0.94±0.160	1.29±0.071	1±0.190	1.01±0.154	0.98±0.036
Dusp14	Mm00502315_s1	1±0.218	1.24±0.145	2.60±0.310	1±0.198	1.02±0.073	1.08±0.155	1±0.178	0.92±0.122	1.30±0.193	1±0.241	0.83±0.106	1.21±0.169
Fzd2	Mm02524776_s1	1±0.215	2.07±0.255	2.30±0.286	1±0.052	1.21±0.032	1.67±0.128	1±0.090	1.56±0.169	1.60±0.170	1±0.149	1.18±0.036	1.89±0.073
Hprt	Mm00446968_m1	1±0.151	0.94±0.127	0.98±0.057	1±0.083	0.80±0.033	1.12±0.171	1±0.121	1.08±0.169	0.94±0.042	1±0.098	0.98±0.119	1.05±0.182
Hspa1b	Mm01159846_s1	1±0.242	1.64±0.586	3.59±0.462	1±0.199	2.44±0.550	1.89±0.443	1±0.127	1.90±0.378	1.35±0.180	1±0.199	1.74±0.175	1.37±0.239
Nfkbia	Mm00477798_m1	1±0.167	2.13±0.340	1.42±0.293	1±0.103	0.92±0.072	1.09±0.129	1±0.072	1.14±0.222	1.16±0.107	1±0.211	1.08±0.139	1.18±0.199
Olig2	Mm01210556_m1	1±0.181	0.55±0.117	0.44±0.111	1±0.292	0.45±0.053	0.28±0.044	1±0.151	0.30±0.049	0.26±0.034	1±0.211	0.62±0.073	0.33±0.039
Sgk3	Mm00453797_m1	1±0.198	1.62±0.305	1.61±0.179	1±0.098	1.70±0.272	1.27±0.276	1±0.124	1.51±0.080	1.13±0.252	1±0.160	1.74±0.109	1.62±0.432
Tsc22d3, Dsip1, Gilz	Mm00726417_s1	1±0.112	2.50±0.125	1.53±0.254	1±0.045	1.45±0.114	1.20±0.080	1±0.081	1.89±0.224	1.49±0.089	1±0.151	1.89±0.316	1.42±0.096
Zbtb16, Zpf145	Mm01176868_m1	1±0.268	2.45±0.290	1.38±0.207	1±0.202	2.05±0.143	1.68±0.212	1±0.053	1.85±0.339	1.84±0.208	1±0.190	1.91±0.360	1.42±0.196

## Sheet: PCR assay
Table. Taqman gene expression assays used for qPCR experiment
Assay ID	Gene symbol		Exon boundary	Entrez
		Gene name
Mm01314011_g1	Camk1g		12	NM_144817.1
		calcium/calmodulin-dependent
		protein kinase I gamma
Mm00786711_s1	Cebpd		16	NM_007679.2
		CCAAT/enhancer binding protein (C/EBP), delta
Mm00502315_s1	Dusp14		2	NM_019819.2
		dual specificity phosphatase 14
Mm02524776_s1	Fzd2		20	NM_020510.1
		frizzled homolog 2 (Drosophila)
Mm00446968_m1	Hprt1		6	NM_013556.1
		hypoxanthine guanine
		phosphoribosyl transferase 1
Mm01159846_s1	Hspa1a		24	NM_010479.1
		heat shock protein 1A
Mm00477798_m1	Nfkbia		2	NM_010907.1
		nuclear factor of kappa light chain
		gene enhancer in B-cells inhibitor, alpha
Mm01210556_m1	Olig2		1	NM_016967.2
		oligodendrocyte transcription factor 2
Mm00453797_m1	Sgk3		7	NM_133220.1
		serum/glucocorticoid regulated kinase 3
Mm00726417_s1	Tsc22d3		19	NM_010286.2
		TSC22 domain family 3
Mm01176868_m1	Zbtb16		5	Z47205.1
		zinc finger and BTB domain containing 16
