# Supplementary material for: Morphine effects on striatal transcriptome in mice
Source: Genome Biol. 2007 Jun 28;8(6):R128. doi: 10.1186/gb-2007-8-6-r128 (PMC2394777; doi:10.1186/gb-2007-8-6-r128)
Supplement: Additional data file 5 — The expression level (MBEI PM/MM algorithm) of genes altered by acute and/or chronic morphine (699 probe sets) and behavioral data were normalized using z-score transformation. Associations were computed using the Pearson's correlation. [file gb-2007-8-6-r128-S5.xls]

## Sheet: Correlation
gene	probe set	129 Acu	C57 Acu	DBA Acu	SWR Acu	129 Chr	C57 Chr	DBA Chr	SWR Chr	Acu-Loco	Acu-Tol	Acu-Dep	Acu-Pre	Chr-Loco	Chr-Tol	Chr-Dep	Chr-Pre			129P3/J	C57BL/6J	DBA/2J	SWR/J
mitochondrial translational initiation factor 2	1415685_at	0.00796395	-1.39859	0.499149	0.891477	1.16972	-1.17623	-0.349042	0.355556	-0.662666	-0.504068	0.594306	-0.969681	0.199152	-0.820306	0.0157637	-0.738887		Locomotor	1.04812	0.639799	-1.02775	-0.660169
expressed sequence AI316828	1415708_at	0.418796	-1.43363	0.864041	0.150796	1.39998	-0.969786	-0.27439	-0.155805	-0.48862	-0.815445	0.108566	-0.93406	0.410582	-0.901483	-0.327552	-0.564633		Tolerance	-1.15455	1.17273	-0.390909	0.372727
solute carrier family 16 (monocarboxylic acid transporters), member 1	1415802_at	0.644144	-1.49184	0.433372	0.414328	0.771114	-1.35437	0.739378	-0.156117	-0.332755	-0.836066	0.199633	-0.97554	-0.23838	-0.941939	-0.144257	-0.848658		Dependence	-0.862762	-0.419722	-0.151566	1.43405
plasminogen activator, tissue	1415806_at	-0.585866	1.45766	-0.711567	-0.160223	-0.493708	-1.05154	1.25045	0.294794	0.385212	0.868094	-0.0760884	0.942388	-0.890001	-0.347363	0.366843	-0.73328		Preference	-0.347442	1.48854	-0.491531	-0.649565
succinate-CoA ligase, GDP-forming, alpha subunit	1415891_at	0.153579	-1.35051	1.06549	0.131444	1.33411	-0.983283	0.134247	-0.485071	-0.628305	-0.709536	0.153781	-0.890915	0.317153	-0.975562	-0.484758	-0.55936
microsomal glutathione S-transferase 1	1415897_a_at	0.0191423	-1.22675	1.22249	-0.0148786	-0.243838	-0.956611	1.40797	-0.20752	-0.67047	-0.648059	0.097252	-0.807984	-0.725885	-0.489352	0.03363	-0.632165		Acute morphine (Acu)
thioredoxin interacting protein	1415996_at	0.158791	1.34745	-0.864428	-0.641815	0.791261	-0.578599	-1.11045	0.897789	0.780218	0.498517	-0.49731	0.930785	0.335909	-0.274456	0.338654	-0.391178		Chronic morphine (Chr)
serum/glucocorticoid regulated kinase	1416041_at	-1.06194	1.34481	-0.0324207	-0.250443	-1.24884	1.19911	-0.000550013	0.0502818	-0.0179948	0.907493	-0.000825192	0.849791	-0.19146	0.955677	0.21545	0.72881
phosphoribosyl pyrophosphate synthetase 1	1416052_at	0.183488	-1.44935	0.812507	0.45336	1.25028	-1.04882	0.297073	-0.49853	-0.623109	-0.686727	0.325671	-0.971677	0.221068	-0.991809	-0.46614	-0.605934
interferon-related developmental regulator 1	1416067_at	-0.611193	-1.05339	1.08861	0.575967	0.891018	-1.41907	0.101352	0.426696	-0.937874	-0.246852	0.543471	-0.754956	-0.119959	-0.857825	0.14114	-0.916298
histone 1, H1c	1416101_a_at	1.49086	-0.497369	-0.36177	-0.631724	-1.15494	-0.471501	0.567088	1.05935	0.677748	-0.79953	-0.642865	-0.223391	-0.931452	0.317884	0.875848	-0.422477
CD83 antigen	1416111_at	1.16728	-1.00389	-0.636813	0.473426	-0.0109194	-0.693436	-0.713414	1.41777	0.307702	-0.699858	0.0632359	-0.631467	-0.219286	0.00223906	0.813918	-0.532893
gb:NM_025863.1 /DB_XREF=gi:13385345 /GEN=2310035M22Rik /FEA=FLmRNA /CNT=194 /TID=Mm.41535.1 /TIER=FL+Stack /STK=125 /UG=Mm.41535 /LL=66949 /DEF=Mus musculus RIKEN cDNA 2310035M22 gene (2310035M22Rik), mRNA. /PROD=RIKEN cDNA 2310035M22 /FL=gb:BC006700.1 gb:BC025430.1 gb:NM_025863.1	1416118_at	0.260511	-1.46171	0.793076	0.408124	0.713543	-1.46857	0.220769	0.534254	-0.582223	-0.724287	0.284607	-0.97375	-0.2571	-0.811072	0.244486	-0.96316
FK506 binding protein 5	1416125_at	0.0127406	0.537015	0.856568	-1.40632	0.875827	0.827063	-0.628984	-1.07391	0.135002	-0.0813177	-0.794318	0.429136	0.934175	-0.0652201	-0.849156	0.644518
ERBB receptor feedback inhibitor 1	1416129_at	-1.07756	0.766291	0.931268	-0.619996	-0.0466584	0.659565	0.783265	-1.39617	-0.395652	0.515872	-0.140735	0.486675	0.163264	0.000260876	-0.785825	0.506635
oligodendrocyte transcription factor 1	1416149_at	0.82267	-1.20468	-0.441049	0.823061	0.861727	-1.40553	0.0130035	0.530798	0.000477759	-0.627795	0.347675	-0.798963	-0.119947	-0.816815	0.201896	-0.914254
RAB31, member RAS oncogene family	1416165_at	0.893318	-1.41032	0.457655	0.0593502	1.19801	-1.21539	-0.200407	0.217793	-0.158518	-0.94736	-0.0543436	-0.891067	0.180079	-0.882987	-0.0602555	-0.756121
oligodendrocyte transcription factor 2	1416232_at	-0.485274	-0.858167	1.42193	-0.0784936	-0.327443	0.598839	-1.25314	0.981742	-0.822419	-0.343743	0.150262	-0.585583	0.226579	0.645369	0.542987	0.327805
sorting nexin 1	1416260_a_at	-0.85344	1.27953	0.308327	-0.734419	0.0863164	1.3546	-0.476043	-0.964876	0.0306967	0.697204	-0.300219	0.842218	0.694459	0.438459	-0.651519	0.949042
regulator of G-protein signaling 4	1416286_at	0.120753	-1.20589	1.22904	-0.143906	0.563739	-1.47456	0.239695	0.671127	-0.60437	-0.695891	0.00310267	-0.782534	-0.34732	-0.741224	0.352878	-0.981522
DnaJ (Hsp40) homolog, subfamily A, member 1	1416288_at	-0.519078	-0.86201	1.4095	-0.0284112	-0.365268	1.32752	0.0851262	-1.04738	-0.84181	-0.324393	0.18509	-0.592381	0.356822	0.518293	-0.585652	0.913827
LPS-induced TN factor	1416303_at	0.862613	-1.40832	0.0242193	0.521488	1.31249	-1.12148	-0.122178	-0.0688303	-0.122026	-0.820865	0.197014	-0.915563	0.276378	-0.936136	-0.247281	-0.673537
serine (or cysteine) peptidase inhibitor, clade B, member 1a	1416318_at	0.579328	-1.49515	0.526975	0.388847	0.706729	-1.47262	0.521906	0.243987	-0.382564	-0.827776	0.201827	-0.979493	-0.299636	-0.885338	0.0930466	-0.950874
melanoma cell adhesion molecule	1416357_a_at	0.595416	-1.48726	0.312086	0.579763	0.737113	-1.34415	-0.179011	0.78605	-0.343657	-0.779165	0.298214	-0.983572	-0.140783	-0.688131	0.360862	-0.893176
apolipoprotein D	1416371_at	1.20647	-1.22875	-0.119941	0.142224	-0.909116	1.40855	-0.429691	-0.0697417	0.16925	-0.911337	-0.101008	-0.760549	0.145327	0.947812	0.0527552	0.889684
CD164 antigen	1416440_at	0.127666	-1.29927	1.13773	0.033875	1.16471	-1.27558	0.126857	-0.0159881	-0.629712	-0.701072	0.103775	-0.853204	0.0949403	-0.965389	-0.170545	-0.785129
GPI-anchored membrane protein 1	1416461_at	-0.343454	-0.987354	1.38012	-0.0493147	1.07632	0.263828	-0.00903763	-1.33111	-0.792519	-0.439749	0.143611	-0.665575	0.728318	-0.475289	-0.982283	0.295948
choline/ethanolaminephosphotransferase 1	1416471_at	0.635286	-1.48921	0.510879	0.343042	1.30099	-0.930657	-0.616866	0.246533	-0.346152	-0.850582	0.16382	-0.970469	0.413132	-0.753477	-0.0949303	-0.564756
D4, zinc and double PHD fingers family 2	1416534_at	-0.842162	-0.519502	1.42036	-0.0586999	-0.812002	1.17013	0.494474	-0.852605	-0.878699	-0.0713442	0.215058	-0.38024	-0.0159203	0.599553	-0.36273	0.778228
RIKEN cDNA 1500003O22 gene	1416559_at	0.156415	-0.0721266	1.1758	-1.26009	0.959111	0.55072	-0.19055	-1.31928	-0.0862547	-0.398158	-0.69664	0.0262862	0.808134	-0.292913	-0.97389	0.479051
acyl-CoA synthetase short-chain family member 1	1416617_at	0.4929	-1.47623	0.708839	0.274491	1.03603	-1.36486	0.234211	0.0946183	-0.445864	-0.825024	0.160183	-0.965131	-0.0301748	-0.951012	-0.0735988	-0.856062
syntaxin binding protein 3A	1416653_at	-1.31718	0.249902	1.09624	-0.0289599	-0.522799	0.961002	0.704789	-1.14299	-0.776075	0.458163	0.274614	0.103203	0.0323698	0.343019	-0.566077	0.669384
C1GALT1-specific chaperone 1	1416655_at	-0.125127	-1.15767	1.28224	0.000552686	0.655019	-1.4879	0.48804	0.344842	-0.730005	-0.5714	0.133434	-0.770127	-0.331552	-0.854467	0.159977	-0.968755
Rho family GTPase 3	1416700_at	-0.0877958	-1.12601	1.30966	-0.0958521	-1.01898	1.07555	0.605465	-0.662039	-0.698389	-0.588941	0.0708005	-0.742361	-0.188362	0.651445	-0.204488	0.695821
transmembrane protein 35	1416710_at	-0.0518738	-1.17497	1.27076	-0.0439207	0.396057	-1.17904	1.14862	-0.365637	-0.694382	-0.610382	0.0941084	-0.775683	-0.426114	-0.808414	-0.181756	-0.739908
high mobility group 20A	1416722_at	0.230743	-1.45086	0.389335	0.830778	1.36967	-0.806073	-0.678935	0.11534	-0.545001	-0.603468	0.514082	-0.99028	0.513829	-0.739419	-0.191688	-0.472318
DnaJ (Hsp40) homolog, subfamily B, member 1	1416755_at	-0.48533	-0.888541	1.40498	-0.0311136	-0.640501	0.975646	0.721729	-1.05687	-0.833536	-0.3475	0.178033	-0.608129	-0.0303834	0.402533	-0.493966	0.66886
carnitine palmitoyltransferase 2	1416772_at	0.514388	-1.46147	0.748352	0.198726	0.986408	0.703981	-0.618586	-1.0718	-0.432072	-0.842084	0.113725	-0.950364	0.942535	-0.156985	-0.863259	0.568481
crystallin, mu	1416776_at	-0.585096	-1.08574	1.03913	0.631705	-0.0211103	-1.39297	0.879368	0.534708	-0.930968	-0.256168	0.569636	-0.777991	-0.723371	-0.58455	0.412129	-0.948571
cytotoxic T lymphocyte-associated protein 2 alpha /// cytotoxic T lymphocyte-associated protein 2 beta	1416811_s_at	-0.571077	-0.741846	-0.137783	1.45071	-0.541069	-1.13833	0.864693	0.814708	-0.629765	0.127977	0.968448	-0.593485	-0.907315	-0.248206	0.660624	-0.82023
heterogeneous nuclear ribonucleoprotein methyltransferase-like 1 (S. cerevisiae)	1416844_at	0.550126	-1.4234	0.81741	0.0558688	0.0345559	0.983559	0.360752	-1.37887	-0.40369	-0.867707	0.0263444	-0.916001	0.401673	0.152863	-0.824893	0.723468
RIKEN cDNA 1700123O20 gene	1416917_at	0.451042	-1.29412	1.04058	-0.197504	-0.575661	1.23723	0.34709	-1.00866	-0.431434	-0.839595	-0.0956396	-0.822081	0.165794	0.534642	-0.507238	0.842088
transformation related protein 53 inducible nuclear protein 1	1416926_at	0.0616071	1.14159	-1.29771	0.0945189	1.21505	-1.1548	-0.336939	0.276683	0.688761	0.603386	-0.0666889	0.751453	0.232773	-0.840753	-0.0385872	-0.718411
syndecan 2	1417011_at	0.0650467	-1.36292	1.03363	0.264244	1.15217	-1.25863	-0.150084	0.256542	-0.680193	-0.659666	0.246068	-0.910355	0.129079	-0.883994	-0.0250451	-0.788902
tubulointerstitial nephritis antigen-like	1417109_at	-0.937801	0.648306	-0.765837	1.05533	-0.6632	1.46078	-0.631396	-0.166186	-0.15925	0.845248	0.722155	0.327262	0.332708	0.88789	-0.0611867	0.941052
mannosidase 1, alpha	1417111_at	-0.385181	-1.0284	1.33723	0.0763511	1.2977	-1.10312	-0.29752	0.102941	-0.828812	-0.418535	0.223592	-0.701292	0.297396	-0.879078	-0.154628	-0.671178
angiopoietin-like 4	1417130_s_at	0.437199	1.00962	-0.113955	-1.33287	-0.38551	-1.15234	1.18184	0.356018	0.700409	0.0756652	-0.898362	0.757585	-0.863665	-0.411863	0.382563	-0.797844
hemoglobin beta chain complex /// hemoglobin, beta adult major chain /// hemoglobin, beta adult minor chain	1417184_s_at	1.33889	-0.411066	-1.01526	0.087428	0.283438	1.11649	-0.111236	-1.28869	0.708679	-0.532808	-0.234453	-0.211612	0.658829	0.18175	-0.848117	0.81841
EH-domain containing 3	1417236_at	0.65491	1.00496	-1.13289	-0.526979	0.0376352	1.21552	-1.23317	-0.0199828	0.947208	0.222953	-0.523614	0.722513	0.699239	0.618875	-0.128133	0.805129
pyruvate dehydrogenase kinase, isoenzyme 4	1417273_at	-0.267522	1.34383	-1.05937	-0.0169385	1.04209	-0.971031	-0.731453	0.660392	0.559779	0.764205	-0.0656512	0.875003	0.262252	-0.603273	0.188795	-0.62564
protein phosphatase 1, regulatory (inhibitor) subunit 2	1417342_at	0.194259	1.14286	-1.28589	-0.0512371	-0.24519	1.31214	-1.10311	0.0361633	0.763402	0.533184	-0.175288	0.766346	0.564124	0.755521	-0.0400464	0.852362
IQ motif containing GTPase activating protein 1	1417380_at	-0.976498	1.12764	0.542269	-0.693412	-0.562015	1.49772	-0.427827	-0.507877	-0.133858	0.659799	-0.235796	0.733896	0.381388	0.79441	-0.269073	0.98829
coagulation factor III	1417408_at	-1.34437	-0.0133484	1.04682	0.310906	-0.106599	-1.34964	0.497043	0.959196	-0.899575	0.414386	0.484223	-0.0897581	-0.706432	-0.432155	0.652881	-0.946442
calbindin-28K	1417504_at	0.444447	-1.46101	0.783254	0.233308	1.32522	-0.744918	0.220013	-0.80031	-0.475977	-0.81524	0.148542	-0.955243	0.40487	-0.929303	-0.670573	-0.385855
F-box only protein 25	1417535_at	0.63709	-1.44888	0.693451	0.118334	-0.929897	-0.0908093	1.40649	-0.385785	-0.350019	-0.887218	0.0410202	-0.931925	-0.741195	0.0911703	0.024661	-0.0842768
sorting nexin 5	1417647_at	0.139601	-1.30538	1.12923	0.0365513	1.0343	-1.36418	0.251087	0.0787945	-0.62452	-0.706611	0.102906	-0.856802	-0.0329343	-0.954244	-0.0816123	-0.854862
sorting nexin 5	1417648_s_at	0.449799	-1.48259	0.334372	0.698422	-0.521216	-1.10165	1.12597	0.496899	-0.427282	-0.70946	0.395034	-0.993734	-0.912127	-0.315036	0.484664	-0.778323
growth factor receptor bound protein 2-associated protein 1	1417693_a_at	0.755644	-1.45952	0.192096	0.511776	-0.607562	1.25782	-0.972175	0.321915	-0.225691	-0.822793	0.221816	-0.95398	0.318197	0.892186	0.201746	0.784053
growth factor receptor bound protein 2-associated protein 1	1417694_at	0.410643	-1.49258	0.63662	0.445313	-1.02234	1.36459	-0.301803	-0.0404425	-0.490938	-0.769124	0.27143	-0.98887	0.0461331	0.961177	0.0990124	0.853686
sin3 associated polypeptide	1417719_at	-0.993227	-0.540674	1.28884	0.245056	-0.419086	0.270905	1.24456	-1.09638	-0.957779	0.0333935	0.413309	-0.417471	-0.273744	-0.0312031	-0.504344	0.21643
cell division cycle 37 homolog (S. cerevisiae)-like 1	1417740_at	-0.202849	-1.21461	1.19811	0.219346	1.32281	0.0911321	-1.055	-0.358944	-0.788627	-0.5256	0.27259	-0.822967	0.922005	-0.380584	-0.511454	0.142592
methylmalonic aciduria (cobalamin deficiency) type A	1417857_at	-0.20586	-1.19134	1.22881	0.168382	-0.0510656	-1.37999	0.901346	0.529711	-0.78402	-0.525678	0.244287	-0.805067	-0.737499	-0.571434	0.41543	-0.941183
four and a half LIM domains 1	1417872_at	0.467608	-1.48172	0.317778	0.69633	0.318319	-1.48799	0.600824	0.568843	-0.414728	-0.714068	0.389628	-0.992189	-0.537135	-0.711786	0.358197	-0.996782
deafness, autosomal dominant 5 homolog (human)	1417903_at	-0.192836	-1.25321	1.13941	0.306639	0.248025	-1.42934	0.905063	0.276256	-0.79246	-0.526049	0.319804	-0.852563	-0.58903	-0.737806	0.214976	-0.946041
abhydrolase domain containing 3	1417946_at	-0.787652	-0.817172	1.2629	0.341922	0.109736	-1.30089	1.13697	0.0541814	-0.957353	-0.138392	0.440487	-0.595195	-0.640529	-0.692181	0.118903	-0.856201
RIKEN cDNA 1810007M14 gene	1418007_at	-0.119729	-1.36957	0.7229	0.766397	0.777697	-1.46845	0.357283	0.333466	-0.750217	-0.488276	0.555874	-0.950069	-0.237244	-0.878449	0.123142	-0.949423
basic helix-loop-helix domain containing, class B2	1418025_at	0.020987	-1.40408	0.880791	0.502307	0.893572	0.671789	-1.29505	-0.270307	-0.704392	-0.609308	0.386018	-0.952181	0.958608	0.0538844	-0.414751	0.500554
EGF, latrophilin seven transmembrane domain containing 1	1418059_at	0.0289188	-0.270758	-1.08254	1.32438	-0.50068	-0.990302	0.172295	1.31869	0.0317826	0.18863	0.71733	-0.247083	-0.735333	-0.0530455	0.90419	-0.747135
histone 1, H2bc	1418072_at	0.0124527	-1.13202	1.29859	-0.179022	-0.675024	-0.404839	1.48793	-0.408065	-0.642551	-0.638761	0.00361357	-0.73713	-0.742118	-0.143054	-0.0194667	-0.278128
neuropilin 1	1418084_at	0.490165	-1.35334	0.958687	-0.0955094	0.668425	-0.848485	1.0432	-0.863142	-0.424785	-0.854459	-0.0457127	-0.864664	-0.114867	-0.832094	-0.538822	-0.482447
ubiquitin fusion degradation 1 like	1418087_at	0.107526	-1.44483	0.72655	0.610756	0.882108	-1.426	0.414267	0.129622	-0.653872	-0.624969	0.426465	-0.980632	-0.166377	-0.934789	-0.0131435	-0.905652
transcription factor CP2-like 1	1418091_at	-1.08867	-0.38498	1.2757	0.197949	-1.45996	0.755162	0.510341	0.194453	-0.94305	0.126846	0.397121	-0.316812	-0.566645	0.814722	0.381381	0.41806
AF4/FMR2 family, member 1	1418135_at	-0.919407	-0.335285	1.41954	-0.164849	0.863844	-1.44093	0.214402	0.362681	-0.842758	0.0173148	0.1608	-0.256771	-0.158757	-0.878597	0.115701	-0.92866
abhydrolase domain containing 1	1418148_at	-0.26658	-0.568874	1.47988	-0.644423	1.17436	-1.19692	-0.295319	0.317877	-0.579631	-0.392682	-0.226557	-0.354327	0.18625	-0.841863	-0.00340285	-0.750335
D site albumin promoter binding protein	1418174_at	1.35397	-0.592918	0.132123	-0.893174	-0.342125	1.48411	-0.689964	-0.45202	0.497877	-0.881036	-0.740058	-0.279258	0.532821	0.745562	-0.290462	0.986925
phorbol-12-myristate-13-acetate-induced protein 1	1418203_at	0.196206	0.276136	-1.41382	0.941475	0.261797	1.18379	-1.21537	-0.230217	0.404614	0.33363	0.42641	0.142085	0.810952	0.491764	-0.289554	0.806028
Hus1 homolog (S. pombe)	1418308_at	0.328777	-1.48406	0.682855	0.472426	1.08052	-0.951993	-0.741733	0.613207	-0.539529	-0.736944	0.304407	-0.988608	0.293643	-0.615142	0.153045	-0.608743
zinc finger, AN1-type domain 1	1418408_at	0.444834	-1.49342	0.629294	0.419292	0.782217	-1.21397	0.856658	-0.424901	-0.470937	-0.784891	0.249647	-0.986414	-0.185589	-0.940004	-0.301502	-0.741298
tumor protein D52-like 1	1418412_at	0.198947	-1.34456	1.07098	0.0746324	0.878217	-1.30294	0.681877	-0.257156	-0.600568	-0.732446	0.112467	-0.881818	-0.148058	-0.968111	-0.227648	-0.804243
makorin, ring finger protein, 1	1418434_at	0.0460379	-1.33758	1.07862	0.212921	1.36994	-0.11551	-1.02917	-0.225259	-0.685549	-0.654684	0.221183	-0.891839	0.856133	-0.466255	-0.433498	0.0014249
MAX-like protein X	1418437_a_at	0.176308	-1.4517	0.792874	0.48252	-0.992478	0.295261	1.26642	-0.569202	-0.62581	-0.6787	0.342995	-0.975107	-0.592375	0.261637	-0.0919556	0.177195
aspartoacylase (aminoacylase) 2	1418472_at	0.55625	-1.47498	0.243724	0.675002	0.711591	-1.43447	0.0659142	0.656962	-0.352258	-0.738548	0.356739	-0.98236	-0.224462	-0.761567	0.306757	-0.947211
frizzled homolog 2 (Drosophila)	1418532_at	1.01958	0.596228	-0.420891	-1.19492	0.552497	0.947711	-0.17076	-1.32945	0.890509	-0.252928	-0.92656	0.50544	0.746196	0.0149181	-0.918354	0.72208
frizzled homolog 2 (Drosophila)	1418533_s_at	0.291238	1.28573	-0.691852	-0.885113	0.377407	1.19508	-0.4756	-1.09689	0.807745	0.370702	-0.651785	0.909224	0.791035	0.247615	-0.776039	0.864688
frizzled homolog 2 (Drosophila)	1418534_at	-1.08756	1.30349	0.109775	-0.325704	-0.4783	1.49855	-0.56077	-0.459478	-0.0679086	0.87332	-0.0308377	0.825255	0.445706	0.785852	-0.263412	0.990308
splicing factor 3b, subunit 1	1418561_at	-0.337739	-1.16353	1.20076	0.300507	0.673434	-1.45408	0.642734	0.137915	-0.843629	-0.443983	0.342899	-0.800008	-0.325366	-0.8942	0.0432189	-0.934649
plasma membrane associated protein, S3-12	1418595_at	-0.924741	1.18106	-0.726953	0.470636	0.17957	1.21712	-1.20381	-0.192881	0.0742755	0.970768	0.362404	0.710318	0.77716	0.539574	-0.253308	0.822115
heterogeneous nuclear ribonucleoprotein C /// similar to heterogeneous nuclear ribonucleoprotein C isoform b	1418693_at	-0.196941	-1.30102	1.01973	0.478234	0.50493	-1.46947	0.236773	0.727766	-0.800852	-0.506246	0.415745	-0.893356	-0.378243	-0.709184	0.3963	-0.983969
pantothenate kinase 1	1418715_at	0.467711	-1.15473	1.12192	-0.434896	0.692279	0.00895828	0.715872	-1.41711	-0.37151	-0.831616	-0.237521	-0.716778	0.310372	-0.532266	-0.913913	0.113813
nudix (nucleoside diphosphate linked moiety X)-type motif 2	1418737_at	0.398485	-1.48058	0.719429	0.362663	0.868606	-1.44168	0.248577	0.324494	-0.502808	-0.780813	0.229557	-0.97718	-0.160558	-0.889921	0.0944562	-0.926916
baculoviral IAP repeat-containing 2	1418854_at	0.0152045	-1.34372	1.05905	0.269462	1.13438	-1.17726	0.425365	-0.382488	-0.703368	-0.635641	0.258925	-0.900348	0.0836993	-0.999715	-0.365853	-0.702386
plexin domain containing 2	1418912_at	1.4564	-0.417031	-0.232595	-0.806774	1.12909	0.269857	-0.119048	-1.2799	0.677109	-0.793442	-0.734397	-0.1628	0.774462	-0.472547	-0.968269	0.299764
Suppression of tumorigenicity 7	1418967_a_at	-0.268333	-0.833053	1.45277	-0.351386	0.349123	-0.859629	1.25746	-0.746955	-0.691783	-0.455338	-0.0476457	-0.544212	-0.32777	-0.727051	-0.400721	-0.511259
InaD-like (Drosophila)	1418983_at	-1.21365	1.17919	0.277972	-0.243514	-0.117352	1.12438	-1.28292	0.275896	-0.214177	0.861552	0.0536048	0.73283	0.577588	0.686138	0.0731393	0.721945
peroxisome biogenesis factor 7	1418988_at	0.250839	-1.44125	0.870271	0.320146	0.855404	-1.427	0.47101	0.100581	-0.588326	-0.733558	0.238571	-0.956079	-0.188968	-0.935904	-0.0220732	-0.906064
UDP galactosyltransferase 8A	1419063_at	0.612777	-1.29208	0.941447	-0.262149	0.798202	-1.31687	0.756434	-0.237765	-0.326305	-0.896154	-0.168332	-0.809559	-0.208794	-0.95007	-0.197185	-0.818303
immediate early response 5-like	1419066_at	0.91344	0.429074	0.0637096	-1.40622	0.173261	1.09251	0.0654303	-1.33121	0.698262	-0.366821	-0.998142	0.401148	0.564055	0.186476	-0.842324	0.799532
glutathione S-transferase, mu 7	1419072_at	0.741802	0.473375	-1.46995	0.254768	-0.943817	0.386157	-0.671064	1.22872	0.807638	0.122757	-0.0835134	0.334647	-0.287884	0.75428	0.838659	0.144814
transmembrane protein with EGF-like and two follistatin-like domains 2	1419073_at	0.377817	-1.49427	0.582476	0.533978	0.931004	0.708251	-0.440132	-1.19912	-0.50373	-0.739082	0.326227	-0.996236	0.890971	-0.173065	-0.917799	0.575345
histidyl-tRNA synthetase-like	1419158_a_at	-0.105197	-1.35952	0.916657	0.548062	1.48628	-0.545951	-0.310768	-0.629558	-0.76133	-0.542315	0.436132	-0.93124	0.647836	-0.823132	-0.636291	-0.255791
stabilin 2	1419423_at	-0.578199	-0.94455	1.31551	0.207241	0.224573	-1.44387	0.856081	0.363217	-0.899725	-0.292381	0.331035	-0.662113	-0.602677	-0.717272	0.267797	-0.961336
matrilin 2	1419442_at	-1.19237	-0.0923306	1.25247	0.0322251	0.928614	0.792796	-0.743387	-0.978022	-0.872443	0.263591	0.307955	-0.119907	0.963403	-0.0721106	-0.807929	0.619385
immediate early response 3	1419647_a_at	-0.0167792	-1.40045	0.57787	0.839359	0.972714	0.674042	-1.17237	-0.474383	-0.687206	-0.512005	0.572792	-0.969351	0.989618	-0.0170331	-0.541576	0.516592
DNA segment, Chr 16, Wayne State University 65, expressed	1419811_at	-0.957728	-0.506108	1.34641	0.117426	1.18391	-1.25716	-0.050625	0.123872	-0.929641	0.00988595	0.334347	-0.386229	0.135603	-0.925074	-0.102822	-0.779416
RIKEN cDNA A230062G08 gene	1419824_a_at	-0.15305	-1.3497	0.864853	0.637898	0.369486	-1.47815	0.733171	0.375497	-0.777976	-0.502148	0.49408	-0.931788	-0.519955	-0.768902	0.242998	-0.97765
zinc finger and BTB domain containing 16	1419874_x_at	-0.269763	1.47618	-0.502215	-0.704202	0.694742	0.793899	-0.12021	-1.36843	0.547586	0.658818	-0.440196	0.998452	0.754351	-0.111382	-0.958932	0.629447
hydroxyprostaglandin dehydrogenase 15 (NAD)	1419905_s_at	0.39901	-1.47437	0.748429	0.326929	1.1784	-0.864236	0.481328	-0.795488	-0.503372	-0.786806	0.20999	-0.971175	0.237546	-0.952894	-0.622553	-0.471913
X-box binding protein 1	1420011_s_at	-0.416542	0.53648	1.06508	-1.18502	-0.589246	1.40418	0.0102591	-0.825197	-0.135225	0.084007	-0.575536	0.396507	0.271673	0.671817	-0.421973	0.941962
gb:AI462015 /DB_XREF=gi:4316045 /DB_XREF=ub69d10.x1 /CLONE=IMAGE:1382995 /FEA=EST /CNT=1 /TID=Mm.203821.1 /TIER=ConsEnd /STK=1 /UG=Mm.203821 /LL=104829 /UG_GENE=AI462015 /UG_TITLE=expressed sequence AI462015	1420088_at	-0.892683	1.41586	-0.437109	-0.0860638	-1.16862	1.03067	-0.461371	0.599318	0.158759	0.943282	0.0395795	0.896156	-0.162302	0.987219	0.501675	0.592568
pituitary tumor-transforming 1 interacting protein	1420131_s_at	-1.06538	-0.6404	0.851924	0.853858	0.651407	-1.41428	0.00427298	0.758597	-0.988545	0.15475	0.761105	-0.518828	-0.242431	-0.709854	0.372938	-0.94213
ST8 alpha-N-acetyl-neuraminide alpha-2,8-sialyltransferase 2	1420377_at	-0.341168	-1.22107	1.07464	0.487601	-0.684563	-0.989918	1.11064	0.563844	-0.855061	-0.425476	0.447741	-0.848006	-0.954849	-0.198181	0.548784	-0.71595
indoleamine-pyrrole 2,3 dioxygenase	1420437_at	-0.356322	-1.06293	1.31629	0.102969	-0.106842	-0.396606	-0.911152	1.4146	-0.824775	-0.437103	0.233905	-0.724098	-0.121056	0.18056	0.80845	-0.341419
centromere autoantigen C1	1420441_at	-0.728088	-0.993643	0.847023	0.874708	0.445124	-1.13242	1.14468	-0.457384	-0.948947	-0.109914	0.723739	-0.736875	-0.377491	-0.81996	-0.246047	-0.70195
neuronal d4 domain family member	1420530_at	0.0106569	1.3959	-0.879531	-0.52703	0.00852876	1.41018	-0.659522	-0.759183	0.718712	0.590697	-0.405856	0.949604	0.696728	0.539584	-0.529329	0.971151
double C2, beta	1420667_at	-0.0663045	-1.25504	1.18389	0.137452	0.00847344	-1.31048	1.11736	0.184643	-0.726651	-0.602275	0.200549	-0.838779	-0.699941	-0.638192	0.21272	-0.874264
sarcoglycan, epsilon	1420688_a_at	0.792106	-1.41633	0.0190792	0.605148	1.12505	-0.657367	0.538414	-1.0061	-0.165017	-0.7858	0.258662	-0.928646	0.289816	-0.885103	-0.739715	-0.326842
colony stimulating factor 2 receptor, alpha, low-affinity (granulocyte-macrophage)	1420703_at	-0.0321214	-1.38166	0.919718	0.494064	-0.49939	-1.13378	1.07303	0.560146	-0.729687	-0.5862	0.392247	-0.939497	-0.907137	-0.321241	0.515791	-0.801815
TSC22 domain family 3	1420772_a_at	-0.270376	1.46851	-0.436843	-0.761287	-0.00202074	1.37977	-0.960108	-0.417641	0.535902	0.640443	-0.469536	0.996364	0.714375	0.613358	-0.343592	0.932583
serum/glucocorticoid regulated kinase 3	1420918_at	0.927184	-0.195722	0.592002	-1.32346	0.844512	0.817721	-0.487153	-1.17508	0.370619	-0.674905	-0.901811	-0.0149313	0.894918	-0.0878718	-0.894373	0.642178
serum/glucocorticoid regulated kinase 3	1420919_at	-0.282034	-0.975677	-0.138475	1.39619	0.691745	0.570889	-1.46751	0.204879	-0.566415	-0.0813512	0.892011	-0.731064	0.821091	0.173625	-0.106731	0.399232
catenin (cadherin associated protein), alpha-like 1	1420930_s_at	-0.431919	-1.10773	1.21766	0.321985	1.27835	-1.1376	-0.246141	0.10539	-0.87515	-0.38546	0.371589	-0.768834	0.265143	-0.891502	-0.145665	-0.694994
myocyte enhancer factor 2C	1421028_a_at	0.398001	1.15496	-1.16495	-0.388009	0.826475	0.891316	-0.705446	-1.01234	0.869843	0.401904	-0.402667	0.801856	0.943284	-0.00349832	-0.810663	0.681313
NK2 transcription factor related, locus 2 (Drosophila)	1421112_at	0.709442	-1.46571	0.554803	0.201462	-0.332698	0.601577	0.98164	-1.25052	-0.299125	-0.893248	0.0693093	-0.943939	-0.0490494	0.0799221	-0.63585	0.44695
forkhead box P1	1421140_a_at	1.32743	-1.09523	-0.040449	-0.191756	0.571559	0.863807	-1.38739	-0.0479744	0.286249	-0.957547	-0.318141	-0.649017	0.869764	0.292527	-0.238065	0.600112
solute carrier family 26 (sulfate transporter), member 2	1421145_at	0.769315	0.949177	-0.982961	-0.735531	1.25663	0.101094	-1.17331	-0.184404	0.969811	0.111671	-0.655977	0.702175	0.90313	-0.314116	-0.404403	0.136794
neuroepithelial cell transforming gene 1	1421321_a_at	-0.0694335	1.43584	-0.682304	-0.684104	0.021189	1.40633	-0.751627	-0.675896	0.666246	0.591916	-0.473459	0.980391	0.713557	0.555558	-0.487966	0.964835
RIKEN cDNA 2010204K13 gene	1421498_a_at	0.20438	-1.46663	0.558419	0.703834	1.18277	-0.484912	-1.09807	0.400208	-0.587567	-0.637294	0.454648	-0.995272	0.597925	-0.451939	-0.0255239	-0.284327
B-cell leukemia/lymphoma 6	1421818_at	-0.545896	-1.1045	1.07034	0.58005	-1.4294	0.0846225	0.521649	0.823127	-0.920599	-0.289072	0.534718	-0.785767	-0.841191	0.617477	0.766352	-0.0561617
ATP-binding cassette, sub-family A (ABC1), member 1	1421840_at	-0.115238	-1.30957	0.354146	1.07066	-0.430825	0.630286	-1.19454	0.995084	-0.67648	-0.380699	0.710263	-0.926283	0.174157	0.691471	0.571736	0.342892
platelet derived growth factor receptor, alpha polypeptide	1421917_at	0.263039	-1.46181	0.405221	0.793549	1.0333	-1.03787	-0.651587	0.656162	-0.533303	-0.626874	0.487728	-0.993997	0.218495	-0.63695	0.194619	-0.669957
transcription factor AP-2, alpha	1421995_at	-0.797526	1.179	-0.861985	0.480509	0.598217	0.875404	-1.36531	-0.10831	0.16237	0.939828	0.337648	0.714552	0.887264	0.276428	-0.277311	0.612225
ankyrin repeat and SOCS box-containing protein 11	1422153_a_at	-0.20382	-1.28246	1.06659	0.419694	1.25205	-0.992901	-0.583963	0.324813	-0.802467	-0.509722	0.384777	-0.878352	0.354261	-0.753536	-0.0363907	-0.612312
acyl-CoA synthetase bubblegum family member 1	1422428_at	0.518626	-1.47288	0.246518	0.707733	0.581743	-1.40345	-0.0100356	0.831744	-0.373115	-0.719545	0.38277	-0.984506	-0.275655	-0.667859	0.427146	-0.942184
integrin alpha 6	1422445_at	-0.290326	-1.28161	0.648683	0.923253	-0.266549	-1.30266	0.804645	0.764569	-0.800153	-0.35908	0.671359	-0.908472	-0.814846	-0.416498	0.583733	-0.912867
high mobility group nucleosomal binding domain 1	1422495_a_at	-0.100091	-1.33809	1.0066	0.431575	1.07635	-1.22925	-0.322762	0.475661	-0.760155	-0.562094	0.371438	-0.91071	0.119792	-0.7936	0.106117	-0.784691
AMP deaminase 3	1422573_at	-0.503568	-0.961411	1.34446	0.120516	-0.0816176	-1.3593	0.952332	0.488583	-0.868082	-0.342241	0.269012	-0.665089	-0.752177	-0.56334	0.399085	-0.926825
RIKEN cDNA 5730470L24 gene	1422595_s_at	0.676454	-1.47208	0.56939	0.226236	1.42734	-0.152787	-0.385174	-0.88938	-0.322458	-0.881867	0.090793	-0.951035	0.793759	-0.669345	-0.794788	0.0145623
cyclin D binding myb-like transcription factor 1	1422636_at	-0.421319	-1.21286	0.907091	0.727086	0.283502	-1.46298	0.385116	0.794359	-0.876614	-0.339835	0.592585	-0.859051	-0.519694	-0.632486	0.48341	-0.993828
four jointed box 1 (Drosophila)	1422733_at	0.21899	1.31571	-0.914503	-0.620194	0.455206	1.19439	-0.771711	-0.877885	0.806877	0.472152	-0.497317	0.911586	0.87132	0.283198	-0.678671	0.856434
phosphorylase kinase alpha 1	1422744_at	0.0938722	-1.44215	0.638913	0.709361	0.865453	-0.231201	-1.31623	0.681974	-0.649745	-0.594994	0.481578	-0.984709	0.553904	-0.167209	0.175947	-0.146956
CDC like kinase 4	1422886_a_at	-0.0370515	-1.25898	1.18362	0.112415	-0.271893	-0.0102737	1.34237	-1.0602	-0.71167	-0.618151	0.180734	-0.838659	-0.323753	-0.206014	-0.494982	0.0360092
lymphocyte antigen 86	1422903_at	0.707888	-1.32611	0.833151	-0.214932	1.09757	-1.30975	0.275482	-0.0633051	-0.273623	-0.926083	-0.162881	-0.829939	0.0236927	-0.978152	-0.176583	-0.808413
proline synthetase co-transcribed	1423044_at	0.361219	-1.48853	0.659492	0.467823	1.39639	-0.949925	-0.378291	-0.0681688	-0.520132	-0.748706	0.294683	-0.989762	0.429871	-0.867908	-0.282155	-0.556313
insulin-like growth factor binding protein 3	1423062_at	0.152122	-0.590836	1.34442	-0.905707	-0.259491	0.282802	1.18258	-1.2059	-0.334128	-0.577216	-0.461952	-0.334948	-0.170117	-0.0935032	-0.601125	0.237717
lectin, mannose-binding 2	1423075_at	-0.10312	1.40824	-0.374579	-0.930544	-0.266812	1.39809	-0.156836	-0.974446	0.5974	0.523376	-0.593259	0.973539	0.473112	0.548579	-0.57675	0.961292
ubiquitin-conjugating enzyme E2B, RAD6 homology (S. cerevisiae)	1423106_at	-0.184889	-1.30747	1.01335	0.479011	0.996157	-1.36888	0.006938	0.365783	-0.796003	-0.512478	0.413876	-0.897076	-0.0267736	-0.873935	0.0795336	-0.874914
formin binding protein 4	1423191_at	0.185106	-1.4651	0.642042	0.637956	0.698759	-1.48282	0.339098	0.444963	-0.608126	-0.648359	0.424261	-0.991718	-0.286194	-0.837466	0.202071	-0.968574
CCAAT/enhancer binding protein (C/EBP), delta	1423233_at	-0.724609	1.47112	-0.246524	-0.499984	0.8446	0.830163	-0.52508	-1.14968	0.25506	0.823941	-0.223978	0.962506	0.905006	-0.0749444	-0.882082	0.649056
natural killer tumor recognition sequence	1423249_at	0.0435455	1.3693	-0.956494	-0.456347	-0.402344	1.48715	-0.680452	-0.404351	0.73534	0.586448	-0.373915	0.929898	0.498682	0.774608	-0.251263	0.983527
coagulation factor C homolog (Limulus polyphemus)	1423285_at	-0.0837629	-0.620806	1.43842	-0.73385	0.754428	-0.288253	0.824997	-1.29117	-0.492953	-0.489048	-0.31252	-0.375112	0.203603	-0.670939	-0.835519	-0.0860023
RIKEN cDNA 1810029B16 gene	1423289_a_at	-0.244287	1.45676	-0.810129	-0.402339	-0.199065	1.06537	-1.28466	0.418353	0.591404	0.719047	-0.284953	0.970954	0.505701	0.712444	0.173079	0.671569
wingless-related MMTV integration site 7A	1423367_at	-0.116485	1.44204	-0.781979	-0.543572	-1.02634	1.26046	-0.523545	0.289433	0.654351	0.642894	-0.388581	0.974817	0.0259013	0.99189	0.283621	0.767388
N-myc downstream regulated gene 1	1423413_at	-0.482497	-0.124139	1.43641	-0.829771	1.26265	0.0641038	-0.152764	-1.17399	-0.504541	-0.1531	-0.313087	-0.0613985	0.765489	-0.586826	-0.925563	0.164799
adrenergic receptor, beta 1	1423420_at	-0.281032	1.48246	-0.57221	-0.629216	-0.30249	1.48595	-0.600351	-0.583112	0.552466	0.684047	-0.398452	0.998105	0.54521	0.703066	-0.36931	0.996952
zinc finger protein of the cerebellum 3	1423424_at	1.49157	-0.348478	-0.556743	-0.586352	-0.977173	-0.726371	1.0341	0.669448	0.76656	-0.710558	-0.632362	-0.127476	-0.997891	0.0405463	0.65041	-0.561621
caseinolytic peptidase X (E.coli)	1423447_at	-0.190691	-1.32328	0.939348	0.574624	1.02076	-1.37576	0.211624	0.14338	-0.797089	-0.494902	0.467199	-0.912824	-0.0408284	-0.940395	-0.0432313	-0.86656
synuclein, alpha interacting protein (synphilin)	1423499_at	-0.538542	-0.893464	1.38173	0.0502806	-0.448801	1.17006	0.404039	-1.1253	-0.86312	-0.315802	0.234107	-0.618222	0.201946	0.43765	-0.592954	0.809988
ATPase, aminophospholipid transporter (APLT), class I, type 8A, member 1	1423597_at	0.544926	0.89154	-1.38024	-0.0562294	0.841823	0.659301	-1.3547	-0.146421	0.865739	0.31166	-0.238593	0.617572	0.931038	0.0920825	-0.335888	0.483299
quininoid dihydropteridine reductase	1423664_at	-0.37247	-1.20177	1.08536	0.488879	0.648621	-1.4888	0.350029	0.490149	-0.865837	-0.407125	0.454112	-0.83684	-0.318674	-0.816319	0.238374	-0.977309
adenylate kinase 3	1423717_at	0.0208733	-1.30868	1.12229	0.165515	-0.275151	1.12874	-1.22864	0.375053	-0.692705	-0.645281	0.199509	-0.871474	0.482973	0.753821	0.162566	0.712024
TAR DNA binding protein	1423723_s_at	0.0139678	-1.28805	1.15138	0.122701	0.772985	-1.13215	0.906299	-0.547137	-0.691263	-0.64367	0.176674	-0.855935	-0.16147	-0.92612	-0.371234	-0.681295
interferon induced transmembrane protein 3	1423754_at	1.14459	-1.22904	0.338718	-0.254263	0.282261	-1.42391	0.223605	0.918045	0.0776881	-0.996662	-0.295871	-0.742828	-0.483683	-0.580324	0.545585	-0.974618
splicing factor proline/glutamine rich (polypyrimidine tract binding protein associated)	1423796_at	-0.479157	-1.05732	1.25409	0.28239	0.0527128	-1.12971	1.29382	-0.216818	-0.884668	-0.35724	0.357354	-0.735746	-0.618042	-0.657427	-0.0261134	-0.731683
isopentenyl-diphosphate delta isomerase	1423804_a_at	-1.26482	-0.320762	0.934788	0.650789	0.177935	-1.40363	0.964264	0.261434	-0.973755	0.320423	0.672482	-0.306741	-0.625054	-0.710336	0.22146	-0.931656
polycomb group ring finger 6	1424081_at	-0.0412749	-1.39969	0.742484	0.698482	0.22382	-1.09285	1.26457	-0.395545	-0.720996	-0.541234	0.504072	-0.962606	-0.50105	-0.727261	-0.164437	-0.689717
RIKEN cDNA 6530411B15 gene	1424133_at	0.566228	-1.49351	0.366441	0.56084	0.231819	-1.22032	1.19014	-0.201634	-0.369643	-0.779806	0.29569	-0.988098	-0.542612	-0.746379	-0.0524492	-0.783684
discs, large homolog 5 (Drosophila)	1424198_at	-1.4609	0.409175	0.256327	0.795395	-0.297528	-1.08803	1.31237	0.0731934	-0.685981	0.787596	0.730151	0.157999	-0.801692	-0.47273	0.206473	-0.736272
FUN14 domain containing 1	1424215_at	-0.739247	-0.983494	0.895532	0.827209	1.13558	-0.770159	-0.907466	0.542041	-0.956848	-0.113875	0.700372	-0.728211	0.424098	-0.5525	0.0861233	-0.482335
biphenyl hydrolase-like (serine hydrolase, breast epithelial mucin-associated antigen)	1424242_at	0.771444	-0.494508	-1.16851	0.891578	1.10396	-1.21681	-0.327149	0.44	0.368178	-0.227164	0.332553	-0.336301	0.141442	-0.803227	0.079611	-0.773281
lysophosphatidylglycerol acyltransferase 1	1424349_a_at	0.89019	0.836371	-0.956919	-0.769642	0.858768	0.86519	-0.743767	-0.980191	0.986569	0.013424	-0.692579	0.635323	0.955047	-0.0171515	-0.798989	0.663926
leucine-rich PPR-motif containing	1424353_at	0.419702	-1.49763	0.538432	0.539494	1.45265	-0.69478	-0.623791	-0.134077	-0.475938	-0.750089	0.319513	-0.99673	0.60255	-0.766022	-0.353135	-0.381738
prolactin-like protein C 3	1424387_at	-0.298143	1.33243	-1.06526	0.0309803	-0.0288845	1.2063	-1.24096	0.0635411	0.538123	0.778254	-0.0320456	0.863481	0.65832	0.652264	-0.0673939	0.791451
LIM and senescent cell antigen like domains 2	1424408_at	1.48889	-0.369224	-0.459656	-0.660007	0.441739	-1.49469	0.435829	0.617118	0.744145	-0.739435	-0.668799	-0.137417	-0.449543	-0.734406	0.355053	-0.997819
transmembrane 6 superfamily member 1	1424443_at	-1.30384	0.0833939	1.13382	0.0866263	0.509553	-1.49483	0.391518	0.593759	-0.845233	0.397403	0.347426	-0.0121446	-0.405561	-0.75769	0.326643	-0.993427
pleckstrin homology-like domain, family B, member 1	1424468_s_at	0.681349	-1.47191	0.563709	0.226856	0.515156	-1.4942	0.596083	0.382962	-0.318903	-0.882869	0.0899454	-0.950723	-0.427162	-0.812446	0.213844	-0.981639
solute carrier family 25 (mitochondrial carrier, adenine nucleotide translocator), member 4	1424562_a_at	0.17264	-1.41603	0.931576	0.311811	0.181308	-1.46402	0.664562	0.618155	-0.629434	-0.702625	0.25045	-0.942745	-0.61258	-0.65187	0.414599	-0.990145
gb:BC011507.1 /DB_XREF=gi:15079329 /FEA=FLmRNA /CNT=78 /TID=Mm.20973.2 /TIER=FL+Stack /STK=23 /UG=Mm.20973 /LL=16858 /UG_GENE=Lgals7 /DEF=Mus musculus, lectin, galactose binding, soluble 7, clone MGC:18368 IMAGE:3671281, mRNA, complete cds. /PROD=lectin, galactose binding, soluble 7 /FL=gb:BC011507.1 gb:AF331640.1	1424594_at	1.44637	-0.588216	-0.117778	-0.740373	-0.0382197	-1.37427	0.469241	0.943252	0.583149	-0.86321	-0.681622	-0.279766	-0.674762	-0.466459	0.630446	-0.958577
DNA segment, Chr 13, Wayne State University 177, expressed	1424620_at	0.175382	-1.32547	1.09993	0.0501649	0.418695	-0.588596	1.19486	-1.02496	-0.609262	-0.722727	0.103415	-0.869063	-0.163039	-0.67426	-0.588379	-0.314384
calcium/calmodulin-dependent protein kinase I gamma	1424633_at	-0.419468	1.36427	0.0357795	-0.98058	0.637854	0.96438	-1.23674	-0.365491	0.347927	0.568245	-0.540779	0.931957	0.932636	0.24725	-0.43059	0.686402
cyclin-dependent kinase inhibitor 1A (P21)	1424638_at	-0.4309	1.49792	-0.559006	-0.508013	-0.146575	1.4237	-0.377749	-0.899381	0.472208	0.761104	-0.300245	0.994726	0.579744	0.550429	-0.567868	0.980016
RIKEN cDNA 5430405G24 gene	1424665_at	0.543374	-1.48902	0.614995	0.330656	0.113146	-1.22295	1.21662	-0.106818	-0.411168	-0.830244	0.179047	-0.974111	-0.614574	-0.693409	0.0260337	-0.796116
pleckstrin homology domain containing, family F (with FYVE domain) member 1	1424671_at	-1.22798	1.18451	-0.188093	0.231559	0.741928	0.337866	-1.47596	0.396161	-0.162926	0.988901	0.307621	0.710628	0.749727	0.0880864	0.00330096	0.237765
RIKEN cDNA 2010011I20 gene	1424694_at	0.418213	-1.45235	0.817936	0.216205	0.672926	-1.21059	0.953342	-0.415683	-0.491415	-0.808405	0.144948	-0.94989	-0.2582	-0.908072	-0.271024	-0.744797
CASP8 and FADD-like apoptosis regulator	1424996_at	-0.128584	-1.35515	0.894035	0.589696	-1.04046	-0.635235	1.07231	0.603381	-0.76998	-0.523484	0.463291	-0.931669	-0.999118	0.0873393	0.622348	-0.501028
S-phase kinase-associated protein 2 (p45)	1425072_at	0.75605	0.968212	-0.909103	-0.81516	0.00516275	0.655235	0.75437	-1.41477	0.961456	0.1047	-0.696621	0.718296	0.194436	-0.0199206	-0.807552	0.507245
RIKEN cDNA 5830417C01 gene	1425185_at	0.369634	-1.49127	0.633057	0.488583	0.472119	-1.25417	1.06123	-0.279175	-0.513289	-0.746992	0.303906	-0.992259	-0.404654	-0.844929	-0.147373	-0.790402
TSC22 domain family 3	1425281_a_at	-0.236025	1.47375	-0.675296	-0.56243	-0.266691	1.46313	-0.788479	-0.407959	0.586952	0.685052	-0.373044	0.991001	0.578755	0.726642	-0.283181	0.97438
growth factor receptor bound protein 10	1425458_a_at	0.819863	-1.44265	0.14914	0.473647	1.48433	-0.632717	-0.555818	-0.295797	-0.176552	-0.840055	0.184931	-0.937756	0.639156	-0.782903	-0.451668	-0.330734
TSC22 domain family 3	1425557_x_at	0.173225	1.22553	-0.204502	-1.19425	0.0580694	1.39367	-0.741956	-0.709789	0.654747	0.290676	-0.781821	0.88011	0.727887	0.530945	-0.513491	0.960037
S100 calcium binding protein A16	1425560_a_at	0.783941	-1.46701	0.345737	0.33733	1.07867	-1.31269	0.324288	-0.090274	-0.23165	-0.878305	0.123576	-0.948376	0.00567834	-0.981739	-0.186095	-0.809841
chemokine-like factor	1425860_x_at	0.35993	-1.37652	0.987311	0.0292798	0.675601	-1.38904	-0.0673306	0.780769	-0.512496	-0.801625	0.0531894	-0.892791	-0.208944	-0.697214	0.376665	-0.925478
heat shock protein 1	1425964_x_at	-0.171767	-0.0687542	1.33205	-1.09152	-0.757843	1.43908	-0.0929323	-0.588301	-0.290815	-0.269955	-0.530047	0.00386984	0.203432	0.79322	-0.259914	0.944415
cell division cycle 7 (S. cerevisiae)	1426002_a_at	0.197244	-1.43677	0.873316	0.366209	-0.140941	-0.6199	1.4543	-0.693456	-0.617273	-0.705852	0.275222	-0.958118	-0.527065	-0.463739	-0.277696	-0.379388
nuclear factor of activated T-cells, cytoplasmic, calcineurin-dependent 2	1426032_at	0.26396	1.25191	-1.08513	-0.430743	-0.112988	0.404089	-1.32487	1.03377	0.825746	0.475678	-0.402142	0.861659	0.273095	0.502517	0.537052	0.206825
deiodinase, iodothyronine, type II	1426081_a_at	0.908814	-1.2842	-0.288978	0.664364	0.969059	0.566191	-1.29765	-0.237599	-0.00355889	-0.731564	0.250483	-0.838949	0.956153	-0.0120438	-0.40592	0.432759
dopa decarboxylase	1426215_at	0.393578	-1.45761	0.254164	0.809864	0.974799	0.602321	-1.25937	-0.317749	-0.438641	-0.653759	0.46503	-0.985813	0.970387	-0.0150753	-0.452872	0.461103
cystathionase (cystathionine gamma-lyase)	1426243_at	0.667477	-1.48317	0.512739	0.302954	1.45577	-0.419976	-0.807643	-0.228156	-0.325434	-0.865834	0.134461	-0.962827	0.745936	-0.647533	-0.428163	-0.195254
RIKEN cDNA 4933428G09 gene	1426253_at	-0.26685	-0.938819	1.41542	-0.20975	0.0113124	-1.2357	1.21359	0.010795	-0.732193	-0.47479	0.0363164	-0.62141	-0.677713	-0.644193	0.113477	-0.815615
UDP glucuronosyltransferase 1 family, polypeptide A2 /// UDP glucuronosyltransferase 1 family, polypeptide A6A /// UDP glycosyltransferase 1 family, polypeptide A10 /// UDP glucuronosyltransferase 1 family, polypeptide A7C /// UDP glucuronosyltransferase 1 family, polypeptide A5 /// UDP glucuronosyltransferase 1 family, polypeptide A9 /// UDP glucuronosyltransferase 1 family, polypeptide A6B /// …	1426260_a_at	0.596197	-1.44244	0.102316	0.743931	0.584754	-0.620017	-1.04844	1.0837	-0.298088	-0.714215	0.380792	-0.9626	0.192773	-0.196155	0.489575	-0.438227
SMC5 structural maintenance of chromosomes 5-like 1 (yeast)	1426271_at	-0.418587	-0.857557	1.43654	-0.160398	-0.0932923	-0.571569	1.43778	-0.772917	-0.785971	-0.381248	0.0911091	-0.577663	-0.476965	-0.470904	-0.335311	-0.341014
heat shock protein 1 (chaperonin)	1426351_at	0.177822	-1.36328	1.04394	0.141516	1.2571	-0.739438	0.349006	-0.866671	-0.617395	-0.7198	0.154499	-0.898711	0.352654	-0.926001	-0.68999	-0.382013
RIKEN cDNA 2810403A07 gene	1426365_at	-0.453481	-1.15825	1.08332	0.528417	0.243024	-1.02967	1.2797	-0.49305	-0.89286	-0.353758	0.490324	-0.814091	-0.464592	-0.724041	-0.226171	-0.641961
similar to Ras and Rab interactor 2 (Ras interaction/interference protein 2)	1426368_at	-1.03636	-0.13965	1.36741	-0.191402	1.15579	-1.28207	-0.0158291	0.142106	-0.818195	0.142293	0.157004	-0.131866	0.104533	-0.926259	-0.0842915	-0.798169
peroxisome proliferative activated receptor, gamma, coactivator-related 1	1426381_at	-0.699014	-0.980907	1.10277	0.577154	-0.825505	1.16356	0.5046	-0.84265	-0.958208	-0.186418	0.558439	-0.711398	-0.0277001	0.602095	-0.35368	0.772714
Traf2 binding protein	1426501_a_at	-1.24029	0.179096	-0.127635	1.18883	-0.834553	0.607142	-0.86329	1.0907	-0.613014	0.711668	0.906364	-0.00398858	-0.106355	0.806514	0.720053	0.303188
glucosamine-6-phosphate deaminase 2	1426524_at	0.0233074	-1.23934	1.20973	0.00629621	0.576382	-1.31452	0.946735	-0.208596	-0.671987	-0.650288	0.108581	-0.817204	-0.357403	-0.884957	-0.129393	-0.828942
survival motor neuron 1	1426596_a_at	-0.541374	1.49899	-0.5056	-0.452014	-0.43941	1.4837	-0.695771	-0.348516	0.403221	0.804037	-0.244554	0.987176	0.477957	0.796458	-0.212656	0.976529
fibronectin 1	1426642_at	1.0802	-1.14424	0.542826	-0.478783	0.58711	-0.585704	1.07453	-1.07594	0.0527604	-0.993222	-0.406854	-0.678121	-0.0511408	-0.728597	-0.655504	-0.301702
succinate dehydrogenase complex, subunit A, flavoprotein (Fp)	1426689_s_at	-0.0516423	-1.36579	0.961097	0.456336	0.931531	-1.40891	0.109706	0.367674	-0.738996	-0.582563	0.375516	-0.927973	-0.0935127	-0.877869	0.099432	-0.904541
RAB8B, member RAS oncogene family	1426799_at	0.540108	-1.49337	0.5857	0.367557	1.42226	-0.718649	-0.0253347	-0.678281	-0.41132	-0.822282	0.199712	-0.979077	0.501578	-0.909253	-0.631431	-0.370283
RIKEN cDNA 6330505F04 gene	1426832_at	0.358582	-1.48294	0.70397	0.42039	0.933669	-1.41601	0.182675	0.299669	-0.52466	-0.757195	0.269738	-0.983699	-0.104314	-0.899425	0.0636167	-0.905543
heat shock protein 1B	1427126_at	-0.790543	-0.181435	1.45288	-0.480901	-0.832167	1.23063	0.398126	-0.796586	-0.706797	-0.0157485	-0.0505471	-0.132388	0.010616	0.650475	-0.333749	0.814236
heat shock protein 1B	1427127_x_at	-0.623778	-0.346208	1.49013	-0.520145	-0.702724	1.36715	0.124047	-0.788474	-0.6878	-0.154068	-0.0960949	-0.231065	0.177066	0.690748	-0.372351	0.910135
RIKEN cDNA 1810012N18 gene	1427131_s_at	-1.44901	0.273738	0.847248	0.328026	0.443768	-1.0829	1.164	-0.52487	-0.810306	0.595013	0.492417	0.0937978	-0.359173	-0.810984	-0.285821	-0.665777
cleavage and polyadenylation factor subunit homolog (S. cerevisiae)	1427159_at	0.123175	-1.22516	1.21304	-0.111059	0.77085	-0.901146	0.955439	-0.825144	-0.609381	-0.698192	0.0216115	-0.796868	-0.0686094	-0.875941	-0.538313	-0.514287
FYVE and coiled-coil domain containing 1	1427177_at	0.17182	-1.44722	0.814783	0.460615	0.515942	-1.4319	0.821277	0.0946832	-0.629106	-0.680796	0.33208	-0.971209	-0.427312	-0.853554	0.0557228	-0.925296
ATPase, Ca++ transporting, cardiac muscle, slow twitch 2	1427251_at	0.435149	0.0705778	-1.40997	0.904241	-1.10699	0.16102	-0.333618	1.27959	0.451131	0.156191	0.368459	0.0198496	-0.519702	0.691418	0.924348	-0.0142973
ryanodine receptor 1, skeletal muscle	1427306_at	-0.526854	-1.07329	1.18102	0.419119	0.799968	-1.43633	0.535595	0.100764	-0.909795	-0.318618	0.442356	-0.755779	-0.232492	-0.92661	-0.00800047	-0.914895
disabled homolog 1 (Drosophila)	1427308_at	-0.536207	-0.431909	1.49828	-0.530169	1.12916	0.485704	-0.503117	-1.11174	-0.67607	-0.223579	-0.114493	-0.282895	0.915088	-0.317255	-0.898698	0.433374
sulfotransferase family 1A, phenol-preferring, member 1	1427345_a_at	0.672096	1.03854	-0.912634	-0.798006	-0.34442	1.40672	-0.942409	-0.119893	0.944559	0.167094	-0.673938	0.759781	0.528913	0.790353	-0.107458	0.918242
ryanodine receptor 3	1427427_at	-0.232442	-1.31948	0.756989	0.794932	0.436408	-1.40841	0.0655616	0.90644	-0.796872	-0.426214	0.593198	-0.923926	-0.369825	-0.614436	0.501523	-0.956372
cDNA sequence BC007180	1427501_at	0.34106	-1.47521	0.746377	0.38777	1.34623	-1.03002	0.0377473	-0.353964	-0.536483	-0.757005	0.25596	-0.977716	0.315632	-0.969636	-0.414161	-0.59653
WD repeat domain 56	1427568_a_at	-1.12382	-0.561941	0.856192	0.82957	0.469581	-0.901705	-0.751682	1.18381	-0.988346	0.204336	0.755108	-0.468571	-0.0312338	-0.288177	0.594966	-0.634953
histone 1, H2bp	1427762_x_at	0.171305	-1.29456	1.13778	-0.0145213	-0.451943	-0.516057	1.49912	-0.531116	-0.602828	-0.722044	0.0674295	-0.84545	-0.664653	-0.289128	-0.127447	-0.334338
suppression of tumorigenicity 7-like	1427916_at	-0.150601	-1.14759	1.28851	0.00967683	-0.142038	-1.16009	1.27806	0.0240689	-0.740912	-0.557339	0.143394	-0.765178	-0.740172	-0.562371	0.150089	-0.773777
RIKEN cDNA 2610208E05 gene	1427934_at	0.0474393	-1.42647	0.611797	0.767232	1.25697	-1.17349	0.0987384	-0.182221	-0.666069	-0.560272	0.521771	-0.979639	0.19516	-0.977975	-0.289403	-0.704558
C1q domain containing 1	1427944_at	1.42629	-0.406157	-0.135623	-0.884506	0.450415	-1.48826	0.371227	0.666623	0.652791	-0.799896	-0.769315	-0.152975	-0.433904	-0.720667	0.378587	-0.995772
RIKEN cDNA 1110057K04 gene	1428085_at	0.0628951	-1.36139	1.03629	0.262205	0.144346	1.31211	-0.414454	-1.042	-0.681083	-0.658841	0.245364	-0.909342	0.701543	0.381908	-0.70224	0.927845
splicing factor, arginine/serine-rich 1 (ASF/SF2)	1428100_at	0.215933	-1.37929	1.01424	0.149119	1.15232	-1.25221	-0.17269	0.272588	-0.598993	-0.735912	0.150914	-0.90785	0.13471	-0.8766	-0.017171	-0.785505
leucine rich repeat neuronal 6A	1428118_at	0.0447696	1.385	-0.88465	-0.545122	-0.184258	1.426	-0.336609	-0.905133	0.73404	0.571726	-0.422531	0.945	0.55424	0.559753	-0.56218	0.980024
patatin-like phospholipase domain containing 2	1428143_a_at	-0.530611	1.40446	-0.863618	-0.0102326	0.607582	0.577499	-1.48561	0.300525	0.412256	0.864482	-0.00515709	0.902031	0.778247	0.222839	-0.0368176	0.394514
vacuolar protein sorting 24 (yeast)	1428165_at	-0.246914	-0.965427	1.4037	-0.191357	1.23869	-1.17505	-0.235366	0.171724	-0.730933	-0.48905	0.04369	-0.638983	0.225012	-0.884044	-0.0978561	-0.725114
RIKEN cDNA 5730419I09 gene	1428220_at	0.00836079	-1.40968	0.824945	0.576372	0.492063	-1.49988	0.490107	0.517712	-0.707163	-0.590156	0.428658	-0.960381	-0.429789	-0.775228	0.291047	-0.993595
RIKEN cDNA 2310075M15 gene	1428259_at	0.0797157	-1.42876	0.529033	0.82001	0.447883	-1.48926	0.380588	0.660793	-0.638542	-0.556248	0.54222	-0.982382	-0.436926	-0.722027	0.376195	-0.996246
RIKEN cDNA 2310051E17 gene	1428288_at	-1.05034	1.34803	-0.281691	-0.0159956	0.799562	-1.29592	-0.280078	0.776434	0.0205495	0.965896	0.120051	0.840124	-0.0719385	-0.681336	0.336664	-0.857835
exosome component 8	1428291_at	-0.121198	-1.18917	0.05826	1.25211	1.39837	-0.918631	-0.446764	-0.0329724	-0.591448	-0.270242	0.796816	-0.856662	0.45295	-0.843143	-0.26682	-0.537418
DNA segment, Chr 3, Wayne State University 161, expressed	1428310_at	-1.44648	0.277662	0.856009	0.312809	0.57108	-0.43792	-1.17861	1.04545	-0.808237	0.59254	0.483423	0.097311	0.279842	-0.1075	0.456322	-0.316681
RIKEN cDNA 2810012H18 gene	1428311_at	0.169255	-1.44053	0.845578	0.425698	1.32907	-0.00747333	-1.08518	-0.236412	-0.631443	-0.685546	0.313636	-0.96508	0.88654	-0.402382	-0.439361	0.0713562
RIKEN cDNA 2210016F16 gene	1428331_at	0.900017	-1.3516	0.587162	-0.135576	0.826933	-1.45252	0.385922	0.239663	-0.145127	-0.968077	-0.164207	-0.84172	-0.205814	-0.906557	0.0604678	-0.931603
nudix (nucleoside diphosphate linked moiety X)-type motif 21	1428339_at	-0.418882	-1.1791	1.0796	0.51838	0.508379	-1.42011	0.849057	0.0626783	-0.881736	-0.375986	0.478681	-0.82566	-0.429914	-0.853632	0.0395462	-0.916193
hemoglobin alpha, adult chain 1	1428361_x_at	1.21932	-0.382404	-1.13149	0.294573	0.251475	1.1894	-0.228479	-1.21239	0.66725	-0.434703	-0.0991832	-0.209349	0.686585	0.247307	-0.806727	0.860973
DNA segment, Chr 4, Brigham & Women's Genetics 0951 expressed	1428384_at	-0.354422	0.822932	0.787366	-1.25588	1.41806	-0.0122561	-0.723206	-0.682595	0.0583018	0.199461	-0.653316	0.592288	0.890787	-0.541099	-0.695855	0.0959775
acyl-CoA synthetase long-chain family member 3	1428386_at	-0.517356	-1.15125	0.920443	0.748163	1.18958	-1.24477	0.157845	-0.102657	-0.906241	-0.277914	0.620986	-0.824112	0.118656	-0.977721	-0.225002	-0.759033
acyl-CoA synthetase long-chain family member 3	1428387_at	0.719314	-1.47771	0.303793	0.454605	0.732998	-1.46472	0.208353	0.523364	-0.26795	-0.837582	0.201838	-0.964723	-0.242832	-0.816789	0.233774	-0.95911
phytanoyl-CoA dioxygenase domain containing 1 /// leucine rich repeat containing 8	1428394_at	0.524569	-1.49918	0.52161	0.453	-0.456906	1.23769	-1.08124	0.300452	-0.414835	-0.799608	0.249076	-0.988162	0.408626	0.837883	0.156486	0.779134
protein phosphatase 2, regulatory subunit B (B56), epsilon isoform	1428461_at	0.496714	-1.39478	0.898818	-0.00075595	0.194098	-0.539871	1.31549	-0.969717	-0.431674	-0.853603	0.00651931	-0.896688	-0.284597	-0.577631	-0.510291	-0.295922
oxysterol binding protein-like 3	1428484_at	-0.312068	-1.19187	1.17099	0.332948	1.34301	0.146219	-0.926331	-0.562898	-0.837643	-0.45703	0.356492	-0.819188	0.941612	-0.408929	-0.628965	0.190665
RIKEN cDNA 4930488B01 gene	1428525_at	0.339243	-1.14588	1.19279	-0.38615	0.394203	-1.48865	0.425513	0.668931	-0.449513	-0.781894	-0.182093	-0.719675	-0.472731	-0.705971	0.393168	-0.998847
RIKEN cDNA 1110007L15 gene	1428528_at	0.37174	-1.49141	0.632878	0.486793	0.961055	-1.28757	-0.264075	0.590592	-0.512127	-0.748055	0.302473	-0.992155	0.0216764	-0.765397	0.199408	-0.834779
5' nucleotidase, ecto	1428547_at	-1.4917	0.422683	0.423195	0.64582	0.77509	-1.4182	0.020583	0.622522	-0.718113	0.764403	0.657189	0.173314	-0.175698	-0.778016	0.272046	-0.931608
RIKEN cDNA 2610001J05 gene	1428552_at	-0.668243	-0.986775	0.503332	1.15169	-0.381392	-1.18053	1.12816	0.433759	-0.869782	-0.0510643	0.855332	-0.744059	-0.866957	-0.407812	0.425195	-0.820343
chimerin (chimaerin) 2	1428573_at	0.605664	-1.19742	1.01151	-0.41975	1.18056	-0.464086	0.39484	-1.11131	-0.297926	-0.885127	-0.258404	-0.739127	0.422767	-0.825272	-0.825758	-0.191064
RIKEN cDNA 2010208K18 gene	1428582_at	0.12097	-1.3849	0.998473	0.265459	0.967934	-1.21195	0.653283	-0.409267	-0.653566	-0.685048	0.235417	-0.92224	-0.0540398	-0.982244	-0.337446	-0.731867
RIKEN cDNA 2410012C07 gene	1428599_at	1.3345	-1.03521	0.0769389	-0.376226	1.31351	-0.987435	0.188039	-0.514113	0.301896	-0.97502	-0.42268	-0.599347	0.297033	-0.979875	-0.494854	-0.56156
tensin 1	1428650_at	0.364234	1.14076	-1.21806	-0.286939	-0.883773	0.165949	-0.624391	1.34222	0.850969	0.428826	-0.339973	0.785539	-0.354833	0.65311	0.904092	-0.00362273
purinergic receptor P2Y, G-protein coupled 13	1428700_at	0.126484	1.09267	-1.33308	0.113928	0.90079	-0.361504	-1.24752	0.708232	0.708841	0.566315	-0.0674378	0.721259	0.509145	-0.237435	0.193095	-0.232644
ubiquitin specific peptidase 54	1428731_at	0.306499	-1.46107	0.806196	0.348379	0.644102	-1.34449	-0.16565	0.866042	-0.557368	-0.750869	0.24207	-0.967974	-0.195532	-0.644273	0.425221	-0.902082
Park2 co-regulated	1428751_at	0.192921	-1.21687	1.20399	-0.180042	0.301141	-1.3376	1.05815	-0.0216913	-0.564964	-0.729183	-0.0321241	-0.784412	-0.537785	-0.779347	0.0367068	-0.867239
breast carcinoma amplified sequence 1	1428792_at	0.5101	-1.49467	0.594907	0.389665	0.569027	-1.20541	-0.396192	1.03258	-0.430102	-0.809697	0.218628	-0.982545	-0.149767	-0.510281	0.518608	-0.822665
RIKEN cDNA 1110021L09 gene	1428795_at	-0.122865	-1.36415	0.647663	0.839356	0.483699	-1.40881	0.0422078	0.882901	-0.740439	-0.466085	0.594695	-0.95049	-0.340207	-0.632673	0.477906	-0.953123
sorting nexing 24	1428822_a_at	0.743643	-1.27865	0.845838	-0.310834	0.905593	-1.42255	0.152124	0.364836	-0.234252	-0.934858	-0.226288	-0.791845	-0.119391	-0.879099	0.1053	-0.914641
solute carrier family 25 (mitochondrial carrier, phosphate carrier), member 26	1428929_s_at	0.52387	-1.49395	0.592607	0.377474	0.926336	-1.40974	0.104414	0.37899	-0.421666	-0.81593	0.208855	-0.980766	-0.096182	-0.874098	0.106719	-0.905934
metallothionein 2	1428942_at	0.643413	0.592128	-1.47571	0.240169	-0.144022	-0.792609	-0.509537	1.44617	0.803777	0.205981	-0.0785196	0.40907	-0.363033	-0.00834187	0.869346	-0.606239
RIKEN cDNA 0710001D07 gene	1428989_at	1.10504	-0.19171	-1.27062	0.357297	0.885107	-1.08499	-0.613991	0.813876	0.701855	-0.290255	-0.0559841	-0.09228	0.109086	-0.583642	0.317319	-0.716481
U1 small nuclear ribonucleoprotein polypeptide A	1429009_at	1.04165	0.285497	-1.35379	0.0266485	0.613326	1.07042	-1.01585	-0.667889	0.882735	-0.109559	-0.258373	0.237061	0.937553	0.231787	-0.594083	0.771142
dedicator of cytokinesis 11	1429028_at	-0.192355	-1.22638	1.18507	0.233659	1.3479	-0.356525	0.0356506	-1.02703	-0.786155	-0.530763	0.278719	-0.830985	0.608677	-0.790352	-0.830496	-0.116474
RIKEN cDNA 1110004B13 gene	1429058_at	1.29078	0.187573	-0.418304	-1.06005	-1.23675	0.0998228	-0.0695788	1.2065	0.867545	-0.50063	-0.883046	0.24164	-0.652461	0.673947	0.921951	-0.0570715
RIKEN cDNA 2900092E17 gene /// RIKEN cDNA 1500031I19 gene	1429113_at	0.0556429	-0.839348	-0.604467	1.38817	0.510643	1.08781	-0.426128	-1.17232	-0.25796	-0.0982891	0.795537	-0.624442	0.814359	0.138587	-0.837907	0.804259
RIKEN cDNA 4631408O11 gene	1429159_at	0.735769	-1.4774	0.349428	0.392205	0.659415	-1.48002	0.548194	0.272408	-0.264037	-0.857493	0.164928	-0.960442	-0.333003	-0.869914	0.119945	-0.959524
Calmin (Clmn), mRNA	1429166_s_at	-0.00782504	-1.40318	0.838869	0.572132	-0.0119734	-0.609076	-0.793113	1.41416	-0.715268	-0.583727	0.429673	-0.956643	-0.173566	0.0455584	0.804721	-0.477075
RNA binding motif protein 3	1429169_at	-0.144021	-1.25325	1.16363	0.233643	-0.573433	-0.548073	1.494	-0.372494	-0.767649	-0.557077	0.269654	-0.8464	-0.747079	-0.234514	-0.0119471	-0.369661
plakophilin 2	1429183_at	-1.45134	0.774669	0.15866	0.518009	-0.190017	0.549757	-1.31938	0.959637	-0.510194	0.905055	0.548606	0.414305	0.291681	0.579179	0.503112	0.303174
RIKEN cDNA 2310058N22 gene	1429215_at	-0.0915988	-1.33065	1.03483	0.387425	-0.389457	-0.705296	1.48323	-0.388475	-0.755557	-0.57162	0.345425	-0.903071	-0.709126	-0.367359	-0.0499544	-0.463753
StAR-related lipid transfer (START) domain containing 4	1429240_at	1.00786	-1.37299	0.0551637	0.309963	0.835585	-1.34931	0.67472	-0.160997	-0.0277991	-0.893265	0.0476236	-0.874125	-0.19155	-0.956951	-0.162573	-0.84196
acyl-CoA thioesterase 11	1429267_at	-0.0962164	-1.37726	0.801285	0.672191	-0.000921311	-1.40535	0.568633	0.83764	-0.749766	-0.52225	0.501196	-0.949054	-0.679169	-0.519035	0.568562	-0.971734
RIKEN cDNA 8430436F23 gene	1429284_at	0.876308	-1.42784	0.419398	0.132135	1.36163	-1.04693	-0.143583	-0.171121	-0.171108	-0.933634	-0.0102757	-0.90728	0.33929	-0.935827	-0.31966	-0.616584
acid phosphatase-like 2	1429390_at	-1.10931	-0.540503	1.06609	0.58373	-1.09934	0.717357	0.966843	-0.584856	-0.996514	0.14924	0.619817	-0.440774	-0.433618	0.504856	-0.112624	0.45148
CDC14 cell division cycle 14 homolog B (S. cerevisiae)	1429418_at	0.303781	-1.39325	0.976652	0.112815	0.168227	-1.45817	0.562922	0.727021	-0.550411	-0.774787	0.112147	-0.910928	-0.605038	-0.617777	0.474717	-0.992644
sorting nexin 6	1429497_s_at	-0.28704	-1.21951	0.368854	1.1377	0.209026	-1.46035	0.768424	0.482905	-0.737085	-0.272963	0.77837	-0.878622	-0.607932	-0.69144	0.336215	-0.979267
RIKEN cDNA 1110019K23 gene	1429601_x_at	0.401085	-1.49473	0.488212	0.605435	1.15494	-0.151825	0.253413	-1.25652	-0.479131	-0.727057	0.35852	-0.999188	0.560816	-0.69296	-0.924346	0.0214542
AN1, ubiquitin-like, homolog (Xenopus laevis)	1429642_at	0.106406	-0.373091	-1.05281	1.3195	0.562995	-0.0869671	-1.36986	0.893837	0.0279209	0.114327	0.705529	-0.310646	0.450748	0.0388859	0.346735	-0.0774452
mitochondrial transcription termination factor 1	1429698_at	-0.0387102	0.746553	-1.4005	0.692654	0.978853	-0.0849533	-1.35113	0.457235	0.473055	0.575278	0.308541	0.454395	0.686128	-0.177054	0.0172082	-0.0331432
Bardet-Biedl syndrome 5 (human)	1429762_a_at	0.0267495	-1.40921	0.86127	0.521187	0.417338	-1.49373	0.45081	0.625586	-0.700938	-0.608639	0.395089	-0.956279	-0.464861	-0.725544	0.365228	-0.998809
RIKEN cDNA 1700094D03 gene	1429907_at	0.56039	-1.46659	0.702587	0.203611	0.78847	0.739482	-0.18771	-1.34024	-0.402489	-0.855219	0.105859	-0.951792	0.792412	-0.156427	-0.961388	0.596546
RIKEN cDNA 9030425L15 gene	1429977_at	-0.322363	-1.25298	0.994158	0.581184	-1.31555	-0.0978703	0.345539	1.06788	-0.848319	-0.423074	0.495598	-0.873094	-0.833859	0.555679	0.885034	-0.184036
RIKEN cDNA 5330426P16 gene	1430030_at	-0.702856	-0.997271	1.03204	0.66809	-0.470333	-1.1691	1.00428	0.63515	-0.958821	-0.170822	0.608876	-0.727174	-0.897471	-0.327952	0.551702	-0.82768
RIKEN cDNA C030011L09 gene	1430068_at	-0.174861	-1.33875	0.882662	0.630945	1.23897	-0.18361	-1.18887	0.133519	-0.78783	-0.492656	0.494597	-0.925239	0.771612	-0.377086	-0.206734	-0.0687132
RIKEN cDNA 2610002J02 gene	1431003_a_at	0.485921	-1.38635	0.917402	-0.0169715	-0.851385	-0.478477	1.42714	-0.0972822	-0.436446	-0.850592	-0.000245668	-0.890791	-0.867004	-0.0574347	0.193185	-0.351573
SEC8-like 1 (S. cerevisiae)	1431062_a_at	0.766702	0.673304	-1.39898	-0.0410262	0.887995	0.63218	-1.33295	-0.187223	0.899755	0.145331	-0.263626	0.483382	0.942913	0.055808	-0.365975	0.469766
heat shock protein 8 /// similar to heat shock protein 8 /// similar to heat shock protein 8 /// similar to Heat shock cognate 71 kDa protein	1431182_at	-1.43617	0.886518	0.260005	0.289648	-0.575951	0.874064	0.815271	-1.11338	-0.465509	0.901363	0.414315	0.500886	-0.0491052	0.318772	-0.530058	0.607891
dual specificity phosphatase 14	1431422_a_at	-0.747015	-0.45073	1.47109	-0.273341	-0.208258	1.36136	-0.108297	-1.0448	-0.800934	-0.114354	0.0729085	-0.318972	0.484587	0.496618	-0.624532	0.943562
CXXC finger 5	1431469_a_at	1.22169	0.269744	-1.14729	-0.34415	-0.142351	1.45467	-0.620183	-0.692134	0.953129	-0.257984	-0.495629	0.254844	0.625271	0.618246	-0.462099	0.989738
myc induced nuclear antigen	1431939_a_at	0.611141	-1.4416	0.734174	0.0962889	1.32805	-1.03682	-0.389415	0.0981875	-0.366634	-0.882435	0.0348703	-0.927212	0.354667	-0.85346	-0.170262	-0.625713
trafficking protein particle complex 2	1432158_a_at	0.634799	-1.38506	0.820768	-0.0705029	0.900855	-1.19755	0.744303	-0.447611	-0.339272	-0.901443	-0.063948	-0.879971	-0.0971479	-0.967422	-0.343098	-0.723561
transglutaminase 2, C polypeptide	1433428_x_at	1.3471	-0.979121	-0.465898	0.0979198	0.155491	-1.36804	1.0359	0.176652	0.399889	-0.828302	-0.180077	-0.5867	-0.631187	-0.707653	0.178789	-0.904776
RIKEN cDNA 0610010K06 gene	1433463_at	0.432506	-1.48885	0.666628	0.389714	1.17508	-0.853838	0.4869	-0.808137	-0.48055	-0.786898	0.236528	-0.98243	0.239478	-0.949849	-0.629381	-0.464544
cathepsin O	1433501_at	-0.0200317	-1.4056	0.650792	0.774835	0.678919	-1.33641	-0.18938	0.846876	-0.700223	-0.530284	0.539919	-0.969505	-0.169297	-0.653803	0.406115	-0.894068
ethanolamine kinase 1	1433514_at	-0.196743	-1.23159	1.17483	0.253499	0.731753	-1.39724	0.714074	-0.0485885	-0.789655	-0.52731	0.290711	-0.835679	-0.276267	-0.92689	-0.0742616	-0.884504
RIKEN cDNA 5730439E10 gene	1433545_s_at	0.172515	-1.32789	1.09707	0.0583051	-0.0248803	-0.856626	1.40953	-0.528021	-0.611589	-0.721182	0.108613	-0.871222	-0.558069	-0.574556	-0.196612	-0.538773
checkpoint with forkhead and ring finger domains	1433550_at	-0.623901	-0.915476	0.227557	1.31182	-0.527657	-0.758222	-0.169445	1.45532	-0.779846	0.0155717	0.923083	-0.703305	-0.608257	0.109564	0.962058	-0.602451
expressed sequence AI427515	1433551_at	0.605005	-1.35456	0.883808	-0.134256	0.337931	-1.38204	0.986109	0.0579979	-0.350743	-0.894188	-0.0933077	-0.857909	-0.527266	-0.79159	0.0740764	-0.899001
transportin 1	1433585_at	-0.144576	-1.35105	0.614913	0.88071	0.751588	-1.46438	0.220961	0.491828	-0.743109	-0.4432	0.620527	-0.945061	-0.233644	-0.829371	0.212669	-0.956332
Similar to hypothetical protein FLJ12748 (LOC208158), mRNA	1433630_at	0.768418	-0.998143	0.947586	-0.717861	0.324347	-1.48157	0.701396	0.455831	-0.111063	-0.89857	-0.472364	-0.584075	-0.543247	-0.738746	0.296464	-0.986307
gb:BG070740 /DB_XREF=gi:12553309 /DB_XREF=H3090F06-3 /CLONE=H3090F06 /FEA=EST /CNT=123 /TID=Mm.25703.3 /TIER=Stack /STK=78 /UG=Mm.25703 /LL=51886 /UG_GENE=D3Ertd330e /UG_TITLE=DNA segment, Chr 3, ERATO Doi 330, expressed	1433640_at	-0.515817	-1.13209	1.04134	0.606561	0.0510655	-1.42795	0.76075	0.616131	-0.911874	-0.304361	0.544066	-0.803931	-0.682897	-0.600428	0.441181	-0.972482
cDNA sequence BC029169	1433653_at	-0.740104	1.44816	-0.58252	-0.125533	1.00636	-0.455874	-1.17743	0.626943	0.277456	0.911233	-0.02034	0.926883	0.519782	-0.334187	0.133538	-0.285578
epithelial membrane protein 2	1433670_at	0.327403	-1.48675	0.507844	0.651508	0.145871	-1.44807	0.520763	0.781432	-0.520036	-0.692415	0.399625	-0.999888	-0.608224	-0.59297	0.507872	-0.989915
RNA, U22 small nucleolar	1433674_a_at	-0.0514794	-1.38545	0.869274	0.567657	0.146252	-1.41292	0.933357	0.333315	-0.736172	-0.564516	0.436072	-0.946806	-0.643334	-0.688817	0.267794	-0.943097
expressed sequence AV312086	1433697_at	-1.18105	1.01997	-0.444733	0.60581	-0.617875	1.49125	-0.356037	-0.517339	-0.176056	0.986456	0.509009	0.584565	0.33798	0.802849	-0.260253	0.981836
sestrin 1	1433711_s_at	0.620105	-1.45421	0.14056	0.693541	0.884302	-0.537426	0.793263	-1.14014	-0.294256	-0.739257	0.349543	-0.96656	0.173473	-0.795425	-0.764207	-0.252181
A kinase (PRKA) anchor protein 13	1433722_at	-0.0254602	-1.36699	0.412313	0.980141	-0.580695	-1.03719	1.18194	0.435947	-0.657367	-0.456523	0.646268	-0.955103	-0.924924	-0.281815	0.460787	-0.735425
RIKEN cDNA C630043F03 gene	1433762_at	0.593377	-1.4551	0.148618	0.713101	0.414595	-1.47936	0.341674	0.723092	-0.310849	-0.727938	0.366297	-0.969462	-0.446822	-0.692534	0.416129	-0.99459
RAB9B, member RAS oncogene family	1433791_at	0.417533	-1.49745	0.530406	0.549515	0.933397	-0.961389	-0.761925	0.789917	-0.476114	-0.746896	0.325308	-0.997248	0.20827	-0.53761	0.28216	-0.63132
RIKEN cDNA D030070L09 gene	1433859_at	0.499634	-1.48444	0.66832	0.316483	1.32776	-1.06676	-0.310805	0.0498002	-0.440621	-0.820327	0.181514	-0.972437	0.3319	-0.881306	-0.193093	-0.642935
TSC22 domain family, member 1	1433899_x_at	-0.65125	-0.532637	1.48396	-0.30007	0.472066	-1.49749	0.579509	0.445917	-0.783471	-0.188226	0.0433998	-0.367025	-0.451094	-0.787167	0.257628	-0.989196
diazepam binding inhibitor	1433991_x_at	-0.00725871	-1.35949	1.01331	0.353438	0.106603	-1.41698	0.902449	0.407924	-0.717392	-0.616771	0.310045	-0.916264	-0.66388	-0.661845	0.316989	-0.951605
metastasis suppressor 1	1434036_at	0.544521	-1.49691	0.544153	0.408235	1.32056	-0.248132	-1.09276	0.0203321	-0.405252	-0.814898	0.220483	-0.983347	0.778341	-0.460297	-0.280134	-0.101418
heterogeneous nuclear ribonucleoprotein A2/B1	1434047_x_at	-0.248446	-1.30897	0.700933	0.856483	0.347543	-1.47601	0.742988	0.385474	-0.794563	-0.400997	0.628585	-0.921002	-0.532722	-0.759657	0.253281	-0.977811
ectonucleoside triphosphate diphosphohydrolase 3	1434049_at	-1.12904	1.2962	0.0412599	-0.208411	1.09427	-1.25781	0.403573	-0.240026	-0.0862966	0.909936	0.0416428	0.81227	0.0286206	-0.995226	-0.273846	-0.764985
G protein-coupled receptor associated sorting protein 2	1434073_at	0.8846	-1.41996	0.437813	0.0975462	1.4319	-0.889961	-0.197514	-0.344422	-0.165227	-0.940441	-0.0312275	-0.899858	0.453927	-0.916013	-0.441944	-0.500478
5,10-methylenetetrahydrofolate reductase	1434087_at	0.302905	-1.48592	0.608045	0.574965	1.12214	-1.3081	0.0143091	0.171658	-0.5459	-0.705226	0.364902	-0.996478	0.0703948	-0.92374	-0.0583669	-0.818526
RIKEN cDNA 6330530A05 gene	1434094_at	1.25587	-0.906997	-0.693713	0.344843	1.23888	-0.909626	-0.704789	0.375534	0.407106	-0.704635	-0.0343876	-0.556485	0.397652	-0.693869	-0.0139046	-0.560653
glycine receptor, alpha 2 subunit	1434098_at	-0.364159	-1.2373	0.965264	0.636194	1.11692	-1.19944	-0.352702	0.435225	-0.861785	-0.39026	0.533179	-0.86765	0.159478	-0.798688	0.0724627	-0.760942
guanylate cyclase 1, soluble, alpha 3	1434141_at	-0.114762	-1.27116	1.14605	0.239874	0.191277	-1.3994	0.975091	0.233028	-0.756596	-0.572275	0.267612	-0.857145	-0.616947	-0.718754	0.202905	-0.926722
RIKEN cDNA 9030409G11 gene	1434169_at	-0.0890318	-0.470747	1.42309	-0.863306	-0.0982026	1.41782	-0.893721	-0.425901	-0.42905	-0.442447	-0.393107	-0.269503	0.667962	0.655573	-0.328558	0.953516
DnaJ (Hsp40) homolog, subfamily A, member 4	1434196_at	-0.418988	-0.791957	1.46106	-0.250115	0.143251	0.24475	0.99854	-1.38654	-0.760778	-0.369792	0.0379211	-0.529658	0.0652781	-0.261835	-0.788678	0.241461
cDNA sequence BC055107	1434202_a_at	-0.672847	-1.0172	1.05051	0.639537	-1.15867	0.528993	-0.453086	1.08276	-0.952632	-0.196116	0.588452	-0.737382	-0.37504	0.846263	0.799677	0.236459
cDNA sequence BC055107	1434203_at	-0.29506	-1.27445	0.615884	0.953626	-0.634857	1.02501	-1.05246	0.6623	-0.795727	-0.346411	0.687894	-0.905573	0.211609	0.864435	0.408933	0.611152
solute carrier family 20, member 2	1434235_at	0.145343	-1.4558	0.676053	0.634405	0.909464	-1.40098	0.0344116	0.457105	-0.630904	-0.634293	0.430979	-0.987301	-0.0934167	-0.845354	0.151223	-0.905078
gb:BQ176372 /DB_XREF=gi:20351864 /DB_XREF=UI-M-DJ2-bwg-j-18-0-UI.s1 /CLONE=UI-M-DJ2-bwg-j-18-0-UI /FEA=EST /CNT=48 /TID=Mm.24067.1 /TIER=Stack /STK=38 /UG=Mm.24067 /LL=105829 /UG_GENE=AI425886 /UG_TITLE=expressed sequence AI425886	1434238_at	-0.425301	-1.21274	0.877214	0.760832	0.347089	-1.48724	0.476038	0.66411	-0.875172	-0.330172	0.611355	-0.860946	-0.505138	-0.69447	0.401662	-0.999924
Modulator recognition factor 2 (Mrf2)	1434283_at	-0.633927	1.21257	0.403647	-0.982287	-0.391912	1.4845	-0.395018	-0.697575	0.114997	0.543331	-0.47728	0.82162	0.468503	0.695937	-0.40848	0.997731
1-acylglycerol-3-phosphate O-acyltransferase 5 (lysophosphatidic acid acyltransferase, epsilon)	1434287_at	0.0182364	-1.32931	1.08748	0.2236	0.46165	-1.44565	0.818226	0.165774	-0.698882	-0.640579	0.232679	-0.888279	-0.463811	-0.828804	0.107397	-0.940722
monoamine oxidase B	1434354_at	-0.282693	-1.18623	1.20033	0.268595	0.504685	-1.49982	0.516215	0.478918	-0.822069	-0.477951	0.315012	-0.810668	-0.425773	-0.788282	0.267545	-0.990903
protein tyrosine phosphatase, receptor type, G	1434360_s_at	-0.872803	-0.843013	0.691275	1.02454	0.159034	-1.26044	1.17498	-0.0735734	-0.946997	0.0435715	0.823774	-0.652299	-0.599587	-0.716167	0.0360771	-0.820407
crystallin, alpha B	1434369_a_at	-0.123092	-1.04711	1.3609	-0.190704	0.516656	-1.21972	1.058	-0.354945	-0.690575	-0.562974	0.0219822	-0.68698	-0.363966	-0.857593	-0.201059	-0.761528
Max dimerization protein 4, mRNA (cDNA clone MGC:19425 IMAGE:3490469)	1434378_a_at	-0.409403	-1.19942	1.0276	0.581222	-0.925721	-0.34795	1.41493	-0.141256	-0.878772	-0.372993	0.511464	-0.841926	-0.851276	0.0183261	0.175898	-0.266676
cDNA sequence BC043118	1434410_at	-0.214153	-0.726788	1.46627	-0.525329	0.116858	0.396263	-1.41795	0.904834	-0.616538	-0.458019	-0.161924	-0.46231	0.411991	0.407113	0.415117	0.219491
ring finger and FYVE like domain containing protein	1434432_at	0.0260478	-1.4191	0.783656	0.609396	0.966714	-1.39716	0.113293	0.317149	-0.696115	-0.591163	0.442761	-0.967489	-0.0688247	-0.893558	0.0633366	-0.892431
gb:AV113524 /DB_XREF=gi:16382126 /DB_XREF=AV113524 /CLONE=2610021O03 /FEA=EST /CNT=55 /TID=Mm.200869.1 /TIER=Stack /STK=32 /UG=Mm.200869 /LL=98851 /UG_GENE=AI047775 /UG_TITLE=expressed sequence AI047775	1434444_s_at	-0.254967	-1.29635	0.935627	0.615689	0.581116	-1.29943	-0.239097	0.957407	-0.821564	-0.454051	0.501734	-0.9003	-0.20287	-0.581493	0.484414	-0.880175
Rap guanine nucleotide exchange factor (GEF) 6	1434509_at	0.150895	-1.45673	0.617047	0.688786	0.547041	-1.48337	0.292095	0.644235	-0.620914	-0.622347	0.458488	-0.990511	-0.367066	-0.748411	0.34341	-0.986722
3'-phosphoadenosine 5'-phosphosulfate synthase 2	1434510_at	-0.0467209	-1.38577	0.555867	0.876624	0.292796	-1.34916	0.0104637	1.0459	-0.695199	-0.487247	0.598273	-0.963063	-0.419178	-0.511501	0.603985	-0.931513
phosphorylase kinase beta	1434511_at	0.106983	-1.20908	1.22905	-0.126952	0.450369	-1.42399	0.871154	0.102471	-0.613595	-0.689734	0.0156128	-0.786195	-0.467336	-0.830759	0.0746774	-0.923636
sterol-C5-desaturase (fungal ERG3, delta-5-desaturase) homolog (S. cerevisae)	1434520_at	0.754798	-1.32959	-0.211249	0.786037	0.114459	-1.34714	0.162257	1.07042	-0.120451	-0.685044	0.355361	-0.882712	-0.538449	-0.458808	0.659038	-0.940031
dynein, axonemal, heavy chain 1	1434594_at	0.239895	-1.45557	0.813781	0.401896	1.04978	-1.18104	0.562869	-0.431603	-0.593839	-0.717425	0.285654	-0.97036	0.0170351	-0.992653	-0.371417	-0.70636
v-erb-b2 erythroblastic leukemia viral oncogene homolog 3 (avian)	1434606_at	0.376401	-1.41943	0.908545	0.134484	-0.428051	0.974348	0.653727	-1.20002	-0.512059	-0.801403	0.108724	-0.925863	0.098362	0.31134	-0.619876	0.685748
rhophilin, Rho GTPase binding protein 2	1434628_a_at	-0.632592	-0.962228	1.24586	0.348957	0.708152	0.593911	-1.45667	0.154606	-0.929825	-0.251676	0.420412	-0.683858	0.839081	0.168651	-0.13925	0.417863
cerebral cavernous malformation 2 homolog (human)	1434648_a_at	-0.518753	-1.05601	1.22085	0.353915	-0.361006	-1.23394	0.603652	0.991295	-0.902576	-0.328273	0.404428	-0.740552	-0.814227	-0.298923	0.719817	-0.883989
CBP-interacting protein 3 (CIP3 gene)	1434686_at	-0.246304	-0.873136	1.44017	-0.320733	0.469348	-1.21903	1.08641	-0.336726	-0.695064	-0.474034	-0.033084	-0.571224	-0.394089	-0.840557	-0.180275	-0.764309
RIKEN cDNA 6030408C04 gene	1434699_at	-0.309202	-1.28038	0.76619	0.823392	0.162615	-1.38735	0.998915	0.225817	-0.824766	-0.379053	0.622943	-0.903306	-0.630966	-0.707014	0.204811	-0.919766
expressed sequence AW215868	1434701_at	-0.749048	0.0594472	-0.703441	1.39304	-0.397269	1.49613	-0.546878	-0.551986	-0.31458	0.576244	0.908536	-0.0701227	0.489099	0.74042	-0.3313	0.997479
hepatic leukemia factor	1434736_at	1.22641	-0.634126	-0.973785	0.3815	0.394205	0.9254	-1.40732	0.087713	0.54289	-0.545583	-0.0324206	-0.37973	0.797905	0.404314	-0.12981	0.625099
cDNA sequence BC067068	1434749_at	-0.0734651	-1.36595	0.504289	0.935129	0.397683	-1.49454	0.606083	0.490775	-0.695521	-0.455218	0.633765	-0.95435	-0.495428	-0.755276	0.298707	-0.993184
solute carrier family 2 (facilitated glucose transporter), member 1	1434773_a_at	-0.362604	1.38517	-0.0492206	-0.973345	-0.627022	1.36743	0.110886	-0.85129	0.399779	0.566506	-0.552304	0.948102	0.221905	0.655633	-0.423523	0.917261
WD repeat domain 78	1434793_at	-0.706497	-0.942492	1.18016	0.468833	0.881316	-1.29672	0.684941	-0.269534	-0.955305	-0.192063	0.499527	-0.680697	-0.143975	-0.968811	-0.235481	-0.799339
metaxin 3	1434806_at	-0.036012	-1.2588	1.184	0.110817	0.934878	-1.40668	0.369968	0.101836	-0.711045	-0.618727	0.179626	-0.838405	-0.122531	-0.945227	-0.042066	-0.888906
metaxin 3	1434807_s_at	0.523234	-1.49206	0.360541	0.608281	0.818467	-1.44686	0.174089	0.454306	-0.392773	-0.756029	0.330828	-0.991704	-0.182229	-0.846818	0.175417	-0.939584
Adult male thymus cDNA, RIKEN full-length enriched library, clone:5830431N23 product:unclassifiable, full insert sequence	1434829_at	-0.52274	-1.14763	0.920711	0.749657	-1.22753	1.03249	0.549249	-0.354215	-0.90777	-0.274274	0.622727	-0.822058	-0.318886	0.760444	0.0114974	0.64117
UPF3 regulator of nonsense transcripts homolog B (yeast)	1434842_s_at	0.0499633	-1.42942	0.652303	0.727156	0.872463	-1.39406	-0.0214789	0.543079	-0.670876	-0.572656	0.500255	-0.979357	-0.10464	-0.810446	0.204817	-0.906818
RIKEN cDNA 1700065A05 gene	1434846_at	-0.689396	-0.981938	1.12189	0.54944	0.705268	-1.46288	0.573228	0.184381	-0.955522	-0.196458	0.541603	-0.710157	-0.302533	-0.895059	0.0610177	-0.941372
carnitine palmitoyltransferase 1a, liver	1434866_x_at	0.244597	-1.47642	0.587043	0.644779	1.03449	-1.32121	0.410875	-0.124164	-0.572414	-0.667663	0.414776	-0.996688	-0.0337793	-0.98356	-0.192772	-0.815799
ATPase, Na+/K+ transporting, alpha 2 polypeptide, mRNA (cDNA clone MGC:36347 IMAGE:4955003)	1434893_at	-0.273029	0.576944	0.976406	-1.28032	-0.836314	1.27528	-0.757017	0.318047	-0.025105	0.0443084	-0.663544	0.435127	0.169142	0.958531	0.25237	0.784795
RIKEN cDNA A830080D01 gene	1434910_at	-0.350299	-1.23529	1.00992	0.575674	-0.108316	-1.36501	0.877472	0.595859	-0.858495	-0.408148	0.497727	-0.862473	-0.760685	-0.532217	0.462625	-0.937532
AP2 associated kinase 1	1434935_at	0.111718	-1.44695	0.632763	0.70247	0.654373	-1.45105	0.671194	0.125484	-0.640912	-0.603795	0.474134	-0.98666	-0.338393	-0.890932	0.0408966	-0.932908
RIKEN cDNA 4930415J21 gene	1435025_at	0.499573	-1.4849	0.319387	0.665944	0.674477	-1.40723	-0.0185336	0.751289	-0.398104	-0.731601	0.366275	-0.991157	-0.223447	-0.713914	0.362976	-0.935987
Transcribed locus	1435047_at	-0.306867	-1.26344	0.98088	0.589427	1.32026	-0.625112	0.211243	-0.906386	-0.842402	-0.430373	0.497216	-0.879689	0.455035	-0.892598	-0.736171	-0.301431
gb:BE956710 /DB_XREF=gi:10601528 /DB_XREF=UI-M-BG2-bbn-d-11-0-UI.s1 /CLONE=UI-M-BG2-bbn-d-11-0-UI /FEA=EST /CNT=22 /TID=Mm.93670.1 /TIER=Stack /STK=20 /UG=Mm.93670 /UG_TITLE=ESTs	1435119_at	-0.696566	1.37533	0.103834	-0.782603	-0.240792	1.47376	-0.546024	-0.686948	0.186595	0.694941	-0.371439	0.915523	0.568404	0.654577	-0.437728	0.99734
arylacetamide deacetylase-like 1	1435135_at	0.343258	1.24336	-0.59638	-0.990236	-0.00285146	1.36701	-0.998938	-0.365224	0.807309	0.308618	-0.715891	0.889295	0.713132	0.620264	-0.31455	0.921363
cDNA sequence BC046331	1435156_at	-0.85497	-0.817452	0.518168	1.15425	-0.0138915	1.26523	-1.18069	-0.0706472	-0.904556	0.0853726	0.88582	-0.641405	0.685007	0.645004	-0.147139	0.838132
RIKEN cDNA 5430400N05 gene	1435168_at	-0.297801	-1.16359	1.22544	0.23595	-1.03281	0.148268	1.31408	-0.429544	-0.823937	-0.470613	0.299315	-0.794728	-0.684876	0.230837	0.00455948	0.0708822
13 days embryo stomach cDNA, RIKEN full-length enriched library, clone:D530019O13 product:hypothetical protein, full insert sequence	1435171_at	0.495621	-1.4505	0.165585	0.789296	0.528714	-1.40179	0.00391548	0.869159	-0.366602	-0.681265	0.429333	-0.975138	-0.306841	-0.64397	0.459344	-0.945604
elastin microfibril interfacer 2	1435264_at	0.842482	-0.862122	-0.869605	0.889245	1.09619	-1.24481	-0.27048	0.419106	0.212709	-0.437445	0.347339	-0.5754	0.117938	-0.82116	0.0729136	-0.791034
TBC1 domain family, member 4	1435292_at	-1.34784	0.0639716	1.06328	0.22059	1.48091	-0.678859	-0.290551	-0.5115	-0.870064	0.43258	0.430399	-0.0341342	0.584711	-0.860989	-0.56074	-0.34999
dedicator of cytokinesis 10	1435343_at	0.133361	-1.43083	0.864636	0.432833	0.685641	-1.45824	0.157187	0.61541	-0.650013	-0.669537	0.325049	-0.960776	-0.260722	-0.777929	0.293071	-0.961958
DNA segment, Chr 4, Wayne State University 53, expressed	1435357_at	-0.122265	-1.34982	0.935424	0.536665	-0.449275	-0.943194	1.38145	0.0110148	-0.769146	-0.535817	0.433287	-0.925058	-0.833804	-0.37444	0.196637	-0.644689
gb:BM236842 /DB_XREF=gi:17872112 /DB_XREF=K0442A11-3 /CLONE=K0442A11 /FEA=EST /CNT=20 /TID=Mm.89914.1 /TIER=Stack /STK=17 /UG=Mm.89914 /UG_TITLE=ESTs	1435391_at	0.178874	-1.4031	0.25859	0.965634	0.547797	-1.49095	0.344671	0.598484	-0.537822	-0.531046	0.593387	-0.968354	-0.376363	-0.7642	0.319728	-0.989279
activating transcription factor 6	1435444_at	-0.801286	-0.871533	0.520807	1.15201	1.27259	-0.506981	-1.02717	0.261556	-0.897745	0.0429495	0.876743	-0.674403	0.630822	-0.521599	-0.118128	-0.287275
cDNA sequence BC006779	1435454_a_at	-0.96676	-0.0832073	1.3931	-0.343129	0.434505	-1.44572	0.829497	0.181722	-0.757251	0.115374	0.0552657	-0.0832768	-0.480681	-0.817873	0.122268	-0.942915
myosin ID	1435463_s_at	-0.0597906	-1.3904	0.801575	0.648613	0.537185	-1.49937	0.49551	0.466677	-0.734752	-0.544371	0.481273	-0.954734	-0.404536	-0.799438	0.253331	-0.988403
lectin, mannose-binding 2-like	1435475_at	-0.788201	-0.821647	1.25649	0.353355	-0.937503	0.682707	1.0281	-0.773307	-0.958819	-0.137674	0.447061	-0.598777	-0.363981	0.39763	-0.247498	0.44631
expressed sequence BF642829	1435484_at	-0.554916	-0.930683	1.3438	0.141801	-0.150018	0.977259	0.502976	-1.33022	-0.883924	-0.307737	0.289688	-0.648395	0.276415	0.208945	-0.75486	0.707881
RIKEN cDNA 1500041O16 gene	1435527_at	1.42043	-0.0344764	-0.794839	-0.591116	1.07783	0.570013	-1.1029	-0.544948	0.891287	-0.53	-0.646081	0.0766067	0.995887	-0.115974	-0.594495	0.456697
ubiquitin specific peptidase 3	1435531_at	-0.577314	-0.89538	1.36108	0.111612	1.28095	-1.06155	-0.432343	0.212942	-0.883499	-0.29132	0.275887	-0.62458	0.322393	-0.825152	-0.0962344	-0.650343
regulatory solute carrier protein, family 1, member 1	1435536_at	-0.0486411	-1.39415	0.640239	0.802549	0.668086	-1.4759	0.560599	0.247213	-0.71026	-0.509979	0.560326	-0.964782	-0.3278	-0.876387	0.104205	-0.955062
PDZ domain containing 3	1435553_at	-0.852277	-0.0289674	1.41131	-0.53007	-0.0330003	1.36889	-1.00909	-0.326793	-0.67079	0.0669182	-0.0755281	-0.0321309	0.69802	0.638696	-0.287258	0.919126
transmembrane and coiled coil domains 3	1435554_at	0.0371212	-1.4256	0.728488	0.659992	0.443045	-1.45581	0.213579	0.799189	-0.685867	-0.584492	0.467459	-0.973914	-0.404723	-0.668133	0.4475	-0.981691
disabled homolog 1 (Drosophila)	1435577_at	0.486938	-1.10089	1.13234	-0.518393	1.46384	-0.286716	-0.791255	-0.385865	-0.338507	-0.829699	-0.291024	-0.675917	0.806263	-0.620273	-0.525342	-0.0986048
disabled homolog 1 (Drosophila)	1435578_s_at	0.198984	-1.46168	0.515843	0.746856	0.841591	-0.912587	-0.817845	0.888841	-0.583278	-0.622389	0.478223	-0.99453	0.183992	-0.463624	0.351847	-0.608729
CDNA, clone:Y1G0111C17, strand:plus, reference:ENSEMBL:Mouse-Transcript-ENST:ENSMUST00000048820, based on BLAT search	1435588_at	-0.699025	-0.65995	1.43857	-0.0795991	0.690884	-1.47538	0.530481	0.254015	-0.860282	-0.186302	0.182633	-0.464963	-0.310903	-0.880189	0.102349	-0.953983
expressed sequence AI842788	1435589_at	-0.738308	0.0233782	-0.691056	1.40599	0.142483	1.26594	-1.14312	-0.265302	-0.325611	0.558005	0.916056	-0.0940951	0.769757	0.556022	-0.287156	0.856367
RIKEN cDNA D430047L21 gene	1435590_at	-0.311227	-1.27969	0.797421	0.7935	0.697349	-1.43101	0.053166	0.680499	-0.829448	-0.385789	0.607562	-0.901376	-0.229513	-0.750151	0.322265	-0.946856
expressed sequence AI426330	1435591_at	-0.649776	-1.05805	0.855511	0.85231	-0.262178	-1.07724	1.3307	0.00871686	-0.933301	-0.169117	0.699092	-0.774441	-0.779129	-0.492513	0.163049	-0.724052
paraneoplastic antigen MA2	1435618_at	0.00425513	-1.413	0.778937	0.62981	0.758365	-1.46889	0.269173	0.441352	-0.705305	-0.577242	0.458172	-0.965587	-0.237648	-0.846297	0.184787	-0.956327
nexilin	1435649_at	0.0498524	-1.3383	1.07805	0.210406	0.149792	-1.457	0.641229	0.665981	-0.683621	-0.656673	0.219014	-0.892002	-0.624624	-0.628014	0.446721	-0.989544
ribosomal protein L12 /// similar to 60S ribosomal protein L12 /// similar to 60S ribosomal protein L12 /// similar to 60S ribosomal protein L12	1435655_at	-0.209515	-1.32714	0.852489	0.684162	0.999198	-1.38602	0.139876	0.246948	-0.798835	-0.464238	0.529901	-0.922044	-0.0487595	-0.913893	0.0175363	-0.879824
guanine monphosphate synthetase	1435656_at	-0.773131	-0.900725	1.1452	0.528653	1.44067	-0.586931	-0.098587	-0.755154	-0.970868	-0.138105	0.543208	-0.659481	0.578112	-0.864853	-0.688199	-0.278413
gb:AW049283 /DB_XREF=gi:5909777 /DB_XREF=UI-M-BH1-anb-e-06-0-UI.s1 /CLONE=UI-M-BH1-anb-e-06-0-UI /FEA=EST /CNT=21 /TID=Mm.40632.1 /TIER=Stack /STK=14 /UG=Mm.40632 /LL=106764 /UG_GENE=AW049283 /UG_TITLE=expressed sequence AW049283	1435668_at	0.0820147	-1.35315	1.05649	0.214646	1.07926	-0.904344	0.620378	-0.795294	-0.6691	-0.671519	0.214958	-0.900481	0.146677	-0.948514	-0.595364	-0.503157
Rho-related BTB domain containing 2	1435674_at	-1.11594	-0.388745	1.23789	0.266803	-0.756522	1.46241	-0.494186	-0.211701	-0.95558	0.149353	0.440315	-0.324234	0.26346	0.900907	-0.0632648	0.94004
Rho GTPase activating protein 26	1435694_at	0.288478	-1.47313	0.742305	0.442342	1.20554	-1.14746	0.308843	-0.366918	-0.565023	-0.728645	0.297083	-0.981743	0.151407	-0.998332	-0.377155	-0.680121
similar to hypothetical protein FLJ12895	1435705_at	0.0635375	-1.36348	0.267913	1.03203	1.02723	-1.18573	-0.433715	0.592215	-0.587475	-0.464138	0.652283	-0.951245	0.124275	-0.728751	0.175475	-0.76447
RIKEN cDNA 6720401G13 gene	1435744_at	0.537587	-1.49898	0.449665	0.511727	0.624025	-1.49333	0.471469	0.397837	-0.398519	-0.787868	0.277011	-0.990497	-0.349523	-0.835917	0.19582	-0.976618
RIKEN cDNA 5031439G07 gene	1435745_at	-0.0997107	-1.35821	0.932148	0.525769	0.14544	-1.44772	0.783386	0.518896	-0.759534	-0.548701	0.422931	-0.928933	-0.640499	-0.659509	0.369183	-0.975879
RIKEN cDNA B230112C05 gene	1435783_at	0.382318	-1.33293	-0.0838406	1.03445	0.943786	-1.12567	-0.551554	0.733436	-0.349613	-0.528742	0.57526	-0.915896	0.117224	-0.640256	0.264529	-0.736273
RIKEN cDNA D830012I24 gene	1435822_at	0.43096	-1.45705	0.80015	0.225936	0.859035	-1.32831	0.674828	-0.205549	-0.48401	-0.811618	0.147489	-0.952888	-0.169113	-0.963318	-0.193556	-0.824631
transmembrane protein 10	1435854_at	1.12213	-1.02162	-0.638495	0.537989	0.533505	-1.48134	0.284457	0.663382	0.274515	-0.681173	0.109648	-0.64874	-0.37296	-0.739035	0.356558	-0.987043
very low density lipoprotein receptor	1435893_at	0.32622	-1.48136	0.704054	0.451081	0.67222	-1.48394	0.497007	0.314708	-0.542411	-0.740318	0.29349	-0.985823	-0.321137	-0.864448	0.139617	-0.963723
RIKEN cDNA 9430079B08 gene	1435899_at	-0.915425	0.903228	0.826496	-0.814298	0.175195	1.09745	0.0547327	-1.32737	-0.231151	0.496515	-0.294108	0.595079	0.568603	0.18953	-0.841197	0.802678
eukaryotic translation initiation factor 2C, 3	1435904_at	-0.777915	-0.901524	1.13285	0.546591	-1.00133	-0.71014	0.736428	0.975043	-0.972424	-0.132738	0.553894	-0.661183	-0.968141	0.132943	0.816206	-0.568166
rhomboid, veinlet-like 4 (Drosophila)	1435941_at	-0.0209229	-1.30866	1.11372	0.215867	0.898005	-1.31891	0.637934	-0.217027	-0.715448	-0.621817	0.236029	-0.876124	-0.138327	-0.971259	-0.209702	-0.815948
expressed sequence AI843383	1436045_at	-0.0744172	-1.29689	1.1171	0.254207	-0.60631	-0.950714	0.270393	1.28663	-0.741223	-0.592305	0.267923	-0.872944	-0.790348	-0.0136839	0.90875	-0.724391
Methyltransferase-like 3, mRNA (cDNA clone MGC:18732 IMAGE:3981018)	1436049_at	-0.413423	-1.0087	1.34367	0.0784558	0.376945	0.954603	0.0622825	-1.39383	-0.837146	-0.400542	0.229638	-0.689756	0.620664	0.0468078	-0.911382	0.721589
gb:BG070468 /DB_XREF=gi:12553037 /DB_XREF=H3087F09-3 /CLONE=H3087F09 /FEA=EST /CNT=16 /TID=Mm.25955.1 /TIER=Stack /STK=11 /UG=Mm.25955 /UG_TITLE=ESTs	1436072_at	-0.802604	0.93415	-0.924417	0.792871	0.810217	0.4365	-1.45278	0.206058	0.061028	0.893011	0.525833	0.536245	0.828513	0.0737229	-0.122181	0.31616
Adult male corpora quadrigemina cDNA, RIKEN full-length enriched library, clone:B230209O07 product:unclassifiable, full insert sequence	1436096_at	0.259303	-1.46609	0.769505	0.437279	0.792439	-1.45671	0.453417	0.210851	-0.581919	-0.718839	0.300694	-0.978232	-0.235541	-0.907294	0.0537915	-0.934507
ring finger protein 24	1436101_at	-0.14005	-1.21732	1.21594	0.141434	1.33551	-1.08424	-0.0575788	-0.193694	-0.756229	-0.562833	0.216765	-0.817638	0.297711	-0.954371	-0.322063	-0.641275
growth arrest specific 5	1436222_at	0.110673	-1.44707	0.687485	0.648916	1.1158	-1.31515	0.152127	0.0472244	-0.648265	-0.617225	0.446088	-0.983971	0.0468454	-0.957473	-0.122002	-0.816926
RIKEN cDNA 4732471D19 gene	1436235_x_at	0.295499	-1.45042	0.310971	0.843951	0.499272	-1.35863	-0.0878239	0.947179	-0.498337	-0.616372	0.505655	-0.987577	-0.293662	-0.59412	0.503702	-0.922641
Transcribed locus	1436274_at	1.35938	-1.0263	-0.0193831	-0.313694	1.24416	-0.666226	0.359577	-0.937508	0.331727	-0.960796	-0.396325	-0.595569	0.375712	-0.902578	-0.730905	-0.330582
neuropilin (NRP) and tolloid (TLL)-like 2	1436309_at	-0.188615	-0.994499	1.39015	-0.207041	1.11067	-1.23247	0.407316	-0.285523	-0.708674	-0.523035	0.0241783	-0.654545	0.0484883	-0.997772	-0.304048	-0.74507
RIKEN cDNA 2610312F20 gene	1436379_at	0.610784	-1.49275	0.371355	0.510614	0.429423	-1.49155	0.646858	0.415269	-0.344546	-0.803539	0.258514	-0.982814	-0.481054	-0.781017	0.251007	-0.985708
RIKEN cDNA D430033N04 gene	1436396_at	-0.578207	-1.08344	1.06673	0.594919	0.193729	-0.322775	1.25825	-1.1292	-0.929431	-0.266088	0.548354	-0.774205	-0.183721	-0.50498	-0.613903	-0.14425
cDNA sequence BC025575	1436403_at	0.122216	1.34951	-0.534758	-0.936971	0.192485	1.13339	-0.0307076	-1.29516	0.71989	0.433771	-0.644825	0.945937	0.60449	0.21206	-0.831483	0.825532
Transcribed locus, moderately similar to XP_514120.1 PREDICTED: similar to Rpl23a protein [Pan troglodytes]	1436404_at	0.344763	-0.989627	1.24272	-0.597853	-0.630947	0.915466	-1.07052	0.786006	-0.384777	-0.755745	-0.309262	-0.605124	0.16858	0.837831	0.483182	0.532519
gb:BE946298 /DB_XREF=gi:10524057 /DB_XREF=UI-M-BZ0-axt-c-11-0-UI.s1 /CLONE=UI-M-BZ0-axt-c-11-0-UI /FEA=EST /CNT=13 /TID=Mm.44618.1 /TIER=Stack /STK=9 /UG=Mm.44618 /LL=104582 /UG_GENE=AW049332 /UG_TITLE=expressed sequence AW049332	1436408_at	-0.0675146	1.43393	-0.629592	-0.736821	0.299896	1.18263	-0.287112	-1.19541	0.660051	0.577012	-0.501606	0.981997	0.71841	0.235777	-0.808628	0.857939
cDNA sequence BC026590	1436422_at	-1.01242	-0.705152	0.895761	0.821812	-0.383222	-1.07402	0.163886	1.29335	-0.991817	0.0993618	0.7374	-0.557335	-0.703695	-0.133027	0.870438	-0.795415
RIKEN cDNA 1600020E01 gene	1436424_at	-0.161136	-1.25519	0.263438	1.15288	-0.955348	1.13403	-0.715967	0.537284	-0.667935	-0.319741	0.759739	-0.896923	0.035123	0.971014	0.40909	0.674299
PRP4 pre-mRNA processing factor 4 homolog B (yeast)	1436427_at	-0.0982027	-1.33154	1.02734	0.402408	0.117571	-1.31924	1.11259	0.0890825	-0.758784	-0.566588	0.354989	-0.904763	-0.64103	-0.694855	0.137132	-0.869775
KDEL (Lys-Asp-Glu-Leu) containing 1	1436443_a_at	0.428933	-1.40756	0.0674445	0.91118	-0.571446	-1.11708	0.847743	0.840783	-0.373943	-0.610882	0.505724	-0.956418	-0.913327	-0.222759	0.679707	-0.809035
expressed sequence BB181834	1436493_at	0.0223481	-1.41966	0.76128	0.636027	0.00784536	-1.41673	0.691363	0.71752	-0.695721	-0.583732	0.457764	-0.969437	-0.694144	-0.557772	0.504012	-0.972494
mitochondrial tumor suppressor 1	1436501_at	-0.185257	-1.10582	1.31986	-0.0287807	0.70578	0.765773	-0.0905132	-1.38104	-0.746386	-0.536535	0.12755	-0.737247	0.74481	-0.13206	-0.965699	0.612077
RIKEN cDNA 2410014A08 gene	1436509_at	1.32215	-1.05208	0.0979543	-0.368021	0.49348	-0.242065	1.02891	-1.28032	0.284979	-0.978585	-0.413909	-0.611511	0.0500403	-0.577681	-0.772051	-0.068622
gb:AI844814 /DB_XREF=gi:5488760 /DB_XREF=UI-M-AH1-agx-f-12-0-UI.s1 /CLONE=UI-M-AH1-agx-f-12-0-UI /FEA=EST /CNT=8 /TID=Mm.200820.1 /TIER=Stack /STK=8 /UG=Mm.200820 /LL=100745 /UG_GENE=AI844814 /UG_TITLE=expressed sequence AI844814	1436678_at	-0.470078	-1.1635	1.03009	0.603488	0.112358	-1.17119	-0.196916	1.25575	-0.898063	-0.33316	0.534406	-0.822307	-0.419396	-0.319394	0.741764	-0.833768
tyrosine 3-monooxygenase/tryptophan 5-monooxygenase activation protein, beta polypeptide	1436783_x_at	1.14079	0.536486	-0.884156	-0.793122	-0.41214	1.46362	-0.785681	-0.265803	0.990407	-0.212646	-0.737592	0.450665	0.495804	0.800108	-0.17361	0.960233
RIKEN cDNA 9630058J23 gene	1436795_at	-0.0296454	-1.29682	1.131	0.195463	0.871321	0.260098	0.309817	-1.44124	-0.717402	-0.618619	0.226255	-0.867653	0.570902	-0.453085	-0.991559	0.289441
surfeit gene 4	1436797_a_at	0.196824	-1.27607	1.15221	-0.0729581	0.721964	0.268868	0.483257	-1.47409	-0.58205	-0.733776	0.0288406	-0.82894	0.468403	-0.418858	-0.9743	0.289787
RIKEN cDNA B430110G05 gene	1436909_at	0.575389	0.902608	-1.35625	-0.12175	-0.107011	1.4391	-0.789129	-0.542962	0.884942	0.292997	-0.281434	0.629792	0.65935	0.639108	-0.390243	0.973303
ATPase, Cu++ transporting, alpha polypeptide	1436921_at	-0.0707376	-1.34923	0.998444	0.421525	0.526059	-1.49725	0.415316	0.55588	-0.747269	-0.577932	0.360163	-0.916126	-0.400128	-0.772797	0.302926	-0.992239
regulatory factor X, 4 (influences HLA class II expression)	1436931_at	-0.587393	-1.08246	1.04591	0.623948	-0.119118	-0.608949	1.448	-0.71993	-0.931689	-0.255852	0.565788	-0.775533	-0.50912	-0.470326	-0.297841	-0.369717
RIKEN cDNA 6430550H21 gene	1436948_a_at	-0.390884	-1.05541	1.30942	0.136881	1.40243	-0.647956	0.0281799	-0.782655	-0.840356	-0.415755	0.259351	-0.722583	0.51436	-0.893926	-0.688213	-0.319079
Rap guanine nucleotide exchange factor (GEF) 3	1437012_x_at	0.144365	-1.42279	0.37687	0.901554	-0.0950373	-1.04872	-0.214591	1.35835	-0.580498	-0.548836	0.569459	-0.979632	-0.482257	-0.176653	0.83421	-0.768299
phospholipase C, delta 4	1437030_at	0.420517	-1.34971	0.998335	-0.0691437	0.232547	-1.25396	1.16334	-0.141927	-0.467728	-0.828125	-0.015591	-0.866999	-0.553492	-0.7489	-0.0180574	-0.808997
RIKEN cDNA A930017M01 gene	1437076_at	1.05928	-1.33	-0.0548981	0.325615	1.08825	-1.12221	-0.510168	0.544126	0.0335951	-0.879961	0.0398637	-0.844104	0.195915	-0.723416	0.129914	-0.717081
RAB6B, member RAS oncogene family	1437107_at	1.09347	0.345139	-1.28956	-0.14905	0.954453	0.746056	-0.642224	-1.05829	0.930222	-0.136388	-0.368854	0.288171	0.945468	-0.12348	-0.852299	0.594005
Heterogeneous nuclear ribonucleoprotein methyltransferase-like 1 (S. cerevisiae) (Hrmt1l1), mRNA	1437234_x_at	-0.0801019	-1.38546	0.741063	0.724501	-0.875884	-0.150233	1.43061	-0.404492	-0.736766	-0.517312	0.525757	-0.95645	-0.739144	0.0416876	0.00728029	-0.119918
fos-like antigen 2	1437247_at	-0.686426	-0.57436	1.46829	-0.207503	-0.209437	1.05521	0.438799	-1.28457	-0.819661	-0.177456	0.104394	-0.401129	0.284221	0.276317	-0.723616	0.754072
RIKEN cDNA A930034L06 gene	1437311_at	-0.0300572	1.40509	-0.886834	-0.488201	-0.281054	1.44077	-0.873722	-0.285996	0.700404	0.615732	-0.376502	0.951667	0.571334	0.74969	-0.213316	0.95251
Protein tyrosine phosphatase-like (proline instead of catalytic arginine), member b, mRNA (cDNA clone MGC:6798 IMAGE:2647850)	1437329_at	-0.392745	-1.02378	1.33848	0.0780473	0.223007	-1.41956	0.929367	0.267188	-0.83127	-0.41377	0.225868	-0.698695	-0.602014	-0.728647	0.21524	-0.940308
CXXC finger 4	1437351_at	0.911875	-1.26606	-0.324326	0.678513	0.993521	-1.08296	-0.601848	0.691292	0.0103749	-0.719289	0.255614	-0.827576	0.170211	-0.641385	0.226646	-0.703479
gb:BG070683 /DB_XREF=gi:12553252 /DB_XREF=H3090A03-3 /CLONE=H3090A03 /FEA=EST /CNT=20 /TID=Mm.11171.1 /TIER=Stack /STK=18 /UG=Mm.11171 /UG_TITLE=ESTs	1437418_at	-1.42012	0.927021	0.21239	0.280704	-0.289778	0.0470507	1.32227	-1.07954	-0.432981	0.91611	0.402161	0.52886	-0.306635	-0.176508	-0.50609	0.0740046
CD24a antigen	1437502_x_at	-0.948896	-0.771418	0.748868	0.971446	0.00241269	-1.39609	0.896542	0.497134	-0.96636	0.0867419	0.807351	-0.605903	-0.713434	-0.601729	0.386972	-0.947523
pericentrin 1	1437520_a_at	-1.42559	0.2507	0.915069	0.259816	0.0603598	-1.26052	1.18628	0.013884	-0.815259	0.559679	0.452871	0.0833107	-0.657193	-0.668829	0.105701	-0.829805
neurotrophic tyrosine kinase, receptor, type 2	1437560_at	0.581323	0.399694	-1.49577	0.514756	0.455431	1.19387	-0.884474	-0.764828	0.687493	0.191381	0.0985302	0.264612	0.88504	0.311649	-0.618923	0.850146
RAB21, member RAS oncogene family	1437742_at	1.12592	-1.23656	0.369252	-0.258619	1.48841	-0.408651	-0.671634	-0.40812	0.0600629	-0.996936	-0.293077	-0.748454	0.752759	-0.695746	-0.532029	-0.176732
PREDICTED: Mus musculus similar to hypothetical protein FLJ39502 (LOC546765), mRNA	1437967_at	-0.0841531	-0.549314	-0.799181	1.43265	0.704202	-1.33116	-0.203997	0.830958	-0.188028	0.0997858	0.826261	-0.442071	-0.150834	-0.661553	0.391238	-0.888549
HLA-B-associated transcript 1A	1437984_x_at	0.371086	-1.48941	0.462663	0.655662	0.78445	-1.41509	0.0125701	0.618067	-0.490777	-0.703862	0.391703	-0.999762	-0.16804	-0.779913	0.267195	-0.928872
quininoid dihydropteridine reductase	1437993_x_at	-0.470285	-1.13807	1.11259	0.495757	0.148207	-1.43306	0.419986	0.864865	-0.897267	-0.347272	0.475242	-0.799853	-0.588043	-0.564505	0.550075	-0.984292
protein phosphatase 1 (formerly 2C)-like	1438012_at	0.554915	1.06752	-1.15497	-0.467459	0.908178	0.810429	-1.00355	-0.715058	0.92008	0.296162	-0.474042	0.755863	0.991284	0.00921825	-0.665674	0.61619
RAS, guanyl releasing protein 3	1438030_at	-0.797822	-0.864948	1.17266	0.490105	0.374075	0.748464	0.352465	-1.475	-0.972789	-0.122985	0.525489	-0.635023	0.494149	-0.0805659	-0.935179	0.589671
FERM domain containing 4B	1438169_a_at	-0.457337	-1.19323	0.775954	0.874611	-0.980963	0.215679	-0.538869	1.30415	-0.87255	-0.282884	0.677342	-0.855597	-0.399105	0.694081	0.902569	0.0265378
RGM domain family, member A	1438241_at	-0.785763	1.43722	-0.0968574	-0.554603	-0.32015	1.48732	-0.629629	-0.537541	0.187212	0.807939	-0.235319	0.940076	0.539333	0.719873	-0.341159	0.994606
farnesyl diphosphate farnesyl transferase 1	1438322_x_at	0.0747082	-1.27064	1.17449	0.0214358	0.773944	-1.3414	0.75312	-0.185666	-0.651963	-0.675832	0.107195	-0.836192	-0.232829	-0.943417	-0.161706	-0.838401
glutamic pyruvate transaminase (alanine aminotransferase) 2	1438385_s_at	-1.21922	-0.342446	1.07819	0.483477	-1.15802	-0.242594	0.143855	1.25676	-0.974757	0.254927	0.575181	-0.31005	-0.782159	0.488228	0.960457	-0.281941
methionine adenosyltransferase II, alpha	1438386_x_at	-1.26663	-0.26655	0.493372	1.0398	0.338271	-1.46633	0.341304	0.786749	-0.897209	0.448162	0.873676	-0.29154	-0.484589	-0.650108	0.466703	-0.993006
methionine adenosyltransferase II, alpha	1438630_x_at	-0.664405	-1.01545	1.08124	0.598622	0.548961	-1.49099	0.597245	0.344788	-0.950833	-0.207769	0.564669	-0.733669	-0.406666	-0.829095	0.185367	-0.975887
zinc finger, MYM-type 6	1438685_at	0.692066	-1.48112	0.304963	0.484087	1.297	-0.936556	-0.61363	0.253183	-0.285084	-0.824915	0.224184	-0.969831	0.407909	-0.753844	-0.0899433	-0.569191
RIKEN cDNA B230206F22 gene	1438838_at	-0.422724	-1.17187	1.0945	0.500092	0.414409	-1.36812	0.977722	-0.0240112	-0.882616	-0.375894	0.469279	-0.820108	-0.476658	-0.824678	0.0113569	-0.881821
methionine adenosyltransferase II, alpha	1438976_x_at	-1.22412	-0.0334742	0.0331289	1.22446	0.324168	-1.47802	0.427455	0.726398	-0.715615	0.605829	0.940366	-0.14539	-0.508244	-0.667976	0.439194	-0.998223
RIKEN cDNA 5330420D20 gene	1439096_at	0.698697	-1.47234	0.237183	0.536458	0.552504	-1.48546	0.303745	0.629206	-0.2692	-0.808698	0.249508	-0.966478	-0.366286	-0.754713	0.334358	-0.987044
myeloid/lymphoid or mixed-lineage leukemia 5	1439108_at	1.36504	-1.00691	-0.350334	-0.00780414	0.516357	0.873345	-1.40373	0.0140249	0.383908	-0.874264	-0.237727	-0.598608	0.844465	0.327331	-0.193062	0.600489
retinoblastoma binding protein 7	1439131_at	-0.533778	-1.12148	1.03671	0.618543	-1.09938	-0.540772	0.542691	1.09746	-0.916937	-0.29121	0.553708	-0.798422	-0.926843	0.277338	0.889012	-0.467537
PREDICTED: zinc finger and BTB domain containing 16 [Mus musculus], mRNA sequence	1439163_at	-0.338116	1.48054	-0.427835	-0.714589	-0.03282	1.42383	-0.741096	-0.649919	0.501439	0.675846	-0.429871	0.998594	0.689096	0.58504	-0.462997	0.972424
cDNA sequence AK220484	1439341_at	0.236038	-1.00485	-0.52086	1.28968	0.440517	-0.748368	-0.894527	1.20238	-0.237199	-0.255543	0.715506	-0.719827	0.0361633	-0.19613	0.597966	-0.536121
methionine adenosyltransferase II, alpha	1439386_x_at	-0.835333	-0.885302	0.722174	0.998461	0.433978	-1.49724	0.579987	0.483274	-0.947772	0.00535384	0.804887	-0.677038	-0.472732	-0.767831	0.286379	-0.992826
G protein-coupled receptor 83	1439569_at	-0.617477	-1.01995	1.16355	0.473877	1.11656	-0.809473	-0.878423	0.571337	-0.936147	-0.253813	0.488014	-0.727813	0.39267	-0.56069	0.109632	-0.510739
10 days neonate skin cDNA, RIKEN full-length enriched library, clone:4732466D14 product:hypothetical protein, full insert sequence	1439610_at	0.0335359	-1.38887	0.952847	0.402488	0.914454	-1.38273	-0.0324991	0.500775	-0.699483	-0.629981	0.328925	-0.936278	-0.0744683	-0.825996	0.17149	-0.895093
resistance to inhibitors of cholinesterase 8 homolog B (C. elegans)	1439724_at	0.270754	-1.47758	0.690707	0.516117	0.491437	-1.35231	-0.0983347	0.959208	-0.570723	-0.707676	0.340675	-0.98942	-0.294099	-0.585771	0.511353	-0.919481
RIKEN cDNA A430088C08 gene	1439840_at	0.851075	-1.41063	0.533994	0.0255575	-0.158759	-0.982425	1.39475	-0.25357	-0.192058	-0.945368	-0.062163	-0.891516	-0.687005	-0.536185	-0.00857085	-0.642691
Myocyte enhancer factor 2C, mRNA (cDNA clone MGC:46981 IMAGE:4500786)	1439946_at	0.671198	0.989807	-1.13897	-0.522034	0.362228	1.17436	-0.375162	-1.16143	0.950662	0.212168	-0.523508	0.713033	0.761109	0.224252	-0.804703	0.853686
Adult male corpora quadrigemina cDNA, RIKEN full-length enriched library, clone:B230215D24 product:unclassifiable, full insert sequence	1439968_x_at	-0.630271	-0.974951	1.22914	0.376077	-0.51427	1.37728	0.0513166	-0.914326	-0.931968	-0.251995	0.435333	-0.693573	0.297678	0.616023	-0.48445	0.932501
RIKEN cDNA 6330439K17 gene	1439971_at	0.210281	-1.41792	0.275108	0.932528	1.08324	-1.29329	-0.151811	0.36186	-0.528383	-0.555191	0.569768	-0.974882	0.0750192	-0.857703	0.0500597	-0.820636
Adult male hippocampus cDNA, RIKEN full-length enriched library, clone:C630001C05 product:unclassifiable, full insert sequence	1440056_at	0.561733	-1.49823	0.443313	0.493185	1.07677	-1.2444	0.456633	-0.288996	-0.383668	-0.798345	0.26142	-0.987868	0.0179647	-0.996247	-0.296778	-0.754395
Adult male corpora quadrigemina cDNA, RIKEN full-length enriched library, clone:B230378A03 product:hypothetical protein, full insert sequence	1440545_at	-0.314869	-1.18327	1.18411	0.314028	1.3475	-1.04579	-0.300953	-0.000759292	-0.83712	-0.456652	0.346388	-0.812651	0.351019	-0.88827	-0.226369	-0.625484
serine active site containing 1	1440936_at	0.386898	-1.49408	0.503005	0.604175	0.502062	-1.49213	0.620242	0.369828	-0.488739	-0.723424	0.361159	-0.99937	-0.436682	-0.811377	0.209822	-0.98021
solute carrier family 8 (sodium/calcium exchanger), member 3	1440962_at	0.705722	-1.48127	0.328422	0.44713	0.673711	-1.39932	-0.0401621	0.765771	-0.280251	-0.837881	0.201427	-0.967333	-0.217804	-0.705909	0.370105	-0.931564
nitric oxide synthase trafficker	1441075_at	-0.289639	1.3452	-0.00364857	-1.05192	1.34498	-0.813611	0.174713	-0.70608	0.418425	0.507102	-0.607557	0.929366	0.391908	-0.946151	-0.619314	-0.435208
12 days embryo eyeball cDNA, RIKEN full-length enriched library, clone:D230035N06 product:unclassifiable, full insert sequence	1441108_at	-0.275771	-1.14762	1.25662	0.166766	0.551728	-1.14605	1.07355	-0.479224	-0.808294	-0.485508	0.256099	-0.779486	-0.313979	-0.85976	-0.281644	-0.704677
Septin 11, mRNA (cDNA clone MGC:28420 IMAGE:4037515)	1441129_at	0.818247	0.647712	-1.37967	-0.0862873	-0.12356	1.43236	-0.458718	-0.850086	0.915651	0.10735	-0.29748	0.471351	0.606522	0.561632	-0.548044	0.984239
Transcribed locus	1441430_at	0.763921	-0.726264	-0.990491	0.952834	0.348267	1.21123	-1.09249	-0.467012	0.241656	-0.33045	0.387428	-0.492853	0.857028	0.423783	-0.437662	0.84077
Tetraspanin 5 (Tspan5), mRNA	1441467_at	0.67963	0.96985	-1.16905	-0.480428	0.0861701	1.383	-0.75248	-0.716694	0.950501	0.21021	-0.501732	0.698074	0.740554	0.516473	-0.522849	0.954707
PR domain containing 10	1441764_at	0.0103942	-0.692083	1.41056	-0.728867	1.34785	-0.564131	-0.920044	0.136329	-0.466809	-0.548898	-0.325837	-0.417896	0.635785	-0.602418	-0.197047	-0.314784
gb:AI467657 /DB_XREF=gi:4320994 /DB_XREF=ve44f05.x1 /CLONE=IMAGE:821025 /FEA=EST /CNT=11 /TID=Mm.34106.1 /TIER=ConsEnd /STK=3 /UG=Mm.34106 /LL=102538 /UG_GENE=AI467657 /UG_TITLE=expressed sequence AI467657	1442025_a_at	-0.487594	1.49849	-0.55948	-0.451412	0.800606	0.92758	-0.812557	-0.915629	0.440229	0.790239	-0.25694	0.989396	0.957392	0.0466058	-0.756654	0.698911
gb:AI467657 /DB_XREF=gi:4320994 /DB_XREF=ve44f05.x1 /CLONE=IMAGE:821025 /FEA=EST /CNT=11 /TID=Mm.34106.1 /TIER=ConsEnd /STK=3 /UG=Mm.34106 /LL=102538 /UG_GENE=AI467657 /UG_TITLE=expressed sequence AI467657	1442026_at	0.241543	1.23199	-0.325533	-1.148	-0.180333	1.37954	-0.18408	-1.01512	0.711276	0.288425	-0.774144	0.885215	0.517652	0.506539	-0.617092	0.955339
Transferrin (Trf), mRNA	1442049_at	1.22621	0.286361	-1.12403	-0.388541	-0.864765	1.31055	-0.689415	0.243632	0.960053	-0.261773	-0.521648	0.268367	0.159939	0.96521	0.216631	0.810623
histone 2, H3c1	1442051_at	-0.0685292	-1.04094	1.35981	-0.250336	-0.825004	-0.675207	1.35762	0.142593	-0.656701	-0.58883	-0.0230214	-0.67715	-0.928711	-0.105629	0.331299	-0.492789
expressed sequence AI449212	1442119_at	0.462749	-1.49598	0.4326	0.600633	0.894232	-1.35348	0.592242	-0.132991	-0.437745	-0.744626	0.341475	-0.996797	-0.149858	-0.966926	-0.161301	-0.843374
G protein-coupled receptor 62	1442138_at	1.19721	-1.246	0.10493	-0.0561424	1.17313	-1.26441	0.147823	-0.0565444	0.128952	-0.968467	-0.202117	-0.76193	0.102006	-0.972031	-0.194975	-0.775214
deleted in lymphocytic leukemia, 7	1442180_at	0.20387	-1.34995	1.06259	0.0834918	0.836791	-1.31977	0.711257	-0.228283	-0.599071	-0.734253	0.116464	-0.885606	-0.182539	-0.958987	-0.201063	-0.818859
MAM domain containing 1	1442206_at	-0.641384	1.48135	-0.563933	-0.276038	0.258436	0.986916	-1.39201	0.14666	0.345778	0.865097	-0.126258	0.961464	0.745375	0.485941	-0.0719667	0.656075
hypothetical LOC432607	1442917_at	0.779803	-1.46438	0.261078	0.423495	1.04855	-1.25183	-0.293836	0.497123	-0.222493	-0.853947	0.169863	-0.951377	0.0906296	-0.792832	0.12607	-0.802064
Activated spleen cDNA, RIKEN full-length enriched library, clone:F830206G23 product:unclassifiable, full insert sequence	1442994_at	-0.592181	-1.06588	1.0923	0.565762	1.21962	-0.908916	-0.720209	0.409503	-0.932915	-0.260803	0.534687	-0.761754	0.388881	-0.67995	0.00855229	-0.562899
16 days embryo head cDNA, RIKEN full-length enriched library, clone:C130018E23 product:hypothetical protein, full insert sequence	1443129_at	0.655186	-1.48888	0.360003	0.473686	0.287159	-1.24928	-0.187528	1.14964	-0.316191	-0.82222	0.228123	-0.976177	-0.354845	-0.431596	0.651224	-0.87132
RIKEN cDNA C630002B14 gene	1443558_s_at	0.653907	-0.755285	1.04989	-0.948513	0.833307	0.89204	-0.759112	-0.966236	-0.0835687	-0.801553	-0.588834	-0.417133	0.954064	0.00687668	-0.787977	0.67969
DNA segment, Chr X, ERATO Doi 242, expressed	1443589_at	-0.0370444	1.14186	-1.28877	0.183954	-0.387044	1.45611	-0.816044	-0.253019	0.631612	0.651407	0.00394276	0.742187	0.510558	0.793056	-0.17213	0.955804
ATP-binding cassette, sub-family C (CFTR/MRP), member 4	1443870_at	0.0213533	-1.30047	0.144447	1.13467	0.122741	-1.41947	0.39412	0.902611	-0.569061	-0.39443	0.710896	-0.917084	-0.593487	-0.541333	0.574847	-0.978536
Pellino 1, mRNA (cDNA clone MGC:29041 IMAGE:3600130)	1444017_at	-0.111833	1.30267	-0.0562185	-1.13462	0.0510982	1.34234	-0.361564	-1.03188	0.507686	0.418623	-0.689621	0.914194	0.655066	0.423979	-0.677488	0.94279
RIKEN cDNA 2200002K05 gene (2200002K05Rik), mRNA	1444111_at	0.706148	0.736524	-1.39892	-0.0437534	0.609472	1.07117	-1.02586	-0.654783	0.892661	0.193001	-0.256363	0.522344	0.936912	0.236498	-0.58631	0.770764
Armadillo repeat containing 8, mRNA (cDNA clone MGC:47965 IMAGE:1230321)	1444430_at	0.675117	0.538481	-1.47796	0.264364	0.364759	0.748449	-1.47507	0.361862	0.798859	0.176107	-0.0684525	0.373909	0.712762	0.389364	0.0378861	0.492451
gene model 872, (NCBI)	1444517_at	-0.357008	-1.22766	0.558024	1.02665	0.800955	-1.344	-0.178306	0.721349	-0.803638	-0.287669	0.736991	-0.881514	-0.10445	-0.720772	0.311516	-0.8866
arginine decarboxylase	1444585_at	0.727958	0.217986	-1.46674	0.520797	0.477728	1.16521	-1.00096	-0.641983	0.688696	0.060885	0.0832035	0.151405	0.89959	0.322305	-0.556719	0.825831
GPI7 protein	1444640_at	0.0699542	-1.15166	1.27697	-0.195262	1.10062	-1.11212	0.530999	-0.519497	-0.615672	-0.66777	-0.0168454	-0.746478	0.0797562	-0.992042	-0.436085	-0.653795
Transcribed locus	1445421_at	0.0204724	-1.05395	-0.306286	1.33976	-0.066434	-1.38948	0.677568	0.778349	-0.407513	-0.213512	0.797471	-0.765223	-0.722945	-0.50918	0.551336	-0.961283
Protein-tyrosine phosphatase alpha (Ptpra gene)	1447467_at	-0.837963	0.929939	-0.89121	0.799234	-0.765066	1.03364	-0.943668	0.675094	0.0349999	0.901437	0.537956	0.531432	0.127873	0.905332	0.445792	0.609918
S100 calcium binding protein A16 (S100a16), mRNA	1447676_x_at	0.636227	-1.42941	0.741141	0.0520437	0.875395	-1.43244	0.39399	0.163051	-0.34792	-0.893728	0.00444808	-0.915628	-0.170505	-0.927926	0.00669162	-0.911985
pleckstrin homology domain containing, family H (with MyTH4 domain) member 1	1447807_s_at	0.890558	-1.39255	-0.0151753	0.517172	0.894219	-1.23972	-0.376692	0.722195	-0.0944551	-0.82086	0.186699	-0.903589	0.0181511	-0.689946	0.280533	-0.81334
farnesyltransferase, CAAX box, alpha	1447904_s_at	0.38196	-1.48081	0.719082	0.379769	0.986911	-1.38428	0.322847	0.0745186	-0.512277	-0.772375	0.242536	-0.97903	-0.0774189	-0.953747	-0.0708425	-0.870179
Ras-like without CAAX 2	1448125_at	0.731773	-1.44668	0.598373	0.116533	1.21913	-1.04066	-0.54466	0.366194	-0.283502	-0.910633	0.0174258	-0.925833	0.310002	-0.759516	-0.00244526	-0.647596
malate dehydrogenase 1, NAD (soluble)	1448172_at	0.128265	-1.4499	0.597692	0.723945	0.842065	-1.18947	-0.464946	0.81235	-0.628471	-0.604079	0.481826	-0.988944	0.0210421	-0.62753	0.336056	-0.787426
Kruppel-like factor 15	1448181_at	-0.978987	0.586499	1.09641	-0.703917	-0.83903	1.37699	-0.626207	0.0882452	-0.437662	0.375708	-0.192388	0.377163	0.19564	0.953738	0.122463	0.863899
CD24a antigen	1448182_a_at	0.427262	-1.49646	0.591404	0.477796	-0.381244	-0.937241	1.40323	-0.084744	-0.477618	-0.767111	0.285007	-0.992348	-0.795154	-0.413029	0.129365	-0.632448
uncoupling protein 2 (mitochondrial, proton carrier)	1448188_at	0.468487	1.04621	-1.27639	-0.2383	0.963159	0.725165	-1.09038	-0.597948	0.87651	0.365387	-0.330529	0.725576	0.996283	-0.0194081	-0.60919	0.556385
ankyrin repeat domain 10	1448199_at	-0.434012	-1.14691	1.14159	0.439327	0.0178105	-1.02853	1.35124	-0.340518	-0.883997	-0.375477	0.437607	-0.800974	-0.601109	-0.627295	-0.0922637	-0.660062
FK506 binding protein 5	1448231_at	0.0377583	1.29625	-0.20412	-1.12989	0.157192	1.06795	0.123727	-1.34887	0.608205	0.378402	-0.722007	0.916889	0.537118	0.173268	-0.845656	0.78348
tetraspanin 4	1448276_at	1.40219	-0.909125	-0.453664	-0.0393986	0.966917	-1.09532	0.718839	-0.590432	0.46009	-0.840796	-0.271971	-0.530621	-0.0121142	-0.967312	-0.443383	-0.645395
exosome component 7	1448365_at	-0.210275	-1.32038	0.908393	0.62226	0.0563276	1.25811	-0.132753	-1.18168	-0.80319	-0.476279	0.49676	-0.914359	0.593507	0.340611	-0.750374	0.895334
protection of telomeres 1	1448379_at	0.539886	-0.669362	-0.996416	1.12589	0.3261	-1.33008	-0.0550265	1.05901	0.139466	-0.199714	0.526921	-0.475174	-0.383922	-0.506697	0.601312	-0.918011
gap junction membrane channel protein beta 6	1448397_at	-0.549884	1.39833	-0.861469	0.013023	-0.298097	1.2907	-1.10973	0.117123	0.398361	0.872112	0.0122515	0.895834	0.525519	0.778423	0.0172023	0.831408
SWI/SNF related, matrix associated, actin dependent regulator of chromatin, subfamily d, member 2	1448400_a_at	0.0240269	-1.40617	0.874049	0.508091	0.474871	-1.49951	0.489564	0.535073	-0.702737	-0.609695	0.388541	-0.953714	-0.43935	-0.766237	0.304265	-0.995088
SWI/SNF related, matrix associated, actin dependent regulator of chromatin, subfamily d, member 2	1448401_at	-0.716294	1.37816	-0.760221	0.0983585	1.39409	0.0572727	-0.72712	-0.724243	0.282455	0.925678	0.0986078	0.87003	0.907747	-0.509361	-0.7184	0.142911
cytotoxic T lymphocyte-associated protein 2 alpha	1448471_a_at	-0.110214	-1.15286	-0.02462	1.2877	-0.834638	-0.864916	1.08542	0.614133	-0.559303	-0.245053	0.809774	-0.834042	-0.98305	-0.0820268	0.599768	-0.643304
polyadenylate-binding protein-interacting protein 2	1448493_at	0.552233	-1.49547	0.554531	0.38871	1.11871	0.228288	-0.0453452	-1.30166	-0.40151	-0.821083	0.208206	-0.981	0.741508	-0.497107	-0.97359	0.272976
pleckstrin	1448748_at	0.036905	-1.42109	0.589228	0.794956	0.250341	-1.11378	-0.381926	1.24537	-0.666972	-0.54773	0.538441	-0.978056	-0.29328	-0.327238	0.698435	-0.788703
carbonic anhydrase 2	1448752_at	0.790833	-1.29382	-0.284283	0.78727	-1.27168	0.563238	-0.283995	0.992439	-0.0754846	-0.675262	0.344272	-0.85744	-0.445273	0.869888	0.775669	0.258392
gap junction membrane channel protein beta 1	1448767_s_at	0.772847	-1.30031	0.798895	-0.271436	1.01342	0.652393	-0.550163	-1.11565	-0.221256	-0.943553	-0.210452	-0.806814	0.92718	-0.201911	-0.888227	0.538039
hippocalcin-like 1	1448812_at	1.03816	-1.36453	0.222472	0.103893	-0.288056	1.4572	-0.819247	-0.349897	-0.0273782	-0.949022	-0.0692322	-0.856229	0.56779	0.743769	-0.246898	0.966382
cysteine dioxygenase 1, cytosolic	1448842_at	-1.22931	0.791338	0.838126	-0.400153	0.437556	1.20675	-0.807221	-0.83708	-0.459796	0.623513	0.00919664	0.484337	0.870975	0.304518	-0.654024	0.861592
signal sequence receptor, alpha	1448843_at	0.656609	-1.4885	0.476013	0.355877	1.26542	-0.746821	0.335049	-0.853647	-0.329432	-0.852373	0.165486	-0.969654	0.355901	-0.928651	-0.684418	-0.387173
RIKEN cDNA 0610009E20 gene	1448882_at	0.614501	-1.49493	0.437699	0.442726	0.997076	-0.245124	0.535901	-1.28785	-0.3515	-0.822898	0.221946	-0.980493	0.395884	-0.70938	-0.895142	-0.0460568
phosphatidic acid phosphatase type 2B	1448908_at	0.772158	-0.822165	-0.904127	0.954134	-0.693861	-0.764726	0.0697434	1.38884	0.194209	-0.382201	0.394734	-0.555823	-0.735024	0.131559	0.966904	-0.611224
guanine nucleotide binding protein (G protein), gamma 11	1448942_at	1.33937	-0.893133	-0.616086	0.169852	-0.681298	-0.723051	-0.014391	1.41874	0.451149	-0.763206	-0.147911	-0.534106	-0.699503	0.157693	0.976002	-0.584689
plasma membrane proteolipid	1448945_at	1.34988	-1.06588	-0.168485	-0.115519	0.668646	-1.48202	0.293232	0.520141	0.327439	-0.928558	-0.285792	-0.632583	-0.297374	-0.810248	0.248873	-0.973452
heat shock 70kDa protein 4 like	1449010_at	-0.00114558	-1.2026	1.24578	-0.0420342	0.879609	-1.20254	0.764808	-0.441878	-0.674411	-0.63722	0.0855499	-0.791587	-0.113921	-0.963157	-0.334585	-0.728179
A kinase (PRKA) anchor protein 1	1449019_at	0.530747	-1.39154	0.883963	-0.0231721	1.41001	-0.598013	-0.00314681	-0.808851	-0.409072	-0.866284	-0.0136861	-0.891735	0.544156	-0.876493	-0.70832	-0.284372
hexosaminidase A	1449024_a_at	0.224728	-1.46982	0.706269	0.538819	0.610972	-1.48223	0.593982	0.277279	-0.595475	-0.686135	0.362891	-0.987702	-0.367158	-0.857498	0.134202	-0.96357
acyl-CoA thioesterase 1	1449065_at	0.108476	-1.44663	0.660372	0.677785	0.479686	-1.48353	0.321383	0.682462	-0.646003	-0.609088	0.461828	-0.985306	-0.409078	-0.721618	0.379597	-0.992076
mitochondrial ribosomal protein S25	1449194_at	-0.254841	-1.06981	1.33805	-0.0134066	-0.441464	-0.119105	1.42785	-0.867279	-0.772634	-0.49614	0.148953	-0.717631	-0.477945	-0.170468	-0.343089	-0.0541289
secreted phosphoprotein 1	1449254_at	-0.272144	0.555554	0.993446	-1.27686	-0.189869	1.37118	-0.151311	-1.03	-0.0359574	0.0338166	-0.660011	0.42087	0.504588	0.500825	-0.62195	0.950153
cytoplasmic FMR1 interacting protein 2	1449273_at	1.09969	-1.01908	-0.65223	0.571619	1.24678	0.369549	-0.845044	-0.771283	0.264523	-0.665576	0.132515	-0.649911	0.973629	-0.321075	-0.736253	0.344423
sestrin 3	1449303_at	-0.741418	-0.926476	0.516927	1.15097	0.635715	-0.589827	-1.08288	1.03699	-0.886987	-0.00119245	0.866909	-0.707737	0.239093	-0.205282	0.450106	-0.413393
neuropeptide Y receptor Y5	1449312_at	-0.831175	-0.889524	0.997263	0.723437	0.551752	-1.49605	0.396147	0.548151	-0.98094	-0.0679115	0.658918	-0.665137	-0.382627	-0.780676	0.292643	-0.989803
tissue inhibitor of metalloproteinase 3	1449335_at	0.878549	-0.346933	0.725777	-1.25739	1.25054	0.341598	-0.634837	-0.957305	0.261011	-0.72452	-0.841844	-0.12055	0.937905	-0.383953	-0.832968	0.335955
chromodomain helicase DNA binding protein 1-like	1449415_at	0.321197	-1.48419	0.675696	0.487294	0.441579	-1.40268	0.913925	0.0471798	-0.543024	-0.731297	0.314074	-0.989841	-0.468347	-0.831489	0.0456325	-0.90708
gb:AV348780 /DB_XREF=gi:6389839 /DB_XREF=AV348780 /CLONE=6430711G14 /FEA=EST /CNT=2 /TID=Mm.86760.3 /TIER=ConsEnd /STK=2 /UG=Mm.86760 /UG_TITLE=ESTs	1449601_x_at	-0.109077	-1.37268	0.685902	0.795856	0.285522	-1.46224	0.798132	0.378583	-0.740968	-0.485111	0.569197	-0.953164	-0.568829	-0.738447	0.263111	-0.97134
DNA segment, Chr 16, Wayne State University 65, expressed	1449620_s_at	1.01422	-1.05905	0.673866	-0.629037	0.780778	0.79045	-0.270252	-1.30098	0.0360504	-0.970271	-0.478243	-0.617146	0.820232	-0.117909	-0.943367	0.627749
RIKEN cDNA A730024A03 gene	1449668_s_at	-0.951783	-0.459468	1.37165	0.0395982	0.267319	-1.33795	1.06696	0.00366717	-0.909137	0.0128713	0.287634	-0.351059	-0.558278	-0.764468	0.0581593	-0.870433
gb:AI462015 /DB_XREF=gi:4316045 /DB_XREF=ub69d10.x1 /CLONE=IMAGE:1382995 /FEA=EST /CNT=1 /TID=Mm.203821.1 /TIER=ConsEnd /STK=1 /UG=Mm.203821 /LL=104829 /UG_GENE=AI462015 /UG_TITLE=expressed sequence AI462015	1449731_s_at	-0.956678	1.26711	0.309018	-0.619447	-0.729361	1.01579	0.692006	-0.978434	-0.0335591	0.746272	-0.213867	0.823002	-0.0599456	0.466041	-0.435031	0.686955
plakophilin 2	1449799_s_at	-1.14273	0.800652	-0.534159	0.876239	0.179886	-0.583636	-0.926288	1.33004	-0.238316	0.931229	0.662462	0.427405	-0.036974	-0.0114321	0.712501	-0.446637
mitogen-activated protein kinase kinase kinase 6	1449901_a_at	-0.501863	1.11853	-1.11669	0.500021	1.31693	0.215781	-0.915562	-0.617151	0.335735	0.838018	0.283275	0.687813	0.955586	-0.379844	-0.657675	0.238183
chemokine (C-X3-C) receptor 1	1450020_at	1.31336	0.237778	-0.687383	-0.86375	-1.11012	1.04099	0.618342	-0.549213	0.935122	-0.43024	-0.78913	0.26552	-0.256815	0.685352	-0.120159	0.662689
serum/glucocorticoid regulated kinase 3	1450036_at	-0.702933	-1.01491	0.87235	0.845491	0.977065	-0.657816	-1.04327	0.724022	-0.946941	-0.134838	0.704234	-0.748163	0.399153	-0.407272	0.209845	-0.425386
heparan sulfate 6-O-sulfotransferase 2	1450047_at	0.0872028	-1.24752	1.19779	-0.0374757	1.12018	-1.19805	0.430627	-0.352762	-0.637683	-0.681956	0.0710293	-0.817227	0.0659607	-0.999367	-0.344917	-0.718353
ecotropic viral integration site 2a	1450241_a_at	-0.469553	-1.11895	1.1588	0.429708	0.495483	-1.47219	0.253636	0.723068	-0.894231	-0.354309	0.43845	-0.783724	-0.386866	-0.709391	0.3963	-0.98597
choline kinase alpha	1450264_a_at	-0.335045	-1.14324	1.23315	0.24513	-0.0473593	-0.928233	1.39891	-0.423316	-0.837271	-0.448188	0.311177	-0.783568	-0.600597	-0.579504	-0.129541	-0.592631
solute carrier family 22 (organic cation transporter), member 5	1450395_at	0.815891	-1.44683	0.170628	0.460312	0.81506	-1.45434	0.22953	0.409748	-0.183258	-0.844617	0.179199	-0.940003	-0.194201	-0.861189	0.153342	-0.942334
gap junction membrane channel protein alpha 12	1450483_at	1.22322	0.384781	-0.981277	-0.62672	0.371409	0.381888	0.726186	-1.47948	0.983505	-0.270341	-0.655622	0.345729	0.287994	-0.272092	-0.904148	0.34783
6-pyruvoyl-tetrahydropterin synthase	1450660_at	-0.343597	-1.15631	0.291673	1.20823	0.330754	-1.48848	0.6282	0.529525	-0.732446	-0.20767	0.823409	-0.843339	-0.533622	-0.725217	0.334513	-0.994439
ets variant gene 1	1450684_at	0.0337685	-1.36189	1.0261	0.30202	1.26791	-1.10399	0.201036	-0.364952	-0.696637	-0.641553	0.273357	-0.913169	0.218968	-0.991052	-0.394788	-0.648539
antizyme inhibitor 1	1450714_at	-0.363077	-1.13261	1.23098	0.264711	0.862408	-0.583069	0.829162	-1.1085	-0.848361	-0.430529	0.327222	-0.778931	0.136829	-0.805588	-0.738215	-0.285024
adaptor protein with pleckstrin homology and src	1450718_at	-0.732242	1.10384	0.58112	-0.952714	0.284974	1.09689	-1.30772	-0.0741443	-0.00984675	0.519213	-0.428624	0.743576	0.797811	0.4803	-0.204791	0.741565
down-regulated by Ctnnb1, a	1450724_at	0.433734	-1.44708	0.826349	0.187	0.293566	-0.800342	1.28897	-0.782194	-0.481323	-0.817043	0.125362	-0.944128	-0.337575	-0.690978	-0.411476	-0.47294
bicaudal D homolog 2 (Drosophila)	1450733_at	0.733353	0.97675	-0.703516	-1.00659	0.20746	1.30402	-0.516799	-0.994685	0.927042	0.0662003	-0.79318	0.732926	0.74652	0.373673	-0.691472	0.923049
fatty acid binding protein 7, brain	1450779_at	-0.42946	1.48008	-0.3342	-0.716415	-0.027041	-1.07138	1.33919	-0.240771	0.437751	0.69839	-0.409141	0.993997	-0.64374	-0.612821	-0.0250809	-0.695752
transducin-like enhancer of split 4, homolog of Drosophila E(spl)	1450853_at	0.0990224	-1.40246	0.946529	0.356909	1.31151	-0.0148836	-0.179764	-1.11687	-0.667307	-0.665335	0.290525	-0.939701	0.762393	-0.625891	-0.899892	0.112003
SWI/SNF related, matrix associated, actin dependent regulator of chromatin, subfamily a, member 3	1450889_at	0.166939	-1.4509	0.788184	0.495774	1.42805	-0.549229	-0.808768	-0.0700554	-0.630221	-0.672522	0.35215	-0.975725	0.67428	-0.667601	-0.326476	-0.290225
carnitine O-octanoyltransferase	1450966_at	-0.354588	-1.14968	1.21098	0.293287	0.552165	-1.49844	0.44094	0.505335	-0.848475	-0.434315	0.341839	-0.791298	-0.388916	-0.792925	0.270129	-0.989105
N-myc downstream regulated gene 1	1450976_at	0.277449	-1.32946	1.07473	-0.0227222	1.46024	-0.799876	-0.259968	-0.400395	-0.549781	-0.769337	0.0410509	-0.86295	0.516754	-0.890521	-0.4863	-0.436709
xanthine dehydrogenase	1451006_at	-1.06309	1.29566	0.170111	-0.402679	-0.492475	1.49951	-0.534018	-0.473021	-0.064762	0.843421	-0.0766217	0.825319	0.434775	0.786517	-0.267296	0.990979
ST8 alpha-N-acetyl-neuraminide alpha-2,8-sialyltransferase 3	1451008_at	-0.0572699	-1.31523	1.08937	0.283125	0.908579	-1.12652	-0.554994	0.772932	-0.736008	-0.598867	0.280781	-0.885746	0.0972293	-0.621683	0.293826	-0.740605
ring finger protein 13	1451074_at	-0.250012	-1.29203	0.970016	0.572028	0.558652	-1.41309	0.023464	0.830977	-0.821085	-0.464176	0.477097	-0.894912	-0.297087	-0.667202	0.433077	-0.949617
cDNA sequence BC017133	1451125_at	0.0658293	-1.39634	0.948767	0.381747	0.388353	-1.34529	1.01769	-0.0607546	-0.683832	-0.647376	0.310975	-0.938567	-0.486499	-0.815498	-0.00392718	-0.866068
zinc finger protein 410	1451151_s_at	0.662393	0.73662	-1.42062	0.0216055	-1.34385	0.547404	0.935461	-0.139015	0.870446	0.220826	-0.211454	0.516863	-0.642647	0.591999	0.196176	0.304078
ORM1-like 1 (S. cerevisiae)	1451219_at	0.332643	-1.4825	0.698309	0.45155	0.450127	-1.47248	0.742037	0.280314	-0.538547	-0.742431	0.292318	-0.986296	-0.472662	-0.810698	0.173065	-0.965016
RIKEN cDNA 1110012L19 gene	1451302_at	0.473948	-1.43708	0.832544	0.130585	1.02945	-0.779308	0.681663	-0.931802	-0.454848	-0.836423	0.0851165	-0.93262	0.164983	-0.905412	-0.666881	-0.415832
cathepsin L	1451310_a_at	0.413963	-1.47826	0.335904	0.728391	1.2485	-1.03703	-0.520134	0.308673	-0.445997	-0.69045	0.418982	-0.994173	0.325292	-0.779743	-0.0401338	-0.640762
RIKEN cDNA 2700050L05 gene	1451391_at	0.626448	-1.38499	0.827412	-0.0688652	-0.0788511	-0.644944	1.43798	-0.714181	-0.344812	-0.898865	-0.0611089	-0.880413	-0.500561	-0.497873	-0.301131	-0.391844
RIKEN cDNA 1810011O10 gene	1451415_at	0.863567	0.868387	-0.878683	-0.853272	0.748659	0.219225	0.496633	-1.46452	0.975696	0.0156006	-0.73333	0.659581	0.460453	-0.449091	-0.97113	0.257799
3-hydroxyisobutyryl-Coenzyme A hydrolase	1451512_s_at	0.540888	-1.46333	0.726424	0.196016	0.816181	-1.22168	-0.413332	0.818836	-0.415102	-0.85049	0.106176	-0.950177	-0.0139809	-0.636081	0.348499	-0.810274
Rho-related BTB domain containing 2	1451517_at	-0.138104	-1.13879	1.29756	-0.020665	0.176065	1.33365	-0.595565	-0.914152	-0.731091	-0.563657	0.123608	-0.757172	0.751132	0.417606	-0.644113	0.936854
cDNA sequence BC011467	1451601_a_at	-0.0777012	-0.687899	1.43819	-0.672587	0.965957	-1.05386	0.73404	-0.64614	-0.518546	-0.509967	-0.27558	-0.422331	0.003445	-0.959635	-0.476306	-0.615138
ankyrin 3, epithelial	1451628_a_at	-0.711022	1.30715	0.253352	-0.849481	0.709015	-1.4269	0.677974	0.0399144	0.130498	0.646059	-0.397265	0.873348	-0.297646	-0.914036	-0.0194424	-0.909838
ADP-ribosylation factor related protein 1	1451735_at	-0.446834	-0.790337	1.45835	-0.221179	0.0727332	-0.327144	1.32205	-1.06764	-0.7756	-0.354494	0.0596716	-0.531451	-0.262331	-0.460789	-0.552292	-0.156188
X-ray repair complementing defective repair in Chinese hamster cells 5	1451968_at	-0.0601616	-1.37204	0.926181	0.506026	-0.265608	-1.27721	0.538977	1.00384	-0.742279	-0.571006	0.404357	-0.935127	-0.770728	-0.342565	0.707699	-0.908625
transmembrane protein 33	1452053_a_at	-0.431203	-1.11743	1.20227	0.346357	0.651749	-1.48836	0.347386	0.489222	-0.877058	-0.384492	0.385168	-0.776483	-0.316377	-0.81712	0.237103	-0.976818
phosphoribosyl pyrophosphate synthetase-associated protein 2	1452062_at	-0.383579	-1.21039	1.03931	0.554661	-0.0174928	-1.39839	0.852599	0.563281	-0.870257	-0.392047	0.492285	-0.846529	-0.72038	-0.581023	0.426858	-0.95348
procollagen-proline, 2-oxoglutarate 4-dioxygenase (proline 4-hydroxylase), alpha 1 polypeptide	1452094_at	-0.443886	-0.789128	1.45915	-0.226132	-0.361847	1.19727	0.319389	-1.15481	-0.773495	-0.355875	0.0562465	-0.53025	0.273625	0.422186	-0.631602	0.833681
FERM domain containing 4B	1452123_s_at	-0.157705	-1.18018	1.25517	0.082718	0.337561	-1.47707	0.7357	0.403808	-0.754996	-0.553927	0.186597	-0.790881	-0.537974	-0.753004	0.265433	-0.979959
selenoprotein P, plasma, 1	1452141_a_at	0.214815	-1.43802	0.34907	0.874133	0.487743	-1.03119	-0.608926	1.15237	-0.543574	-0.581686	0.539626	-0.984855	-0.0944916	-0.36829	0.58562	-0.717888
UDP-N-acetyl-alpha-D-galactosamine:polypeptide N-acetylgalactosaminyltransferase 2	1452182_at	-0.23118	-1.17787	1.23672	0.172324	0.790107	-0.265166	0.778595	-1.30354	-0.793571	-0.511209	0.251169	-0.797602	0.239609	-0.671135	-0.852575	-0.0683996
RNA binding motif protein 5	1452186_at	0.134013	-1.45311	0.675727	0.643366	0.694871	-1.44872	0.63598	0.117869	-0.636148	-0.627723	0.43816	-0.986538	-0.310008	-0.901964	0.027063	-0.929024
proteasome (prosome, macropain) activator subunit 4	1452211_at	-0.132934	-1.33165	0.993581	0.471001	0.770917	-1.2626	0.833486	-0.341805	-0.774471	-0.540342	0.399486	-0.910114	-0.210254	-0.94132	-0.250557	-0.778312
cDNA sequence BC018601	1452218_at	-0.783803	-0.41618	1.46384	-0.263857	0.066612	1.3391	-0.37547	-1.03024	-0.806022	-0.0845682	0.0835543	-0.298435	0.664198	0.418756	-0.68001	0.941307
utrophin	1452222_at	-0.401312	-0.791771	1.46266	-0.269578	0.490597	-1.05848	1.1435	-0.575615	-0.750828	-0.379148	0.0234275	-0.527661	-0.319414	-0.823094	-0.325926	-0.644738
RIKEN cDNA 2810485I05 gene	1452268_at	-0.223593	-1.30592	0.958251	0.57126	0.914635	-1.42431	0.205408	0.304271	-0.810617	-0.478334	0.471669	-0.902768	-0.121535	-0.897735	0.0713038	-0.912179
heat shock protein 1B	1452318_a_at	-0.831286	-0.147038	1.44016	-0.461833	-0.80792	1.34588	0.173269	-0.71123	-0.713534	0.0174042	-0.033885	-0.112647	0.101916	0.726101	-0.304685	0.886975
G protein-coupled receptor 155	1452353_at	0.347498	-1.45348	0.831422	0.274558	0.638383	-1.48056	0.269797	0.572379	-0.533821	-0.776137	0.192654	-0.957102	-0.311103	-0.788487	0.283527	-0.976694
ubiquitin specific peptidase 53	1452385_at	-1.12639	0.818102	0.866337	-0.558052	-1.14326	1.16821	-0.417402	0.392458	-0.393047	0.571072	-0.101051	0.515263	-0.0936543	0.999794	0.374037	0.695459
heat shock protein 1A	1452388_at	-0.632505	-0.629878	1.46976	-0.207374	-0.688141	1.24653	0.359844	-0.918229	-0.813194	-0.220085	0.0966416	-0.435189	0.104208	0.591137	-0.433607	0.838055
histone 1, H2bc /// histone 1, H2be /// histone 1, H2bl /// histone 1, H2bm /// histone 1, H2bp	1452540_a_at	0.530684	-1.35953	0.927526	-0.0986757	-0.00916303	-0.76278	1.41557	-0.643624	-0.400577	-0.868806	-0.0564385	-0.866637	-0.509194	-0.559069	-0.269827	-0.469988
a disintegrin-like and metallopeptidase (reprolysin type) with thrombospondin type 1 motif, 4	1452595_at	0.779794	-1.46369	0.430455	0.253443	-1.26786	-0.240415	0.440057	1.06822	-0.242955	-0.896875	0.0799251	-0.941969	-0.880053	0.46933	0.886649	-0.275846
RIKEN cDNA 1200015F23 gene	1452704_at	-1.40668	0.101277	0.934609	0.370797	0.682024	-1.08381	1.00073	-0.598947	-0.871638	0.505236	0.520404	-0.0202504	-0.203891	-0.89096	-0.381374	-0.65103
E3 ubiquitin protein ligase, HECT domain containing, 1	1452718_at	-0.183413	-1.33421	0.627172	0.890449	0.705313	-1.3718	-0.113196	0.779679	-0.75943	-0.422059	0.633377	-0.936325	-0.178934	-0.696067	0.367504	-0.912612
PEST-containing nuclear protein	1452735_at	0.853472	-0.870826	-0.861121	0.878475	0.842341	0.707715	-1.31737	-0.232689	0.214156	-0.447521	0.339818	-0.580049	0.947738	0.095226	-0.385934	0.519824
hemoglobin alpha, adult chain 1	1452757_s_at	1.24403	-0.24301	-1.16846	0.167447	0.21548	1.23661	-0.295876	-1.15621	0.746254	-0.400698	-0.184692	-0.109462	0.694804	0.295377	-0.772721	0.887446
mitogen activated protein kinase 1 interacting protein 1	1452798_s_at	-0.469864	-1.04397	1.27822	0.23561	-0.101729	-1.04472	1.36096	-0.214512	-0.876547	-0.364553	0.329233	-0.724021	-0.677382	-0.573227	0.00412052	-0.683123
latrophilin 1	1452812_at	0.897552	0.783336	-0.550535	-1.13035	0.557928	1.12579	-0.797971	-0.885749	0.917986	-0.10791	-0.880233	0.619674	0.903306	0.219295	-0.701047	0.816505
RIKEN cDNA 2600010E01 gene	1452834_at	-0.20394	1.11207	-1.26319	0.355056	-0.787871	1.11937	-0.897638	0.566139	0.520532	0.721915	0.136605	0.705494	0.146396	0.928087	0.385948	0.671146
galactosylceramidase	1452907_at	-0.852657	-0.864692	0.699556	1.01779	-0.50512	-0.789454	-0.153854	1.44843	-0.945935	0.0254266	0.81737	-0.665285	-0.610868	0.0857939	0.955863	-0.621619
RIKEN cDNA 1810036I24 gene	1452953_at	0.506397	-1.4058	0.875633	0.0237668	1.11754	-1.28275	0.297109	-0.131899	-0.428095	-0.85557	0.0181701	-0.904788	0.0441119	-0.986622	-0.219984	-0.78602
RIKEN cDNA 2900042B11 gene	1453016_at	0.811577	-1.19755	0.838252	-0.452283	1.26155	-1.18497	-0.0649472	-0.0116358	-0.159497	-0.945885	-0.324403	-0.727603	0.212849	-0.941701	-0.199301	-0.7209
sema domain, transmembrane domain (TM), and cytoplasmic domain, (semaphorin) 6D	1453055_at	0.441576	-1.49791	0.487162	0.56917	0.758451	-1.46964	0.278119	0.433073	-0.457322	-0.748249	0.330037	-0.997428	-0.239022	-0.848819	0.180458	-0.956383
aldehyde dehydrogenase 1, mitochondrial	1453065_at	0.388698	-1.49536	0.537898	0.56876	0.992776	-1.36483	-0.0169918	0.389042	-0.492543	-0.733564	0.342128	-0.998262	-0.0240113	-0.865042	0.0922666	-0.873628
actin-binding LIM protein 1	1453103_at	0.259041	1.07364	-1.33424	0.00156493	0.29226	-1.48043	0.686363	0.501809	0.776218	0.494053	-0.15655	0.720984	-0.559181	-0.718279	0.32827	-0.989516
peptidylprolyl isomerase (cyclophilin)-like 6	1453310_at	-0.401537	-1.22751	0.763997	0.865047	0.481166	-1.42772	0.0977058	0.848849	-0.854164	-0.317388	0.662122	-0.875037	-0.356645	-0.650554	0.462199	-0.963934
spermatogenesis associated glutamate (E)-rich protein 7, pseudogene 1	1453391_at	-0.133997	0.460608	-1.32876	1.00214	0.603208	0.749612	-1.43771	0.0848918	0.2861	0.529274	0.520267	0.244785	0.844468	0.258772	-0.165135	0.519261
RIKEN cDNA 4930589M24 gene	1453510_s_at	0.197502	-1.13875	1.25205	-0.310805	-1.14161	0.661322	0.996467	-0.516183	-0.534394	-0.722918	-0.109306	-0.725744	-0.485594	0.503887	-0.0613002	0.408848
splicing factor, arginine/serine-rich 1 (ASF/SF2)	1453722_s_at	0.0642691	-1.17984	1.25836	-0.14279	0.865913	-0.199429	0.663834	-1.33032	-0.628837	-0.667651	0.0147542	-0.768111	0.325322	-0.662985	-0.890577	-0.0199596
RIKEN cDNA 3021401C12 gene	1453782_at	-1.15372	-0.266158	1.25311	0.166767	0.169587	1.28228	-0.356458	-1.09541	-0.925835	0.197399	0.38544	-0.239868	0.695886	0.346341	-0.733789	0.912186
growth arrest and DNA-damage-inducible 45 gamma	1453851_a_at	-0.374636	-0.695484	1.48463	-0.414512	0.798026	-0.172286	0.720981	-1.34672	-0.696607	-0.372645	-0.0681064	-0.455194	0.291425	-0.635733	-0.885579	-0.00444099
RIKEN cDNA 1500011J06 gene	1454074_a_at	0.0143216	-1.4165	0.772711	0.62947	0.875271	-1.40088	0.520981	0.00462454	-0.700326	-0.581715	0.455919	-0.967396	-0.17246	-0.951773	-0.0798344	-0.882816
galactose-3-O-sulfotransferase 1	1454078_a_at	0.888849	-1.34719	-0.1516	0.609945	1.34538	-1.00754	0.0737377	-0.411579	-0.0590571	-0.773168	0.232084	-0.878619	0.320476	-0.972365	-0.446419	-0.578697
WAS protein family, member 2	1454673_at	1.2573	-1.11705	-0.354355	0.214108	1.25591	-1.15871	-0.242694	0.145492	0.275318	-0.847758	-0.0850491	-0.688169	0.242796	-0.886587	-0.117264	-0.712119
tissue inhibitor of metalloproteinase 2	1454677_at	0.454174	-1.4967	0.449946	0.592583	1.0178	-1.21366	0.583694	-0.387827	-0.445065	-0.744869	0.339317	-0.997261	-0.0178623	-0.990372	-0.337782	-0.731732
sestrin 1	1454699_at	-1.4635	0.181753	0.683943	0.5978	0.954127	-1.39952	0.0966025	0.34879	-0.838404	0.619426	0.646659	0.0181791	-0.074971	-0.883532	0.0832551	-0.896262
triple functional domain (PTPRF interacting)	1454711_at	-0.813554	-0.841731	1.18794	0.46734	0.747161	-1.47172	0.280741	0.443819	-0.973559	-0.112675	0.515111	-0.619255	-0.246672	-0.844293	0.189	-0.958863
mitochondrial carrier triple repeat 1	1454712_at	-0.664606	-0.981505	0.476569	1.16954	0.776894	0.698596	-1.378	-0.0974853	-0.862148	-0.0446984	0.863436	-0.741346	0.913948	0.141547	-0.298144	0.503539
dual specificity phosphatase 11 (RNA/RNP complex 1-interacting)	1454785_at	0.274091	-1.48113	0.640094	0.56694	1.29298	-1.0396	0.201437	-0.454822	-0.564158	-0.697437	0.367063	-0.994278	0.261101	-0.986745	-0.453988	-0.600097
mitochondrial tumor suppressor 1	1454824_s_at	0.42022	-1.30647	1.04472	-0.158465	-1.0421	1.28415	-0.464311	0.222254	-0.454845	-0.828251	-0.066595	-0.833771	0.0199423	0.991152	0.24973	0.785812
transmembrane protein 18	1454836_at	0.465768	-1.49822	0.568191	0.464266	0.567924	-1.41268	0.825492	0.0192609	-0.453611	-0.781275	0.268885	-0.990949	-0.389897	-0.875964	0.0018176	-0.906137
RAB23, member RAS oncogene family	1454876_at	-0.337894	-1.18531	1.1621	0.361096	0.43087	-0.378254	1.12909	-1.18171	-0.848417	-0.439871	0.376905	-0.817581	-0.0569005	-0.607625	-0.692912	-0.166712
alkylglycerone phosphate synthase	1454918_at	0.0793262	-1.37409	1.01303	0.281732	0.460283	-1.24781	1.07237	-0.284844	-0.674375	-0.664668	0.252924	-0.917959	-0.41	-0.840042	-0.148132	-0.786471
zinc finger protein 606	1454951_at	-0.337174	-1.08065	1.30615	0.111671	1.20605	-1.19133	-0.25844	0.243719	-0.820308	-0.448997	0.235549	-0.735331	0.202198	-0.86589	-0.05061	-0.741215
expressed sequence AW061234	1454984_at	1.19366	-1.24032	0.156939	-0.110273	0.945787	-1.38538	0.431431	0.0081647	0.123015	-0.97838	-0.230391	-0.755501	-0.11462	-0.960746	-0.0960651	-0.869389
centrosome and spindle pole associated protein 1	1454989_at	-0.186812	-1.33287	0.889942	0.629737	-0.0717248	-1.36113	0.956874	0.475985	-0.79298	-0.486858	0.496266	-0.921869	-0.747896	-0.570023	0.390245	-0.926899
glutamic pyruvate transaminase (alanine aminotransferase) 2	1455007_s_at	-0.835202	-0.411173	1.44679	-0.200417	-1.01409	1.10599	0.564046	-0.65595	-0.831032	-0.0527271	0.128822	-0.300941	-0.167312	0.667617	-0.20515	0.715827
gb:AV351081 /DB_XREF=gi:16397162 /DB_XREF=AV351081 /CLONE=6620402B15 /FEA=EST /CNT=47 /TID=Mm.38429.1 /TIER=Stack /STK=29 /UG=Mm.38429 /LL=102141 /UG_GENE=AI661919 /UG_TITLE=expressed sequence AI661919	1455020_at	0.137509	-1.43141	0.86497	0.428932	1.15393	0.513451	-0.747848	-0.919532	-0.647944	-0.671888	0.322056	-0.960755	0.971204	-0.260173	-0.80546	0.442752
Premature mRNA for mKIAA1585 protein	1455091_at	-0.155556	-0.506598	1.4491	-0.786943	0.812643	-0.0102167	0.603168	-1.40559	-0.485653	-0.424761	-0.333771	-0.300383	0.384411	-0.569967	-0.934648	0.106332
0 day neonate head cDNA, RIKEN full-length enriched library, clone:4833405J22 product:unclassifiable, full insert sequence	1455110_at	0.0682446	-1.43193	0.594991	0.768698	0.598488	-1.46117	0.171841	0.690842	-0.654531	-0.568044	0.518102	-0.982325	-0.313417	-0.738072	0.353863	-0.972054
GLI-Kruppel family member GLI3	1455154_at	-0.766953	-0.950864	0.98578	0.732038	-0.916307	-0.742183	0.487008	1.17148	-0.969543	-0.114041	0.653722	-0.702991	-0.90305	0.144603	0.902739	-0.595579
RIKEN cDNA 2900057D21 gene	1455159_at	-0.039539	-1.38602	0.887807	0.537753	0.4653	-1.43209	0.847588	0.119202	-0.73189	-0.575464	0.417487	-0.945033	-0.459454	-0.83452	0.080704	-0.929144
membrane protein, palmitoylated 7 (MAGUK p55 subfamily member 7)	1455179_at	-1.20341	0.15612	1.2233	-0.176011	-1.1482	-0.326064	0.242864	1.2314	-0.767494	0.342891	0.178303	0.0545151	-0.824867	0.435767	0.952185	-0.335225
melanoma associated antigen (mutated) 1-like 1	1455238_at	0.00760605	-1.22029	1.22905	-0.0163719	0.541744	-1.28671	0.994338	-0.249375	-0.67504	-0.642132	0.0986195	-0.80419	-0.370908	-0.872023	-0.145221	-0.8101
Forkhead box P1 (Foxp1), mRNA	1455242_at	-0.834691	0.480581	-0.825352	1.17946	0.1765	1.17919	-1.25204	-0.103651	-0.165923	0.763178	0.77831	0.214973	0.764885	0.543298	-0.202028	0.792232
TRAF2 and NCK interacting kinase	1455256_at	0.00709245	-1.38573	0.943674	0.43496	-1.30104	1.12426	0.206101	-0.0293165	-0.712054	-0.613346	0.352076	-0.937184	-0.27894	0.909688	0.192445	0.681091
gb:BB735651 /DB_XREF=gi:16134801 /DB_XREF=BB735651 /CLONE=F430004H24 /FEA=EST /CNT=25 /TID=Mm.138051.1 /TIER=Stack /STK=17 /UG=Mm.138051 /UG_TITLE=ESTs	1455303_at	-0.393992	-1.22451	0.675913	0.942592	-0.113976	-1.37003	0.808646	0.675362	-0.837778	-0.298009	0.701052	-0.876784	-0.757649	-0.513155	0.506436	-0.945304
tensin 3	1455333_at	-0.134575	-1.28546	0.309241	1.11079	0.675844	0.442228	-1.48711	0.369034	-0.671539	-0.352994	0.733901	-0.91341	0.758685	0.152397	-0.00469909	0.304901
RIKEN cDNA 9630019K15 gene	1455392_at	0.866547	-1.43949	0.366597	0.206344	1.11317	-1.25996	0.3585	-0.211715	-0.175243	-0.91833	0.0323016	-0.919345	0.0439802	-0.993951	-0.263173	-0.766984
leucine rich repeat containing 8 family, member C	1455398_at	-0.147097	-1.26271	1.14657	0.263243	1.21267	-0.96336	0.409333	-0.658645	-0.771411	-0.553692	0.286874	-0.854353	0.222932	-0.97845	-0.549492	-0.542899
RIKEN cDNA D430019H16 gene	1455447_at	-0.968191	-0.751244	0.959743	0.759692	-0.00894233	-0.152307	-1.13669	1.29794	-0.994444	0.0482676	0.698202	-0.582359	0.0681862	0.253277	0.701747	-0.169329
expressed sequence AI449310	1455452_x_at	0.410892	0.838261	-1.44564	0.196488	0.0323572	1.27811	-0.151876	-1.15859	0.774343	0.382336	-0.0684849	0.562656	0.590867	0.363015	-0.734274	0.906167
heterogeneous nuclear ribonucleoprotein H3	1455491_at	-1.20036	-0.446345	0.868532	0.778176	0.605654	-1.46928	0.657063	0.206563	-0.983354	0.270988	0.735757	-0.393244	-0.372303	-0.867393	0.0969288	-0.951551
DNA segment, Chr 5, Brigham & Women's Genetics 0860 expressed (D5Bwg0860e), mRNA	1455605_at	-0.412661	-1.22157	0.849582	0.784652	-0.185142	-1.22103	1.19611	0.210057	-0.868415	-0.331928	0.621738	-0.867421	-0.781082	-0.535819	0.264056	-0.825865
TAR DNA binding protein	1455655_a_at	-0.429553	-1.16623	1.09966	0.496117	1.02978	-1.3217	0.419873	-0.127948	-0.884693	-0.372227	0.468293	-0.816504	-0.0377829	-0.983581	-0.193609	-0.816154
sema domain, immunoglobulin domain (Ig), transmembrane domain (TM) and short cytoplasmic domain, (semaphorin) 4B	1455678_at	0.54595	0.906842	-1.36837	-0.0844177	0.12808	-1.36546	0.198224	1.03915	0.8715	0.3122	-0.255102	0.629206	-0.543038	-0.479783	0.64092	-0.949821
syntaxin binding protein 4	1455706_at	0.0919761	-1.38608	0.988363	0.305737	0.977	-1.3982	0.180537	0.240661	-0.669346	-0.668027	0.263684	-0.92653	-0.0716582	-0.91619	0.020564	-0.888596
G1 to S phase transition 2	1455721_at	-0.371006	-1.2251	0.588636	1.00747	0.355995	-1.46313	0.308996	0.798142	-0.81425	-0.287652	0.729945	-0.879485	-0.469155	-0.650056	0.468238	-0.990648
RAR-related orphan receptor beta	1455799_at	0.855735	0.61524	-1.37083	-0.100147	0.59317	1.092	-0.976378	-0.708788	0.921843	0.0773553	-0.31079	0.452449	0.930589	0.237754	-0.612851	0.78657
cDNA sequence BC030477	1455845_at	0.659602	-1.48872	0.36501	0.46411	0.754622	-1.47192	0.300598	0.4167	-0.314223	-0.825702	0.222001	-0.975359	-0.244943	-0.853199	0.172916	-0.957208
growth arrest specific 5	1455904_at	-0.147539	-1.35621	0.687445	0.816302	0.353578	-1.4886	0.48113	0.65389	-0.75592	-0.461531	0.587649	-0.945217	-0.502657	-0.699432	0.394844	-0.999973
serine carboxypeptidase 1	1455908_a_at	-1.03684	-0.64844	0.637218	1.04806	0.606663	-1.45712	0.153995	0.696459	-0.94947	0.192729	0.857703	-0.532995	-0.304818	-0.73661	0.354532	-0.969281
matrilin 2	1455978_a_at	-1.28865	-0.186804	1.06635	0.409106	-0.501441	-0.86199	1.41522	-0.0517892	-0.945403	0.334793	0.538421	-0.206739	-0.832459	-0.334823	0.168551	-0.590289
gb:BB072624 /DB_XREF=gi:16260157 /DB_XREF=BB072624 /CLONE=9030614N15 /FEA=EST /CNT=30 /TID=Mm.75934.1 /TIER=Stack /STK=15 /UG=Mm.75934 /UG_TITLE=ESTs, Weakly similar to POL2 MOUSE RETROVIRUS-RELATED POL POLYPROTEIN (M.musculus)	1456111_at	0.181712	-1.3703	0.156752	1.03184	0.421031	-1.47913	0.335254	0.722847	-0.509516	-0.497822	0.624773	-0.950058	-0.442271	-0.694116	0.414453	-0.994117
RIKEN cDNA 3110001I20 gene	1456120_at	0.747312	0.83797	-1.28395	-0.30133	1.2785	0.279784	-0.970224	-0.588063	0.945973	0.169833	-0.411328	0.604846	0.968134	-0.329299	-0.638911	0.277048
N-myc downstream regulated gene 1	1456174_x_at	0.178936	-1.29482	1.13623	-0.0203493	1.1564	-1.21559	0.332351	-0.273163	-0.598401	-0.725601	0.0625627	-0.844943	0.0910251	-0.99747	-0.309864	-0.732386
phospholipase A2, group III	1456231_at	-1.14987	1.25936	-0.261874	0.152384	1.14206	-0.497459	-1.10986	0.465259	-0.0769751	0.987879	0.240567	0.767953	0.570749	-0.431557	0.0196311	-0.297991
ATPase, class VI, type 11A	1456388_at	-0.492244	-1.16982	0.894165	0.767903	0.28011	-1.47947	0.681765	0.517595	-0.89677	-0.288962	0.627126	-0.836205	-0.56512	-0.710667	0.339408	-0.990297
calcium channel, voltage-dependent, beta 2 subunit	1456401_at	0.349303	-0.565393	1.23387	-1.01778	0.466922	1.03648	-0.214303	-1.2891	-0.197278	-0.642675	-0.570207	-0.302781	0.741267	0.0932386	-0.884675	0.774433
Transcribed locus	1456551_at	-0.956393	1.3531	-0.494783	0.0980761	0.563577	1.06666	-1.14358	-0.486662	0.102354	0.973663	0.157617	0.841976	0.923247	0.288624	-0.486168	0.756727
methionine adenosyltransferase II, alpha	1456702_x_at	-1.31342	0.00877674	0.191985	1.11265	0.295206	-1.48249	0.522022	0.665261	-0.76762	0.62212	0.898663	-0.115903	-0.538259	-0.678496	0.414146	-0.999343
expressed sequence AA536749	1456763_at	-0.070131	-1.36095	0.959373	0.471706	-0.321089	0.0132362	-1.03967	1.34752	-0.747214	-0.57142	0.387589	-0.926474	-0.0497137	0.431636	0.787154	-0.0776703
Zinc finger protein 612, mRNA (cDNA clone IMAGE:3586510)	1456824_at	-0.490323	-0.670815	1.48486	-0.323718	0.819952	-1.32665	0.72202	-0.215322	-0.75182	-0.307228	0.00510193	-0.449251	-0.196429	-0.954991	-0.189605	-0.824895
ADAMTS20 B long isoform (Adamts20) mRNA, complete cds; alternatively spliced	1456901_at	0.551588	-1.49629	0.545226	0.39948	0.864772	-1.44238	0.239295	0.33831	-0.401092	-0.818605	0.214125	-0.98214	-0.161907	-0.885793	0.10273	-0.928289
expressed sequence AW209116	1456914_at	0.176036	-1.46232	0.602172	0.684114	0.723014	-1.46346	0.195019	0.54543	-0.6072	-0.632851	0.450559	-0.99275	-0.246341	-0.807978	0.247691	-0.959925
Transcribed locus	1457373_at	0.954608	-1.05284	0.747482	-0.649254	0.638759	1.01064	-0.500404	-1.149	-0.00422234	-0.957007	-0.475352	-0.614845	0.862975	0.0716929	-0.849053	0.758252
Transcribed locus	1457467_at	-0.0505648	-1.38776	0.582844	0.855483	0.241611	-1.46145	0.434159	0.78568	-0.701556	-0.492688	0.588189	-0.963449	-0.548895	-0.623235	0.488617	-0.994375
trinucleotide repeat containing 15	1457472_at	0.787691	-1.17312	0.874276	-0.488845	1.42563	-0.914079	-0.231413	-0.280141	-0.166928	-0.936382	-0.340248	-0.710704	0.444062	-0.910626	-0.404328	-0.520083
glutamate receptor, ionotropic, kainate 2 (beta 2)	1457683_at	-0.704508	-0.950379	1.16739	0.487502	-0.137585	-1.32868	0.998385	0.467878	-0.956026	-0.191928	0.509628	-0.68679	-0.776421	-0.538406	0.398673	-0.908214
Adult male diencephalon cDNA, RIKEN full-length enriched library, clone:9330152O10 product:unclassifiable, full insert sequence	1457733_at	-0.786676	-0.909608	1.088	0.608284	0.596123	-1.48605	0.302986	0.586939	-0.975421	-0.119018	0.589301	-0.670189	-0.341612	-0.776884	0.301731	-0.983113
sphingosine-1-phosphate phosphotase 2	1457867_at	0.487371	-1.32993	0.986438	-0.14388	1.45464	-0.627844	-0.685458	-0.14134	-0.41963	-0.853857	-0.072709	-0.846796	0.640246	-0.73349	-0.363429	-0.33708
Tumor necrosis factor, alpha-induced protein 2, mRNA (cDNA clone IMAGE:3709243)	1457918_at	0.434774	0.992048	-1.34938	-0.0774467	0.624003	0.728919	-1.43938	0.0864605	0.842786	0.386684	-0.232678	0.679737	0.847548	0.243092	-0.167386	0.50652
cDNA sequence BC038167	1458104_a_at	0.405273	-1.47958	0.723593	0.350717	-0.545426	-0.419849	1.49762	-0.532341	-0.499022	-0.785064	0.221544	-0.975569	-0.676011	-0.2155	-0.114533	-0.275264
PREDICTED: Mus musculus similar to ORF2 (LOC546044), mRNA	1458527_at	-0.119079	0.996444	-1.33535	0.457988	-0.764706	0.819578	-0.960713	0.90584	0.527592	0.666248	0.181226	0.627831	0.0374093	0.852404	0.586799	0.456494
RIKEN cDNA D130016B08 gene	1458941_at	-0.0190631	0.893299	-1.39093	0.516692	-0.922711	1.20201	-0.71618	0.436883	0.546659	0.601972	0.197764	0.561464	0.0831897	0.97258	0.342211	0.726022
ODZ2 (Odz2)	1459214_at	0.256867	-1.45408	0.371644	0.825566	0.414676	-1.49539	0.603201	0.477509	-0.529353	-0.613123	0.505423	-0.990877	-0.485764	-0.763419	0.287743	-0.992227
Rap guanine nucleotide exchange factor (GEF) 2, mRNA (cDNA clone IMAGE:30545886)	1459219_at	0.461647	0.83157	-1.44007	0.146854	-0.230528	1.26047	-1.15827	0.128328	0.799663	0.353295	-0.106153	0.563293	0.556842	0.748319	0.00980906	0.814109
Microtubule-actin crosslinking factor (Macf)	1459464_at	0.668382	0.927477	-1.25601	-0.339853	0.674135	1.00156	-0.574741	-1.10095	0.936389	0.226771	-0.420978	0.662161	0.888292	0.070184	-0.831235	0.751426
Adult male corpus striatum cDNA, RIKEN full-length enriched library, clone:C030023B07 product:unclassifiable, full insert sequence	1460043_at	-0.669118	-0.932668	1.24786	0.353929	0.647904	0.696767	0.099242	-1.44391	-0.938059	-0.225706	0.429057	-0.666365	0.658701	-0.169299	-0.979041	0.567064
cDNA sequence BC018601	1460399_at	1.46636	-0.197638	-0.688702	-0.580019	-0.724396	1.3173	0.234673	-0.827581	0.833733	-0.623907	-0.63652	-0.0294624	0.129571	0.660329	-0.383428	0.878254
gamma-aminobutyric acid (GABA-A) receptor, subunit gamma 1	1460408_at	0.106542	-1.44611	0.659643	0.679922	0.0711967	-1.43218	0.774399	0.586589	-0.646787	-0.607777	0.463368	-0.985164	-0.674941	-0.615281	0.421173	-0.972755
transformed mouse 3T3 cell double minute 4	1460542_s_at	0.370729	-1.49274	0.511906	0.610108	1.2836	-1.08367	-0.381074	0.181148	-0.498458	-0.717103	0.368008	-0.999578	0.308032	-0.845447	-0.111689	-0.66314
solute carrier family 41, member 1	1460565_at	0.759107	-1.3905	0.697108	-0.0657193	1.22442	-1.22381	-0.0395741	0.0389677	-0.25569	-0.934699	-0.0904034	-0.877838	0.171764	-0.939617	-0.16028	-0.750988
RIKEN cDNA B230215L15 gene	1460587_at	-0.0593096	-1.36665	0.476241	0.949714	0.935648	-1.38872	0.442629	0.0104385	-0.684324	-0.45547	0.638179	-0.954895	-0.12321	-0.959324	-0.0921619	-0.872196
supervillin	1460694_s_at	0.0835295	0.465338	-1.42026	0.871396	1.15303	-0.736039	-0.93024	0.513254	0.423228	0.443088	0.399171	0.265243	0.451606	-0.546484	0.0637232	-0.457461
gb:BB748999 /DB_XREF=gi:16153235 /DB_XREF=BB748999 /CLONE=G030102C24 /FEA=EST /CNT=27 /TID=Mm.153916.2 /TIER=Stack /STK=23 /UG=Mm.153916 /LL=11540 /UG_GENE=Adora2a /UG_TITLE=adenosine A2a receptor	1460710_at	0.396452	0.49665	0.601625	-1.49473	-0.226006	1.02922	0.483569	-1.28678	0.367246	-0.222531	-0.9284	0.425581	0.258037	0.266425	-0.718531	0.736236
